# Supplementary material for: DynamicBind: predicting ligand-specific protein-ligand complex structure with a deep equivariant generative model
Source: Nat Commun. 2024 Feb 5;15:1071. doi: 10.1038/s41467-024-45461-2 (PMC10844226; doi:10.1038/s41467-024-45461-2)
Supplement: Supplementary file 4 — Source Data file [file 41467_2024_45461_MOESM4_ESM.xlsx]

## Sheet: Fig2
method	entryName	rank	rmsd	af2_pocket_rmsd	pocket_rmsd	clashScore	predicted_lddt	dataset	success	max_protein_train_similarity	max_ligand_train_similarity
DynamicBind	5zjy	1	5.34259	1.03762	1.15933	0.352734	0.55	PDBBind	FALSE	0.993453	0.844828
DynamicBind	5zjy	2	6.43749	1.03762	1.0462	0.595446	0.55	PDBBind	FALSE	0.993453	0.844828
DynamicBind	5zjy	3	5.22405	1.03762	1.04657	0.500315	0.54	PDBBind	FALSE	0.993453	0.844828
DynamicBind	5zjy	4	5.39422	1.03762	1.02818	0.453141	0.53	PDBBind	FALSE	0.993453	0.844828
DynamicBind	5zjy	5	5.03599	1.03762	1.13178	0.616427	0.54	PDBBind	FALSE	0.993453	0.844828
DynamicBind	5zjy	6	5.54128	1.03762	1.04638	0.670959	0.55	PDBBind	FALSE	0.993453	0.844828
DynamicBind	5zjy	7	4.88073	1.03762	1.12611	0.724	0.57	PDBBind	FALSE	0.993453	0.844828
DynamicBind	5zjy	8	5.60164	1.03762	1.09981	0.598435	0.53	PDBBind	FALSE	0.993453	0.844828
DynamicBind	5zjy	9	6.51184	1.03762	1.13582	0.522746	0.51	PDBBind	FALSE	0.993453	0.844828
DynamicBind	5zjy	10	7.36626	1.03762	1.06944	0.451755	0.5	PDBBind	FALSE	0.993453	0.844828
DynamicBind	5zjy	11	5.09264	1.03762	1.12326	1.0092	0.55	PDBBind	FALSE	0.993453	0.844828
DynamicBind	5zjy	12	7.77166	1.03762	1.10652	0.579687	0.5	PDBBind	FALSE	0.993453	0.844828
DynamicBind	5zjy	13	6.22177	1.03762	1.16883	0.613445	0.52	PDBBind	FALSE	0.993453	0.844828
DynamicBind	5zjy	14	5.76248	1.03762	1.07154	0.759587	0.54	PDBBind	FALSE	0.993453	0.844828
DynamicBind	5zjy	15	5.0495	1.03762	1.07014	0.740309	0.54	PDBBind	FALSE	0.993453	0.844828
DynamicBind	5zjy	16	5.81555	1.03762	1.16266	0.683493	0.52	PDBBind	FALSE	0.993453	0.844828
DynamicBind	5zjy	17	7.3863	1.03762	1.05873	0.619951	0.51	PDBBind	FALSE	0.993453	0.844828
DynamicBind	5zjy	18	5.49236	1.03762	1.15068	0.546127	0.5	PDBBind	FALSE	0.993453	0.844828
DynamicBind	5zjy	19	5.13881	1.03762	1.14571	0.707801	0.52	PDBBind	FALSE	0.993453	0.844828
DynamicBind	5zjy	20	6.42764	1.03762	1.11806	0.748894	0.53	PDBBind	FALSE	0.993453	0.844828
DynamicBind	5zjy	21	6.91979	1.03762	1.1	0.600091	0.5	PDBBind	FALSE	0.993453	0.844828
DynamicBind	5zjy	22	6.20528	1.03762	1.09559	0.591592	0.5	PDBBind	FALSE	0.993453	0.844828
DynamicBind	5zjy	23	7.0959	1.03762	1.13396	0.66805	0.5	PDBBind	FALSE	0.993453	0.844828
DynamicBind	5zjy	24	8.36726	1.03762	1.16753	0.398618	0.48	PDBBind	FALSE	0.993453	0.844828
DynamicBind	5zjy	25	6.57621	1.03762	1.02707	0.606778	0.49	PDBBind	FALSE	0.993453	0.844828
DynamicBind	5zjy	26	6.35039	1.03762	1.12041	0.507465	0.47	PDBBind	FALSE	0.993453	0.844828
DynamicBind	5zjy	27	7.4024	1.03762	1.08694	0.731395	0.5	PDBBind	FALSE	0.993453	0.844828
DynamicBind	5zjy	28	7.43215	1.03762	1.0651	0.399368	0.45	PDBBind	FALSE	0.993453	0.844828
DynamicBind	5zjy	29	5.83155	1.03762	1.04339	0.632264	0.49	PDBBind	FALSE	0.993453	0.844828
DynamicBind	5zjy	30	8.30184	1.03762	1.08312	0.449467	0.45	PDBBind	FALSE	0.993453	0.844828
DynamicBind	5zjy	31	5.70467	1.03762	1.15547	0.652149	0.48	PDBBind	FALSE	0.993453	0.844828
DynamicBind	5zjy	32	6.58647	1.03762	1.13522	0.623422	0.48	PDBBind	FALSE	0.993453	0.844828
DynamicBind	5zjy	33	5.62022	1.03762	1.14192	0.477077	0.45	PDBBind	FALSE	0.993453	0.844828
DynamicBind	5zjy	34	35.2822	1.03762	0.946658	0.426072	0.43	PDBBind	FALSE	0.993453	0.844828
DynamicBind	5zjy	35	6.93323	1.03762	0.997891	0.70802	0.49	PDBBind	FALSE	0.993453	0.844828
DynamicBind	5zjy	36	8.674	1.03762	1.12524	0.679608	0.48	PDBBind	FALSE	0.993453	0.844828
DynamicBind	5zjy	37	9.00661	1.03762	1.04653	0.660585	0.46	PDBBind	FALSE	0.993453	0.844828
DynamicBind	5zjy	38	7.82665	1.03762	1.15146	0.590394	0.44	PDBBind	FALSE	0.993453	0.844828
DynamicBind	5zjy	39	6.76981	1.03762	1.14554	0.702326	0.46	PDBBind	FALSE	0.993453	0.844828
DynamicBind	5zjy	40	7.89722	1.03762	1.04703	0.687644	0.46	PDBBind	FALSE	0.993453	0.844828
DynamicBind	5zjz	1	6.19899	1.27637	1.39481	0.402748	0.53	PDBBind	FALSE	0.993481	0.69403
DynamicBind	5zjz	2	5.88992	1.27637	1.33851	0.419302	0.56	PDBBind	FALSE	0.993481	0.69403
DynamicBind	5zjz	3	5.38702	1.27637	1.36656	0.406507	0.53	PDBBind	FALSE	0.993481	0.69403
DynamicBind	5zjz	4	5.73704	1.27637	1.3411	0.356999	0.52	PDBBind	FALSE	0.993481	0.69403
DynamicBind	5zjz	5	5.74814	1.27637	1.34266	0.472539	0.51	PDBBind	FALSE	0.993481	0.69403
DynamicBind	5zjz	6	5.44076	1.27637	1.38938	0.507872	0.5	PDBBind	FALSE	0.993481	0.69403
DynamicBind	5zjz	7	7.1991	1.27637	1.35635	0.418611	0.5	PDBBind	FALSE	0.993481	0.69403
DynamicBind	5zjz	8	4.32356	1.27637	1.3657	0.644884	0.52	PDBBind	FALSE	0.993481	0.69403
DynamicBind	5zjz	9	6.06379	1.27637	1.38379	0.415646	0.49	PDBBind	FALSE	0.993481	0.69403
DynamicBind	5zjz	10	5.58888	1.27637	1.45024	0.391639	0.49	PDBBind	FALSE	0.993481	0.69403
DynamicBind	5zjz	11	6.42631	1.27637	1.3631	0.516683	0.5	PDBBind	FALSE	0.993481	0.69403
DynamicBind	5zjz	12	6.04977	1.27637	1.38753	0.752313	0.52	PDBBind	FALSE	0.993481	0.69403
DynamicBind	5zjz	13	6.05681	1.27637	1.42344	0.527498	0.5	PDBBind	FALSE	0.993481	0.69403
DynamicBind	5zjz	14	4.8561	1.27637	1.45538	0.675741	0.5	PDBBind	FALSE	0.993481	0.69403
DynamicBind	5zjz	15	5.03386	1.27637	1.4122	0.553233	0.49	PDBBind	FALSE	0.993481	0.69403
DynamicBind	5zjz	16	5.90975	1.27637	1.42789	0.799836	0.52	PDBBind	FALSE	0.993481	0.69403
DynamicBind	5zjz	17	7.22329	1.27637	1.31893	0.358173	0.48	PDBBind	FALSE	0.993481	0.69403
DynamicBind	5zjz	18	5.78048	1.27637	1.36826	0.463011	0.48	PDBBind	FALSE	0.993481	0.69403
DynamicBind	5zjz	19	6.64263	1.27637	1.43368	0.585786	0.49	PDBBind	FALSE	0.993481	0.69403
DynamicBind	5zjz	20	6.73003	1.27637	1.43894	0.772846	0.5	PDBBind	FALSE	0.993481	0.69403
DynamicBind	5zjz	21	6.41452	1.27637	1.43096	0.614991	0.49	PDBBind	FALSE	0.993481	0.69403
DynamicBind	5zjz	22	7.09464	1.27637	1.46019	0.365903	0.45	PDBBind	FALSE	0.993481	0.69403
DynamicBind	5zjz	23	6.1872	1.27637	1.40748	0.661972	0.49	PDBBind	FALSE	0.993481	0.69403
DynamicBind	5zjz	24	6.3201	1.27637	1.40883	0.655222	0.48	PDBBind	FALSE	0.993481	0.69403
DynamicBind	5zjz	25	8.36772	1.27637	1.44017	0.459917	0.44	PDBBind	FALSE	0.993481	0.69403
DynamicBind	5zjz	26	7.1056	1.27637	1.40428	0.600053	0.45	PDBBind	FALSE	0.993481	0.69403
DynamicBind	5zjz	27	6.44255	1.27637	1.43624	0.744411	0.48	PDBBind	FALSE	0.993481	0.69403
DynamicBind	5zjz	28	6.40873	1.27637	1.38346	0.733557	0.48	PDBBind	FALSE	0.993481	0.69403
DynamicBind	5zjz	29	7.00099	1.27637	1.46415	0.6391	0.45	PDBBind	FALSE	0.993481	0.69403
DynamicBind	5zjz	30	11.797	1.27637	1.42835	0.488801	0.42	PDBBind	FALSE	0.993481	0.69403
DynamicBind	5zjz	31	8.23249	1.27637	1.40075	0.607958	0.43	PDBBind	FALSE	0.993481	0.69403
DynamicBind	5zjz	32	6.81701	1.27637	1.40395	0.819353	0.47	PDBBind	FALSE	0.993481	0.69403
DynamicBind	5zjz	33	6.00609	1.27637	1.44366	0.7898	0.46	PDBBind	FALSE	0.993481	0.69403
DynamicBind	5zjz	34	8.41326	1.27637	1.46998	0.688792	0.44	PDBBind	FALSE	0.993481	0.69403
DynamicBind	5zjz	35	7.06533	1.27637	1.35948	0.647027	0.44	PDBBind	FALSE	0.993481	0.69403
DynamicBind	5zjz	36	16.5341	1.27637	1.37152	0.631905	0.4	PDBBind	FALSE	0.993481	0.69403
DynamicBind	5zjz	37	9.41069	1.27637	1.72948	0.634607	0.36	PDBBind	FALSE	0.993481	0.69403
DynamicBind	5zjz	38	8.05571	1.27637	1.35667	0.76055	0.43	PDBBind	FALSE	0.993481	0.69403
DynamicBind	5zjz	39	8.4582	1.27637	1.37894	0.734337	0.42	PDBBind	FALSE	0.993481	0.69403
DynamicBind	5zjz	40	11.8425	1.27637	1.45823	0.704798	0.4	PDBBind	FALSE	0.993481	0.69403
DynamicBind	5zk5	1	7.40486	1.92014	1.82096	0.258313	0.49	PDBBind	FALSE	0.99797	0.545455
DynamicBind	5zk5	2	5.88149	1.92014	1.86047	0.414708	0.5	PDBBind	FALSE	0.99797	0.545455
DynamicBind	5zk5	3	7.29951	1.92014	1.76522	0.299785	0.49	PDBBind	FALSE	0.99797	0.545455
DynamicBind	5zk5	4	8.08587	1.92014	1.69761	0.487073	0.49	PDBBind	FALSE	0.99797	0.545455
DynamicBind	5zk5	5	8.58607	1.92014	1.78149	0.600105	0.52	PDBBind	FALSE	0.99797	0.545455
DynamicBind	5zk5	6	5.74853	1.92014	1.80702	0.469236	0.48	PDBBind	FALSE	0.99797	0.545455
DynamicBind	5zk5	7	7.47099	1.92014	1.80495	0.471491	0.48	PDBBind	FALSE	0.99797	0.545455
DynamicBind	5zk5	8	7.95022	1.92014	1.81008	0.703711	0.51	PDBBind	FALSE	0.99797	0.545455
DynamicBind	5zk5	9	6.92713	1.92014	1.79723	0.510836	0.48	PDBBind	FALSE	0.99797	0.545455
DynamicBind	5zk5	10	8.22613	1.92014	1.81587	0.27356	0.46	PDBBind	FALSE	0.99797	0.545455
DynamicBind	5zk5	11	6.65065	1.92014	1.70701	0.812206	0.52	PDBBind	FALSE	0.99797	0.545455
DynamicBind	5zk5	12	8.21175	1.92014	1.82271	0.534772	0.47	PDBBind	FALSE	0.99797	0.545455
DynamicBind	5zk5	13	7.43428	1.92014	1.76422	0.503807	0.46	PDBBind	FALSE	0.99797	0.545455
DynamicBind	5zk5	14	7.77912	1.92014	1.82088	0.464611	0.45	PDBBind	FALSE	0.99797	0.545455
DynamicBind	5zk5	15	9.60182	1.92014	1.75928	0.727973	0.47	PDBBind	FALSE	0.99797	0.545455
DynamicBind	5zk5	16	7.91864	1.92014	1.76846	0.730623	0.47	PDBBind	FALSE	0.99797	0.545455
DynamicBind	5zk5	17	8.18312	1.92014	1.76367	0.378211	0.43	PDBBind	FALSE	0.99797	0.545455
DynamicBind	5zk5	18	8.57317	1.92014	1.74229	0.567919	0.45	PDBBind	FALSE	0.99797	0.545455
DynamicBind	5zk5	19	8.11052	1.92014	1.80427	0.487589	0.44	PDBBind	FALSE	0.99797	0.545455
DynamicBind	5zk5	20	6.39428	1.92014	1.73215	0.754543	0.46	PDBBind	FALSE	0.99797	0.545455
DynamicBind	5zk5	21	8.47144	1.92014	1.79559	0.78226	0.46	PDBBind	FALSE	0.99797	0.545455
DynamicBind	5zk5	22	9.25748	1.92014	1.78684	0.556165	0.45	PDBBind	FALSE	0.99797	0.545455
DynamicBind	5zk5	23	8.58152	1.92014	1.76596	0.599995	0.45	PDBBind	FALSE	0.99797	0.545455
DynamicBind	5zk5	24	9.36113	1.92014	1.75692	0.800071	0.45	PDBBind	FALSE	0.99797	0.545455
DynamicBind	5zk5	25	7.77796	1.92014	1.78681	0.534008	0.41	PDBBind	FALSE	0.99797	0.545455
DynamicBind	5zk5	26	7.47706	1.92014	1.83804	0.454708	0.39	PDBBind	FALSE	0.99797	0.545455
DynamicBind	5zk5	27	7.40561	1.92014	1.76024	0.688609	0.43	PDBBind	FALSE	0.99797	0.545455
DynamicBind	5zk5	28	7.06468	1.92014	1.79751	0.823614	0.45	PDBBind	FALSE	0.99797	0.545455
DynamicBind	5zk5	29	8.4113	1.92014	1.73642	0.706972	0.42	PDBBind	FALSE	0.99797	0.545455
DynamicBind	5zk5	30	6.21827	1.92014	1.76014	0.566665	0.41	PDBBind	FALSE	0.99797	0.545455
DynamicBind	5zk5	31	7.55582	1.92014	1.80665	0.522171	0.39	PDBBind	FALSE	0.99797	0.545455
DynamicBind	5zk5	32	10.7774	1.92014	1.82136	0.719263	0.42	PDBBind	FALSE	0.99797	0.545455
DynamicBind	5zk5	33	14.0273	1.92014	1.70682	0.383897	0.34	PDBBind	FALSE	0.99797	0.545455
DynamicBind	5zk5	34	8.64938	1.92014	1.77053	0.830332	0.43	PDBBind	FALSE	0.99797	0.545455
DynamicBind	5zk5	35	7.8842	1.92014	1.73581	0.492403	0.35	PDBBind	FALSE	0.99797	0.545455
DynamicBind	5zk5	36	7.59903	1.92014	1.81079	0.745734	0.39	PDBBind	FALSE	0.99797	0.545455
DynamicBind	5zk5	37	9.1961	1.92014	1.8406	0.765049	0.39	PDBBind	FALSE	0.99797	0.545455
DynamicBind	5zk5	38	9.57335	1.92014	1.82257	0.777511	0.36	PDBBind	FALSE	0.99797	0.545455
DynamicBind	5zk5	39	8.89173	1.92014	1.84418	0.867189	0.38	PDBBind	FALSE	0.99797	0.545455
DynamicBind	5zk5	40	10.1854	1.92014	1.80679	0.887094	0.35	PDBBind	FALSE	0.99797	0.545455
DynamicBind	5zk7	1	6.46784	1.71465	1.53938	0.421272	0.64	PDBBind	FALSE	0.972641	0.661972
DynamicBind	5zk7	2	4.96092	1.71465	1.4766	0.492434	0.66	PDBBind	FALSE	0.972641	0.661972
DynamicBind	5zk7	3	4.87902	1.71465	1.50836	0.371764	0.61	PDBBind	FALSE	0.972641	0.661972
DynamicBind	5zk7	4	4.41109	1.71465	1.48293	0.278662	0.61	PDBBind	FALSE	0.972641	0.661972
DynamicBind	5zk7	5	5.078	1.71465	1.52102	0.430914	0.61	PDBBind	FALSE	0.972641	0.661972
DynamicBind	5zk7	6	4.61523	1.71465	1.46104	0.366976	0.61	PDBBind	FALSE	0.972641	0.661972
DynamicBind	5zk7	7	6.98579	1.71465	1.51789	0.49584	0.61	PDBBind	FALSE	0.972641	0.661972
DynamicBind	5zk7	8	5.56281	1.71465	1.43697	0.503329	0.61	PDBBind	FALSE	0.972641	0.661972
DynamicBind	5zk7	9	4.7339	1.71465	1.49892	0.568499	0.63	PDBBind	FALSE	0.972641	0.661972
DynamicBind	5zk7	10	5.05708	1.71465	1.51087	0.244097	0.58	PDBBind	FALSE	0.972641	0.661972
DynamicBind	5zk7	11	4.93507	1.71465	1.46446	0.402859	0.58	PDBBind	FALSE	0.972641	0.661972
DynamicBind	5zk7	12	4.68741	1.71465	1.50805	0.548981	0.61	PDBBind	FALSE	0.972641	0.661972
DynamicBind	5zk7	13	4.68474	1.71465	1.48108	0.361813	0.57	PDBBind	FALSE	0.972641	0.661972
DynamicBind	5zk7	14	4.86116	1.71465	1.53049	0.463984	0.58	PDBBind	FALSE	0.972641	0.661972
DynamicBind	5zk7	15	4.977	1.71465	1.50726	0.554366	0.58	PDBBind	FALSE	0.972641	0.661972
DynamicBind	5zk7	16	4.88469	1.71465	1.5118	0.750429	0.6	PDBBind	FALSE	0.972641	0.661972
DynamicBind	5zk7	17	6.34381	1.71465	1.44917	0.437641	0.57	PDBBind	FALSE	0.972641	0.661972
DynamicBind	5zk7	18	4.86271	1.71465	1.50607	0.708017	0.59	PDBBind	FALSE	0.972641	0.661972
DynamicBind	5zk7	19	5.30626	1.71465	1.55481	0.667454	0.59	PDBBind	FALSE	0.972641	0.661972
DynamicBind	5zk7	20	4.56553	1.71465	1.49801	0.578581	0.58	PDBBind	FALSE	0.972641	0.661972
DynamicBind	5zk7	21	4.89567	1.71465	1.54598	0.420814	0.57	PDBBind	FALSE	0.972641	0.661972
DynamicBind	5zk7	22	4.87569	1.71465	1.53062	0.377342	0.56	PDBBind	FALSE	0.972641	0.661972
DynamicBind	5zk7	23	5.28182	1.71465	1.45785	0.54217	0.58	PDBBind	FALSE	0.972641	0.661972
DynamicBind	5zk7	24	4.65637	1.71465	1.49785	0.445083	0.57	PDBBind	FALSE	0.972641	0.661972
DynamicBind	5zk7	25	5.15547	1.71465	1.47452	0.335912	0.55	PDBBind	FALSE	0.972641	0.661972
DynamicBind	5zk7	26	6.85161	1.71465	1.54182	0.172458	0.53	PDBBind	FALSE	0.972641	0.661972
DynamicBind	5zk7	27	4.98677	1.71465	1.4953	0.413823	0.55	PDBBind	FALSE	0.972641	0.661972
DynamicBind	5zk7	28	4.74715	1.71465	1.54669	0.458176	0.56	PDBBind	FALSE	0.972641	0.661972
DynamicBind	5zk7	29	5.29552	1.71465	1.57886	0.689185	0.57	PDBBind	FALSE	0.972641	0.661972
DynamicBind	5zk7	30	4.8283	1.71465	1.50934	0.249238	0.5	PDBBind	FALSE	0.972641	0.661972
DynamicBind	5zk7	31	5.03137	1.71465	1.49727	0.497067	0.56	PDBBind	FALSE	0.972641	0.661972
DynamicBind	5zk7	32	5.00883	1.71465	1.59179	0.413984	0.53	PDBBind	FALSE	0.972641	0.661972
DynamicBind	5zk7	33	5.10901	1.71465	1.52303	0.768706	0.57	PDBBind	FALSE	0.972641	0.661972
DynamicBind	5zk7	34	33.1423	1.71465	1.50553	0.640899	0.56	PDBBind	FALSE	0.972641	0.661972
DynamicBind	5zk7	35	11.8124	1.71465	1.52199	0.541468	0.53	PDBBind	FALSE	0.972641	0.661972
DynamicBind	5zk7	36	4.96769	1.71465	1.46311	0.557029	0.53	PDBBind	FALSE	0.972641	0.661972
DynamicBind	5zk7	37	32.4088	1.71465	1.51551	0.531202	0.5	PDBBind	FALSE	0.972641	0.661972
DynamicBind	5zk7	38	5.51141	1.71465	1.48974	0.622505	0.53	PDBBind	FALSE	0.972641	0.661972
DynamicBind	5zk7	39	4.84429	1.71465	1.4897	0.625598	0.51	PDBBind	FALSE	0.972641	0.661972
DynamicBind	5zk7	40	5.29761	1.71465	1.47102	0.617799	0.49	PDBBind	FALSE	0.972641	0.661972
DynamicBind	5zk9	1	5.51273	1.27112	1.10989	0.409465	0.52	PDBBind	FALSE	0.995551	0.827869
DynamicBind	5zk9	2	6.58811	1.27112	1.11197	0.534817	0.52	PDBBind	FALSE	0.995551	0.827869
DynamicBind	5zk9	3	7.31451	1.27112	1.10175	0.333904	0.51	PDBBind	FALSE	0.995551	0.827869
DynamicBind	5zk9	4	6.09193	1.27112	0.964478	0.537069	0.51	PDBBind	FALSE	0.995551	0.827869
DynamicBind	5zk9	5	8.97572	1.27112	1.10616	0.632811	0.52	PDBBind	FALSE	0.995551	0.827869
DynamicBind	5zk9	6	6.44556	1.27112	1.13363	0.581104	0.51	PDBBind	FALSE	0.995551	0.827869
DynamicBind	5zk9	7	8.07619	1.27112	1.13328	0.550693	0.5	PDBBind	FALSE	0.995551	0.827869
DynamicBind	5zk9	8	5.96251	1.27112	1.04151	0.587719	0.51	PDBBind	FALSE	0.995551	0.827869
DynamicBind	5zk9	9	5.69788	1.27112	1.08598	0.556271	0.5	PDBBind	FALSE	0.995551	0.827869
DynamicBind	5zk9	10	6.01894	1.27112	1.08808	0.86746	0.53	PDBBind	FALSE	0.995551	0.827869
DynamicBind	5zk9	11	8.44481	1.27112	1.16555	0.57649	0.5	PDBBind	FALSE	0.995551	0.827869
DynamicBind	5zk9	12	5.51449	1.27112	1.12603	0.53971	0.49	PDBBind	FALSE	0.995551	0.827869
DynamicBind	5zk9	13	7.21095	1.27112	1.11016	0.451393	0.48	PDBBind	FALSE	0.995551	0.827869
DynamicBind	5zk9	14	8.28229	1.27112	1.10439	0.816738	0.51	PDBBind	FALSE	0.995551	0.827869
DynamicBind	5zk9	15	8.66294	1.27112	1.11296	0.59078	0.49	PDBBind	FALSE	0.995551	0.827869
DynamicBind	5zk9	16	8.07484	1.27112	1.12731	0.320713	0.47	PDBBind	FALSE	0.995551	0.827869
DynamicBind	5zk9	17	6.59286	1.27112	1.09874	0.705316	0.49	PDBBind	FALSE	0.995551	0.827869
DynamicBind	5zk9	18	6.04692	1.27112	1.12955	0.601244	0.47	PDBBind	FALSE	0.995551	0.827869
DynamicBind	5zk9	19	6.82063	1.27112	1.11898	0.632933	0.48	PDBBind	FALSE	0.995551	0.827869
DynamicBind	5zk9	19	6.10958	1.27112	1.08929	0.446504	0.46	PDBBind	FALSE	0.995551	0.827869
DynamicBind	5zk9	21	5.63131	1.27112	1.1014	0.696959	0.49	PDBBind	FALSE	0.995551	0.827869
DynamicBind	5zk9	22	6.04858	1.27112	1.13077	0.449176	0.45	PDBBind	FALSE	0.995551	0.827869
DynamicBind	5zk9	23	6.51692	1.27112	1.10121	0.649765	0.47	PDBBind	FALSE	0.995551	0.827869
DynamicBind	5zk9	24	13.9447	1.27112	1.09714	0.38002	0.44	PDBBind	FALSE	0.995551	0.827869
DynamicBind	5zk9	25	9.62035	1.27112	1.14334	0.468713	0.45	PDBBind	FALSE	0.995551	0.827869
DynamicBind	5zk9	26	12.2853	1.27112	1.09867	0.674959	0.47	PDBBind	FALSE	0.995551	0.827869
DynamicBind	5zk9	27	5.42076	1.27112	1.07329	0.631231	0.47	PDBBind	FALSE	0.995551	0.827869
DynamicBind	5zk9	28	6.21989	1.27112	1.13036	0.517973	0.45	PDBBind	FALSE	0.995551	0.827869
DynamicBind	5zk9	29	5.89325	1.27112	1.15811	0.699165	0.47	PDBBind	FALSE	0.995551	0.827869
DynamicBind	5zk9	30	8.14619	1.27112	1.02902	0.691106	0.47	PDBBind	FALSE	0.995551	0.827869
DynamicBind	5zk9	31	7.86634	1.27112	1.19127	0.626308	0.45	PDBBind	FALSE	0.995551	0.827869
DynamicBind	5zk9	32	6.79332	1.27112	1.07186	0.765301	0.47	PDBBind	FALSE	0.995551	0.827869
DynamicBind	5zk9	32	7.11253	1.27112	1.0738	0.556299	0.43	PDBBind	FALSE	0.995551	0.827869
DynamicBind	5zk9	34	8.95474	1.27112	1.08945	0.496017	0.42	PDBBind	FALSE	0.995551	0.827869
DynamicBind	5zk9	35	6.10944	1.27112	1.08172	0.611566	0.43	PDBBind	FALSE	0.995551	0.827869
DynamicBind	5zk9	36	8.0966	1.27112	1.14115	0.72995	0.44	PDBBind	FALSE	0.995551	0.827869
DynamicBind	5zk9	37	6.60897	1.27112	1.13183	0.666143	0.43	PDBBind	FALSE	0.995551	0.827869
DynamicBind	5zk9	38	8.10401	1.27112	1.14505	0.845997	0.43	PDBBind	FALSE	0.995551	0.827869
DynamicBind	5zk9	39	8.99724	1.27112	1.11314	0.745521	0.42	PDBBind	FALSE	0.995551	0.827869
DynamicBind	5zk9	40	11.4218	1.27112	1.12785	0.708026	0.35	PDBBind	FALSE	0.995551	0.827869
DynamicBind	5zlf	1	8.13614	1.56131	1.96055	0.515659	0.62	PDBBind	FALSE	0.26557	1
DynamicBind	5zlf	2	5.81286	1.56131	1.95926	0.483849	0.61	PDBBind	FALSE	0.26557	1
DynamicBind	5zlf	3	5.55292	1.56131	1.89864	0.495165	0.6	PDBBind	FALSE	0.26557	1
DynamicBind	5zlf	4	7.31144	1.56131	1.91801	0.586369	0.62	PDBBind	FALSE	0.26557	1
DynamicBind	5zlf	5	4.17334	1.56131	1.9018	0.566178	0.61	PDBBind	FALSE	0.26557	1
DynamicBind	5zlf	6	5.75781	1.56131	1.94595	0.649868	0.63	PDBBind	FALSE	0.26557	1
DynamicBind	5zlf	7	6.92582	1.56131	1.85406	0.627838	0.61	PDBBind	FALSE	0.26557	1
DynamicBind	5zlf	8	4.66313	1.56131	1.8968	0.579057	0.59	PDBBind	FALSE	0.26557	1
DynamicBind	5zlf	9	4.90441	1.56131	1.92094	0.458211	0.58	PDBBind	FALSE	0.26557	1
DynamicBind	5zlf	10	5.26685	1.56131	1.92887	0.56354	0.59	PDBBind	FALSE	0.26557	1
DynamicBind	5zlf	11	5.05626	1.56131	1.96269	0.521299	0.58	PDBBind	FALSE	0.26557	1
DynamicBind	5zlf	12	5.30923	1.56131	1.91398	0.512517	0.57	PDBBind	FALSE	0.26557	1
DynamicBind	5zlf	13	4.17763	1.56131	1.88296	0.635317	0.59	PDBBind	FALSE	0.26557	1
DynamicBind	5zlf	14	7.66961	1.56131	2.01337	0.836429	0.59	PDBBind	FALSE	0.26557	1
DynamicBind	5zlf	15	7.35885	1.56131	1.96602	0.901122	0.6	PDBBind	FALSE	0.26557	1
DynamicBind	5zlf	16	7.70013	1.56131	1.93767	0.814787	0.59	PDBBind	FALSE	0.26557	1
DynamicBind	5zlf	17	7.62827	1.56131	2.01184	0.850405	0.59	PDBBind	FALSE	0.26557	1
DynamicBind	5zlf	18	5.65686	1.56131	1.93027	0.621414	0.57	PDBBind	FALSE	0.26557	1
DynamicBind	5zlf	19	4.31066	1.56131	1.91317	0.540681	0.56	PDBBind	FALSE	0.26557	1
DynamicBind	5zlf	20	7.85496	1.56131	1.96238	0.542967	0.56	PDBBind	FALSE	0.26557	1
DynamicBind	5zlf	21	4.51632	1.56131	1.90244	0.673527	0.57	PDBBind	FALSE	0.26557	1
DynamicBind	5zlf	22	5.68378	1.56131	1.92997	0.856401	0.59	PDBBind	FALSE	0.26557	1
DynamicBind	5zlf	23	7.31305	1.56131	1.93132	0.77946	0.57	PDBBind	FALSE	0.26557	1
DynamicBind	5zlf	24	3.87602	1.56131	1.8998	0.460108	0.55	PDBBind	FALSE	0.26557	1
DynamicBind	5zlf	25	5.70629	1.56131	1.83468	0.676906	0.56	PDBBind	FALSE	0.26557	1
DynamicBind	5zlf	26	7.33504	1.56131	1.99965	0.926035	0.58	PDBBind	FALSE	0.26557	1
DynamicBind	5zlf	27	7.83191	1.56131	1.82151	0.589036	0.55	PDBBind	FALSE	0.26557	1
DynamicBind	5zlf	28	7.65324	1.56131	1.96667	0.827931	0.57	PDBBind	FALSE	0.26557	1
DynamicBind	5zlf	29	7.52956	1.56131	1.9706	0.805835	0.56	PDBBind	FALSE	0.26557	1
DynamicBind	5zlf	30	6.57509	1.56131	1.88393	0.634702	0.55	PDBBind	FALSE	0.26557	1
DynamicBind	5zlf	31	4.42063	1.56131	1.91109	0.543352	0.54	PDBBind	FALSE	0.26557	1
DynamicBind	5zlf	32	7.84937	1.56131	1.9971	0.794529	0.55	PDBBind	FALSE	0.26557	1
DynamicBind	5zlf	33	6.81856	1.56131	1.97799	0.828557	0.55	PDBBind	FALSE	0.26557	1
DynamicBind	5zlf	34	7.37656	1.56131	1.88706	0.636792	0.55	PDBBind	FALSE	0.26557	1
DynamicBind	5zlf	35	7.53388	1.56131	2.01773	0.888247	0.55	PDBBind	FALSE	0.26557	1
DynamicBind	5zlf	36	6.38245	1.56131	1.95399	0.890022	0.55	PDBBind	FALSE	0.26557	1
DynamicBind	5zlf	37	7.70385	1.56131	1.95466	0.680361	0.53	PDBBind	FALSE	0.26557	1
DynamicBind	5zlf	38	7.95422	1.56131	1.97268	0.841571	0.55	PDBBind	FALSE	0.26557	1
DynamicBind	5zlf	39	8.10063	1.56131	1.93876	0.707645	0.53	PDBBind	FALSE	0.26557	1
DynamicBind	5zlf	40	7.71255	1.56131	1.87306	0.920808	0.53	PDBBind	FALSE	0.26557	1
DynamicBind	5zml	1	9.79865	1.33691	1.21552	0.413247	0.48	PDBBind	FALSE	1	0.8
DynamicBind	5zml	2	7.56883	1.33691	1.25257	0.586981	0.5	PDBBind	FALSE	1	0.8
DynamicBind	5zml	3	7.9149	1.33691	1.2065	0.412521	0.48	PDBBind	FALSE	1	0.8
DynamicBind	5zml	4	6.84601	1.33691	1.21941	0.677269	0.51	PDBBind	FALSE	1	0.8
DynamicBind	5zml	5	7.51241	1.33691	1.15503	0.5091	0.48	PDBBind	FALSE	1	0.8
DynamicBind	5zml	6	6.25616	1.33691	1.15236	0.707075	0.5	PDBBind	FALSE	1	0.8
DynamicBind	5zml	7	7.96959	1.33691	1.19329	0.450013	0.48	PDBBind	FALSE	1	0.8
DynamicBind	5zml	8	6.1477	1.33691	1.21341	0.609658	0.48	PDBBind	FALSE	1	0.8
DynamicBind	5zml	9	6.93076	1.33691	1.18431	0.798041	0.51	PDBBind	FALSE	1	0.8
DynamicBind	5zml	10	8.40482	1.33691	1.21114	0.751649	0.49	PDBBind	FALSE	1	0.8
DynamicBind	5zml	11	6.41081	1.33691	1.21527	0.580617	0.48	PDBBind	FALSE	1	0.8
DynamicBind	5zml	12	6.39277	1.33691	1.22673	0.827607	0.5	PDBBind	FALSE	1	0.8
DynamicBind	5zml	13	7.13314	1.33691	1.23277	0.76374	0.49	PDBBind	FALSE	1	0.8
DynamicBind	5zml	14	9.14902	1.33691	1.26797	0.416359	0.47	PDBBind	FALSE	1	0.8
DynamicBind	5zml	15	7.97979	1.33691	1.20885	0.564041	0.47	PDBBind	FALSE	1	0.8
DynamicBind	5zml	16	6.13313	1.33691	1.16741	0.652537	0.48	PDBBind	FALSE	1	0.8
DynamicBind	5zml	17	6.90424	1.33691	1.22499	0.435463	0.45	PDBBind	FALSE	1	0.8
DynamicBind	5zml	18	7.91912	1.33691	1.2187	0.404703	0.45	PDBBind	FALSE	1	0.8
DynamicBind	5zml	19	9.39924	1.33691	1.22058	0.312091	0.44	PDBBind	FALSE	1	0.8
DynamicBind	5zml	20	5.99831	1.33691	1.1731	0.600629	0.47	PDBBind	FALSE	1	0.8
DynamicBind	5zml	21	6.55016	1.33691	1.16632	0.793347	0.48	PDBBind	FALSE	1	0.8
DynamicBind	5zml	22	8.50485	1.33691	1.24599	0.528988	0.46	PDBBind	FALSE	1	0.8
DynamicBind	5zml	23	6.82905	1.33691	1.19886	0.537057	0.45	PDBBind	FALSE	1	0.8
DynamicBind	5zml	24	7.00871	1.33691	1.1801	0.740128	0.47	PDBBind	FALSE	1	0.8
DynamicBind	5zml	25	6.36862	1.33691	1.16633	0.83857	0.47	PDBBind	FALSE	1	0.8
DynamicBind	5zml	26	6.6652	1.33691	1.23224	0.807446	0.47	PDBBind	FALSE	1	0.8
DynamicBind	5zml	27	7.56521	1.33691	1.18281	0.714001	0.46	PDBBind	FALSE	1	0.8
DynamicBind	5zml	28	8.60038	1.33691	1.1445	0.43409	0.42	PDBBind	FALSE	1	0.8
DynamicBind	5zml	29	10.965	1.33691	1.18711	0.400538	0.41	PDBBind	FALSE	1	0.8
DynamicBind	5zml	30	15.3148	1.33691	1.23998	0.636126	0.45	PDBBind	FALSE	1	0.8
DynamicBind	5zml	31	7.731	1.33691	1.18431	0.531825	0.43	PDBBind	FALSE	1	0.8
DynamicBind	5zml	32	9.24558	1.33691	1.21512	0.57527	0.43	PDBBind	FALSE	1	0.8
DynamicBind	5zml	33	9.79034	1.33691	1.19572	0.597001	0.43	PDBBind	FALSE	1	0.8
DynamicBind	5zml	34	6.86568	1.33691	1.17793	0.610294	0.44	PDBBind	FALSE	1	0.8
DynamicBind	5zml	35	9.44441	1.33691	1.2289	0.41108	0.35	PDBBind	FALSE	1	0.8
DynamicBind	5zml	36	10.8456	1.33691	1.17816	0.471999	0.37	PDBBind	FALSE	1	0.8
DynamicBind	5zml	37	8.20415	1.33691	1.27368	0.633094	0.41	PDBBind	FALSE	1	0.8
DynamicBind	5zml	38	9.02327	1.33691	1.25906	0.714988	0.42	PDBBind	FALSE	1	0.8
DynamicBind	5zml	39	8.54259	1.33691	1.27465	0.651715	0.4	PDBBind	FALSE	1	0.8
DynamicBind	5zml	40	7.68054	1.33691	1.24794	0.739031	0.38	PDBBind	FALSE	1	0.8
DynamicBind	5zr3	1	3.20469	5.00282	1.61683	0.383441	0.62	PDBBind	FALSE	0.997762	0.297619
DynamicBind	5zr3	2	2.62579	5.00282	1.66782	0.37004	0.61	PDBBind	FALSE	0.997762	0.297619
DynamicBind	5zr3	3	2.89413	5.00282	1.66768	0.353546	0.61	PDBBind	FALSE	0.997762	0.297619
DynamicBind	5zr3	4	2.84027	5.00282	1.70387	0.393865	0.61	PDBBind	FALSE	0.997762	0.297619
DynamicBind	5zr3	5	2.87418	5.00282	1.69455	0.347904	0.61	PDBBind	FALSE	0.997762	0.297619
DynamicBind	5zr3	6	3.1264	5.00282	1.7453	0.399221	0.61	PDBBind	FALSE	0.997762	0.297619
DynamicBind	5zr3	7	3.00499	5.00282	1.7249	0.397069	0.61	PDBBind	FALSE	0.997762	0.297619
DynamicBind	5zr3	8	2.51642	5.00282	1.79782	0.325277	0.6	PDBBind	FALSE	0.997762	0.297619
DynamicBind	5zr3	9	2.63561	5.00282	2.16518	0.4005	0.61	PDBBind	FALSE	0.997762	0.297619
DynamicBind	5zr3	10	2.58343	5.00282	1.78792	0.433879	0.61	PDBBind	FALSE	0.997762	0.297619
DynamicBind	5zr3	11	3.20433	5.00282	1.68503	0.363107	0.6	PDBBind	FALSE	0.997762	0.297619
DynamicBind	5zr3	12	2.68622	5.00282	1.79095	0.383419	0.59	PDBBind	FALSE	0.997762	0.297619
DynamicBind	5zr3	13	2.80949	5.00282	1.85615	0.367976	0.59	PDBBind	FALSE	0.997762	0.297619
DynamicBind	5zr3	14	2.96478	5.00282	1.74103	0.403284	0.59	PDBBind	FALSE	0.997762	0.297619
DynamicBind	5zr3	15	2.33198	5.00282	1.69177	0.478308	0.59	PDBBind	FALSE	0.997762	0.297619
DynamicBind	5zr3	16	2.82122	5.00282	1.71633	0.406989	0.59	PDBBind	FALSE	0.997762	0.297619
DynamicBind	5zr3	17	2.50088	5.00282	1.9479	0.380179	0.58	PDBBind	FALSE	0.997762	0.297619
DynamicBind	5zr3	18	2.76894	5.00282	1.80836	0.411459	0.59	PDBBind	FALSE	0.997762	0.297619
DynamicBind	5zr3	19	3.40824	5.00282	1.91364	0.617229	0.58	PDBBind	FALSE	0.997762	0.297619
DynamicBind	5zr3	20	2.86186	5.00282	1.84558	0.512573	0.58	PDBBind	FALSE	0.997762	0.297619
DynamicBind	5zr3	21	8.48913	5.00282	1.67295	0.228589	0.53	PDBBind	FALSE	0.997762	0.297619
DynamicBind	5zr3	22	8.43148	5.00282	1.67966	0.234964	0.52	PDBBind	FALSE	0.997762	0.297619
DynamicBind	5zr3	23	6.94524	5.00282	1.83201	0.237691	0.51	PDBBind	FALSE	0.997762	0.297619
DynamicBind	5zr3	24	8.87089	5.00282	1.6891	0.380235	0.54	PDBBind	FALSE	0.997762	0.297619
DynamicBind	5zr3	25	6.45351	5.00282	1.58844	0.391232	0.55	PDBBind	FALSE	0.997762	0.297619
DynamicBind	5zr3	26	2.19014	5.00282	1.75832	0.507524	0.57	PDBBind	FALSE	0.997762	0.297619
DynamicBind	5zxk	1	3.85125	1.31251	1.45369	0.61303	0.74	PDBBind	FALSE	0.992314	1
DynamicBind	5zxk	2	3.20881	1.31251	1.43983	0.670021	0.74	PDBBind	FALSE	0.992314	1
DynamicBind	5zxk	3	3.79537	1.31251	1.45237	0.629542	0.74	PDBBind	FALSE	0.992314	1
DynamicBind	5zxk	4	3.1225	1.31251	1.45275	0.734077	0.74	PDBBind	FALSE	0.992314	1
DynamicBind	5zxk	5	3.7121	1.31251	1.43494	0.726543	0.74	PDBBind	FALSE	0.992314	1
DynamicBind	5zxk	6	3.80354	1.31251	1.45681	0.643644	0.73	PDBBind	FALSE	0.992314	1
DynamicBind	5zxk	7	3.72798	1.31251	1.45424	0.669332	0.74	PDBBind	FALSE	0.992314	1
DynamicBind	5zxk	8	3.4905	1.31251	1.44206	0.578023	0.73	PDBBind	FALSE	0.992314	1
DynamicBind	5zxk	9	3.59188	1.31251	1.47585	0.764129	0.74	PDBBind	FALSE	0.992314	1
DynamicBind	5zxk	10	3.76113	1.31251	1.47659	0.868687	0.75	PDBBind	FALSE	0.992314	1
DynamicBind	5zxk	11	3.39415	1.31251	1.49565	0.853258	0.75	PDBBind	FALSE	0.992314	1
DynamicBind	5zxk	12	3.77852	1.31251	1.45101	0.596442	0.72	PDBBind	FALSE	0.992314	1
DynamicBind	5zxk	13	3.85981	1.31251	1.4594	0.655753	0.73	PDBBind	FALSE	0.992314	1
DynamicBind	5zxk	14	3.60058	1.31251	1.46725	0.779702	0.74	PDBBind	FALSE	0.992314	1
DynamicBind	5zxk	15	4.08578	1.31251	1.47989	0.722957	0.73	PDBBind	FALSE	0.992314	1
DynamicBind	5zxk	16	3.26617	1.31251	1.42709	0.731795	0.73	PDBBind	FALSE	0.992314	1
DynamicBind	5zxk	17	3.90319	1.31251	1.47174	0.637404	0.72	PDBBind	FALSE	0.992314	1
DynamicBind	5zxk	18	3.82754	1.31251	1.44453	0.600729	0.71	PDBBind	FALSE	0.992314	1
DynamicBind	5zxk	19	3.52896	1.31251	1.47334	0.816781	0.73	PDBBind	FALSE	0.992314	1
DynamicBind	5zxk	20	3.69218	1.31251	1.46578	0.545636	0.71	PDBBind	FALSE	0.992314	1
DynamicBind	5zxk	21	3.56034	1.31251	1.46387	0.691721	0.73	PDBBind	FALSE	0.992314	1
DynamicBind	5zxk	22	4.09171	1.31251	1.46142	0.672875	0.72	PDBBind	FALSE	0.992314	1
DynamicBind	5zxk	23	3.83571	1.31251	1.46742	0.619043	0.71	PDBBind	FALSE	0.992314	1
DynamicBind	5zxk	24	3.60762	1.31251	1.4828	0.769951	0.73	PDBBind	FALSE	0.992314	1
DynamicBind	5zxk	25	3.58665	1.31251	1.47072	0.881221	0.73	PDBBind	FALSE	0.992314	1
DynamicBind	5zxk	25	3.45063	1.31251	1.46904	0.688206	0.71	PDBBind	FALSE	0.992314	1
DynamicBind	5zxk	27	3.53581	1.31251	1.44316	0.749229	0.72	PDBBind	FALSE	0.992314	1
DynamicBind	5zxk	28	3.68501	1.31251	1.47591	0.626777	0.7	PDBBind	FALSE	0.992314	1
DynamicBind	5zxk	29	3.47386	1.31251	1.47769	0.650599	0.7	PDBBind	FALSE	0.992314	1
DynamicBind	5zxk	30	3.93574	1.31251	1.45917	0.646837	0.7	PDBBind	FALSE	0.992314	1
DynamicBind	5zxk	31	3.82482	1.31251	1.46679	0.793115	0.72	PDBBind	FALSE	0.992314	1
DynamicBind	5zxk	32	3.59858	1.31251	1.47317	0.741994	0.71	PDBBind	FALSE	0.992314	1
DynamicBind	5zxk	33	3.57915	1.31251	1.44114	0.62713	0.69	PDBBind	FALSE	0.992314	1
DynamicBind	5zxk	34	3.72824	1.31251	1.46112	0.665348	0.7	PDBBind	FALSE	0.992314	1
DynamicBind	5zxk	35	3.9855	1.31251	1.46541	0.724446	0.7	PDBBind	FALSE	0.992314	1
DynamicBind	5zxk	36	3.54032	1.31251	1.42196	0.845034	0.71	PDBBind	FALSE	0.992314	1
DynamicBind	5zxk	37	3.83865	1.31251	1.45013	0.772859	0.7	PDBBind	FALSE	0.992314	1
DynamicBind	5zxk	38	3.68552	1.31251	1.44882	0.764752	0.7	PDBBind	FALSE	0.992314	1
DynamicBind	5zxk	39	3.30536	1.31251	1.45731	0.761297	0.7	PDBBind	FALSE	0.992314	1
DynamicBind	5zxk	40	3.56244	1.31251	1.4788	0.728381	0.68	PDBBind	FALSE	0.992314	1
DynamicBind	6a1c	1	4.35189	1.58841	1.38422	0.0888555	0.72	PDBBind	FALSE	1	0.257143
DynamicBind	6a1c	2	1.82323	1.58841	1.383	0.130153	0.72	PDBBind	TRUE	1	0.257143
DynamicBind	6a1c	3	1.50506	1.58841	1.43587	0.120368	0.71	PDBBind	TRUE	1	0.257143
DynamicBind	6a1c	4	1.63746	1.58841	1.34998	0.0504206	0.71	PDBBind	TRUE	1	0.257143
DynamicBind	6a1c	5	1.61119	1.58841	1.36139	0.139442	0.71	PDBBind	TRUE	1	0.257143
DynamicBind	6a1c	6	4.47394	1.58841	1.38544	0.124009	0.71	PDBBind	FALSE	1	0.257143
DynamicBind	6a1c	7	4.47818	1.58841	1.37814	0.133713	0.71	PDBBind	FALSE	1	0.257143
DynamicBind	6a1c	8	4.42196	1.58841	1.37478	0.125965	0.71	PDBBind	FALSE	1	0.257143
DynamicBind	6a1c	9	4.50557	1.58841	1.36901	0.112246	0.71	PDBBind	FALSE	1	0.257143
DynamicBind	6a1c	10	1.53206	1.58841	1.37291	0.1127	0.7	PDBBind	TRUE	1	0.257143
DynamicBind	6a1c	11	1.16	1.58841	1.3236	0.096328	0.7	PDBBind	TRUE	1	0.257143
DynamicBind	6a1c	12	4.4286	1.58841	1.35812	0.119837	0.7	PDBBind	FALSE	1	0.257143
DynamicBind	6a1c	13	1.29168	1.58841	1.34039	0.130599	0.7	PDBBind	TRUE	1	0.257143
DynamicBind	6a1c	14	4.38038	1.58841	1.37481	0.152667	0.71	PDBBind	FALSE	1	0.257143
DynamicBind	6a1c	15	1.19899	1.58841	1.34331	0.120783	0.7	PDBBind	TRUE	1	0.257143
DynamicBind	6a1c	16	1.4481	1.58841	1.3522	0.143882	0.7	PDBBind	TRUE	1	0.257143
DynamicBind	6a1c	17	4.49222	1.58841	1.3843	0.178255	0.7	PDBBind	FALSE	1	0.257143
DynamicBind	6a1c	18	4.48972	1.58841	1.3703	0.141556	0.69	PDBBind	FALSE	1	0.257143
DynamicBind	6a1c	19	4.43957	1.58841	1.37247	0.240509	0.7	PDBBind	FALSE	1	0.257143
DynamicBind	6a1c	20	5.67387	1.58841	1.43536	0.189695	0.68	PDBBind	FALSE	1	0.257143
DynamicBind	6a1c	21	7.21086	1.58841	1.42892	0.153719	0.68	PDBBind	FALSE	1	0.257143
DynamicBind	6a1c	22	2.34709	1.58841	1.23676	0.199237	0.68	PDBBind	FALSE	1	0.257143
DynamicBind	6a1c	23	1.54714	1.58841	1.37966	0.243186	0.69	PDBBind	TRUE	1	0.257143
DynamicBind	6a1c	24	5.72781	1.58841	1.48844	0.259189	0.69	PDBBind	FALSE	1	0.257143
DynamicBind	6a1c	25	5.77752	1.58841	1.4775	0.146948	0.68	PDBBind	FALSE	1	0.257143
DynamicBind	6a1c	26	7.24308	1.58841	1.4898	0.0996806	0.66	PDBBind	FALSE	1	0.257143
DynamicBind	6a1c	27	2.61373	1.58841	1.24384	0.246938	0.68	PDBBind	FALSE	1	0.257143
DynamicBind	6a1c	28	4.4385	1.58841	1.35501	0.238899	0.68	PDBBind	FALSE	1	0.257143
DynamicBind	6a1c	29	2.93873	1.58841	1.34569	0.207559	0.68	PDBBind	FALSE	1	0.257143
DynamicBind	6a1c	30	5.54682	1.58841	1.50342	0.241223	0.68	PDBBind	FALSE	1	0.257143
DynamicBind	6a1c	31	4.43833	1.58841	1.38004	0.338201	0.68	PDBBind	FALSE	1	0.257143
DynamicBind	6a1c	32	5.76775	1.58841	1.45324	0.276677	0.68	PDBBind	FALSE	1	0.257143
DynamicBind	6a1c	33	5.76963	1.58841	1.46531	0.190674	0.67	PDBBind	FALSE	1	0.257143
DynamicBind	6a1c	34	7.39584	1.58841	1.48343	0.17241	0.67	PDBBind	FALSE	1	0.257143
DynamicBind	6a1c	35	4.98092	1.58841	1.32474	0.216766	0.68	PDBBind	FALSE	1	0.257143
DynamicBind	6a1c	36	5.8237	1.58841	1.47774	0.205396	0.67	PDBBind	FALSE	1	0.257143
DynamicBind	6a1c	37	5.87968	1.58841	1.48143	0.151066	0.66	PDBBind	FALSE	1	0.257143
DynamicBind	6a1c	38	5.27254	1.58841	1.4629	0.243267	0.67	PDBBind	FALSE	1	0.257143
DynamicBind	6a1c	39	4.43184	1.58841	1.35097	0.281754	0.66	PDBBind	FALSE	1	0.257143
DynamicBind	6a1c	40	4.61968	1.58841	1.3589	0.581084	0.64	PDBBind	FALSE	1	0.257143
DynamicBind	6a6k	1	2.65496	3.41924	1.70283	0.217511	0.74	PDBBind	FALSE	0.997181	0.53125
DynamicBind	6a6k	2	2.74153	3.41924	1.70795	0.221609	0.74	PDBBind	FALSE	0.997181	0.53125
DynamicBind	6a6k	3	2.76215	3.41924	1.77524	0.338133	0.74	PDBBind	FALSE	0.997181	0.53125
DynamicBind	6a6k	4	2.86241	3.41924	1.67721	0.367339	0.75	PDBBind	FALSE	0.997181	0.53125
DynamicBind	6a6k	5	2.67563	3.41924	1.69322	0.396898	0.74	PDBBind	FALSE	0.997181	0.53125
DynamicBind	6a6k	6	2.85941	3.41924	1.68326	0.379663	0.74	PDBBind	FALSE	0.997181	0.53125
DynamicBind	6a6k	7	2.98805	3.41924	1.65519	0.363665	0.73	PDBBind	FALSE	0.997181	0.53125
DynamicBind	6a6k	8	2.90952	3.41924	1.67502	0.343032	0.73	PDBBind	FALSE	0.997181	0.53125
DynamicBind	6a6k	9	2.63388	3.41924	1.67437	0.38972	0.73	PDBBind	FALSE	0.997181	0.53125
DynamicBind	6a6k	10	2.74865	3.41924	1.69809	0.320839	0.73	PDBBind	FALSE	0.997181	0.53125
DynamicBind	6a6k	11	2.54094	3.41924	1.65812	0.458591	0.74	PDBBind	FALSE	0.997181	0.53125
DynamicBind	6a6k	12	3.01617	3.41924	1.66808	0.358648	0.73	PDBBind	FALSE	0.997181	0.53125
DynamicBind	6a6k	13	2.67875	3.41924	1.63537	0.399209	0.73	PDBBind	FALSE	0.997181	0.53125
DynamicBind	6a6k	14	2.66369	3.41924	1.67816	0.337337	0.73	PDBBind	FALSE	0.997181	0.53125
DynamicBind	6a6k	15	3.06311	3.41924	1.62702	0.417758	0.73	PDBBind	FALSE	0.997181	0.53125
DynamicBind	6a6k	16	2.90209	3.41924	1.71153	0.480191	0.73	PDBBind	FALSE	0.997181	0.53125
DynamicBind	6a6k	17	1.38257	3.41924	1.69579	0.293651	0.71	PDBBind	TRUE	0.997181	0.53125
DynamicBind	6a6k	18	1.53167	3.41924	1.6725	0.309071	0.71	PDBBind	TRUE	0.997181	0.53125
DynamicBind	6a6k	19	1.64026	3.41924	1.76857	0.250543	0.7	PDBBind	TRUE	0.997181	0.53125
DynamicBind	6a6k	20	2.96672	3.41924	1.68023	0.407267	0.73	PDBBind	FALSE	0.997181	0.53125
DynamicBind	6a6k	21	1.43383	3.41924	1.64501	0.296626	0.71	PDBBind	TRUE	0.997181	0.53125
DynamicBind	6a6k	22	2.74367	3.41924	1.67342	0.378058	0.72	PDBBind	FALSE	0.997181	0.53125
DynamicBind	6a6k	23	2.86377	3.41924	1.71538	0.45541	0.73	PDBBind	FALSE	0.997181	0.53125
DynamicBind	6a6k	24	2.97443	3.41924	1.71034	0.374196	0.72	PDBBind	FALSE	0.997181	0.53125
DynamicBind	6a6k	25	1.24311	3.41924	1.73683	0.350658	0.71	PDBBind	FALSE	0.997181	0.53125
DynamicBind	6a6k	26	2.68613	3.41924	1.66914	0.434442	0.73	PDBBind	FALSE	0.997181	0.53125
DynamicBind	6a6k	27	2.75438	3.41924	1.70618	0.425568	0.72	PDBBind	FALSE	0.997181	0.53125
DynamicBind	6a6k	28	1.23426	3.41924	1.67762	0.306861	0.7	PDBBind	TRUE	0.997181	0.53125
DynamicBind	6a6k	29	1.1078	3.41924	1.70082	0.345596	0.7	PDBBind	TRUE	0.997181	0.53125
DynamicBind	6a6k	30	2.5032	3.41924	1.71222	0.430657	0.72	PDBBind	FALSE	0.997181	0.53125
DynamicBind	6a6k	30	1.54294	3.41924	1.68955	0.321774	0.7	PDBBind	TRUE	0.997181	0.53125
DynamicBind	6a6k	32	1.16441	3.41924	1.67536	0.283563	0.69	PDBBind	TRUE	0.997181	0.53125
DynamicBind	6a6k	33	1.47656	3.41924	1.68182	0.311397	0.69	PDBBind	TRUE	0.997181	0.53125
DynamicBind	6a6k	34	1.19367	3.41924	1.73983	0.218396	0.67	PDBBind	TRUE	0.997181	0.53125
DynamicBind	6a6k	35	1.56252	3.41924	1.67779	0.468135	0.72	PDBBind	FALSE	0.997181	0.53125
DynamicBind	6a6k	36	1.31631	3.41924	1.69527	0.382876	0.7	PDBBind	FALSE	0.997181	0.53125
DynamicBind	6a6k	37	1.41369	3.41924	1.70608	0.39244	0.69	PDBBind	FALSE	0.997181	0.53125
DynamicBind	6a6k	38	1.32349	3.41924	1.65367	0.379704	0.68	PDBBind	FALSE	0.997181	0.53125
DynamicBind	6a6k	39	1.69563	3.41924	1.71258	0.466842	0.69	PDBBind	FALSE	0.997181	0.53125
DynamicBind	6a6k	40	0.972128	3.41924	1.63489	0.473921	0.69	PDBBind	FALSE	0.997181	0.53125
DynamicBind	6a73	1	4.0285	2.41283	2.3436	0.377789	0.59	PDBBind	FALSE	0.237402	1
DynamicBind	6a73	2	7.56535	2.41283	2.37726	0.427131	0.6	PDBBind	FALSE	0.237402	1
DynamicBind	6a73	3	7.04459	2.41283	2.39139	0.357091	0.59	PDBBind	FALSE	0.237402	1
DynamicBind	6a73	4	4.38143	2.41283	2.37404	0.376075	0.59	PDBBind	FALSE	0.237402	1
DynamicBind	6a73	5	6.7865	2.41283	2.36559	0.476076	0.6	PDBBind	FALSE	0.237402	1
DynamicBind	6a73	6	6.76666	2.41283	2.36849	0.360781	0.58	PDBBind	FALSE	0.237402	1
DynamicBind	6a73	7	5.29889	2.41283	2.34421	0.339488	0.58	PDBBind	FALSE	0.237402	1
DynamicBind	6a73	8	4.90257	2.41283	2.38145	0.442453	0.59	PDBBind	FALSE	0.237402	1
DynamicBind	6a73	9	4.48879	2.41283	2.38065	0.438019	0.59	PDBBind	FALSE	0.237402	1
DynamicBind	6a73	10	8.06117	2.41283	2.36958	0.390458	0.59	PDBBind	FALSE	0.237402	1
DynamicBind	6a73	11	5.33577	2.41283	2.33389	0.365082	0.58	PDBBind	FALSE	0.237402	1
DynamicBind	6a73	12	5.3385	2.41283	2.36925	0.471206	0.59	PDBBind	FALSE	0.237402	1
DynamicBind	6a73	13	4.67718	2.41283	2.36595	0.522431	0.59	PDBBind	FALSE	0.237402	1
DynamicBind	6a73	14	8.06198	2.41283	2.33653	0.615379	0.6	PDBBind	FALSE	0.237402	1
DynamicBind	6a73	15	7.98919	2.41283	2.37302	0.462377	0.58	PDBBind	FALSE	0.237402	1
DynamicBind	6a73	16	7.27565	2.41283	2.35581	0.463193	0.57	PDBBind	FALSE	0.237402	1
DynamicBind	6a73	17	7.33533	2.41283	2.36718	0.393015	0.56	PDBBind	FALSE	0.237402	1
DynamicBind	6a73	18	7.38183	2.41283	2.32429	0.456452	0.57	PDBBind	FALSE	0.237402	1
DynamicBind	6a73	19	5.24619	2.41283	2.3256	0.513548	0.58	PDBBind	FALSE	0.237402	1
DynamicBind	6a73	20	7.54341	2.41283	2.36866	0.477968	0.57	PDBBind	FALSE	0.237402	1
DynamicBind	6a73	21	4.68222	2.41283	2.37078	0.416873	0.56	PDBBind	FALSE	0.237402	1
DynamicBind	6a73	22	6.56451	2.41283	2.38712	0.413854	0.56	PDBBind	FALSE	0.237402	1
DynamicBind	6a73	23	4.78317	2.41283	2.35	0.362405	0.55	PDBBind	FALSE	0.237402	1
DynamicBind	6a73	24	7.02538	2.41283	2.34123	0.454915	0.56	PDBBind	FALSE	0.237402	1
DynamicBind	6a73	25	6.44174	2.41283	2.36747	0.331178	0.54	PDBBind	FALSE	0.237402	1
DynamicBind	6a73	26	6.62562	2.41283	2.34924	0.565601	0.57	PDBBind	FALSE	0.237402	1
DynamicBind	6a73	27	6.72415	2.41283	2.35591	0.485669	0.56	PDBBind	FALSE	0.237402	1
DynamicBind	6a73	28	7.96052	2.41283	2.35056	0.703673	0.57	PDBBind	FALSE	0.237402	1
DynamicBind	6a73	29	6.35194	2.41283	2.35869	0.37787	0.54	PDBBind	FALSE	0.237402	1
DynamicBind	6a73	30	7.12405	2.41283	2.37582	0.474504	0.56	PDBBind	FALSE	0.237402	1
DynamicBind	6a73	31	6.99232	2.41283	2.35802	0.640458	0.57	PDBBind	FALSE	0.237402	1
DynamicBind	6a73	32	4.37657	2.41283	2.39229	0.419584	0.55	PDBBind	FALSE	0.237402	1
DynamicBind	6a73	33	7.69644	2.41283	2.35655	0.401778	0.54	PDBBind	FALSE	0.237402	1
DynamicBind	6a73	34	6.63449	2.41283	2.37088	0.521657	0.56	PDBBind	FALSE	0.237402	1
DynamicBind	6a73	34	6.81815	2.41283	2.38128	0.394707	0.52	PDBBind	FALSE	0.237402	1
DynamicBind	6a73	36	7.2612	2.41283	2.34949	0.510524	0.55	PDBBind	FALSE	0.237402	1
DynamicBind	6a73	37	6.69802	2.41283	2.36412	0.490108	0.55	PDBBind	FALSE	0.237402	1
DynamicBind	6a73	38	7.65849	2.41283	2.36126	0.603453	0.56	PDBBind	FALSE	0.237402	1
DynamicBind	6a73	39	5.66368	2.41283	2.40493	0.482347	0.53	PDBBind	FALSE	0.237402	1
DynamicBind	6a73	40	6.16044	2.41283	2.35634	0.565661	0.51	PDBBind	FALSE	0.237402	1
DynamicBind	6agt	1	0.81156	0.745882	0.702627	0.140845	0.77	PDBBind	TRUE	0.954827	0.465517
DynamicBind	6agt	2	0.908723	0.745882	0.707994	0.149809	0.77	PDBBind	TRUE	0.954827	0.465517
DynamicBind	6agt	3	0.798496	0.745882	0.705466	0.142659	0.77	PDBBind	TRUE	0.954827	0.465517
DynamicBind	6agt	4	0.854925	0.745882	0.707538	0.127322	0.77	PDBBind	TRUE	0.954827	0.465517
DynamicBind	6agt	5	0.938109	0.745882	0.697686	0.140951	0.77	PDBBind	TRUE	0.954827	0.465517
DynamicBind	6agt	6	1.18254	0.745882	0.688154	0.125057	0.77	PDBBind	TRUE	0.954827	0.465517
DynamicBind	6agt	7	0.911084	0.745882	0.70434	0.122331	0.77	PDBBind	TRUE	0.954827	0.465517
DynamicBind	6agt	8	1.01961	0.745882	0.709565	0.175084	0.77	PDBBind	TRUE	0.954827	0.465517
DynamicBind	6agt	9	1.64584	0.745882	0.710332	0.192763	0.77	PDBBind	TRUE	0.954827	0.465517
DynamicBind	6agt	10	1.05916	0.745882	0.708873	0.153348	0.76	PDBBind	TRUE	0.954827	0.465517
DynamicBind	6agt	11	0.81288	0.745882	0.699148	0.131296	0.76	PDBBind	TRUE	0.954827	0.465517
DynamicBind	6agt	12	1.50703	0.745882	0.712418	0.19521	0.77	PDBBind	TRUE	0.954827	0.465517
DynamicBind	6agt	13	0.995468	0.745882	0.703587	0.148241	0.76	PDBBind	TRUE	0.954827	0.465517
DynamicBind	6agt	14	1.42848	0.745882	0.703194	0.215192	0.77	PDBBind	TRUE	0.954827	0.465517
DynamicBind	6agt	15	1.19186	0.745882	0.700752	0.187034	0.76	PDBBind	TRUE	0.954827	0.465517
DynamicBind	6agt	16	1.09526	0.745882	0.712411	0.156695	0.76	PDBBind	TRUE	0.954827	0.465517
DynamicBind	6agt	17	1.02925	0.745882	0.689824	0.153934	0.76	PDBBind	TRUE	0.954827	0.465517
DynamicBind	6agt	18	0.875397	0.745882	0.703168	0.160488	0.76	PDBBind	TRUE	0.954827	0.465517
DynamicBind	6agt	19	1.4242	0.745882	0.70367	0.228355	0.77	PDBBind	TRUE	0.954827	0.465517
DynamicBind	6agt	20	1.31267	0.745882	0.701817	0.204709	0.76	PDBBind	TRUE	0.954827	0.465517
DynamicBind	6agt	21	1.17299	0.745882	0.713652	0.197528	0.76	PDBBind	TRUE	0.954827	0.465517
DynamicBind	6agt	22	1.07277	0.745882	0.70494	0.152067	0.75	PDBBind	TRUE	0.954827	0.465517
DynamicBind	6agt	23	0.978199	0.745882	0.711861	0.157217	0.75	PDBBind	TRUE	0.954827	0.465517
DynamicBind	6agt	24	1.48257	0.745882	0.69133	0.205996	0.76	PDBBind	TRUE	0.954827	0.465517
DynamicBind	6agt	25	1.13994	0.745882	0.711708	0.183373	0.76	PDBBind	TRUE	0.954827	0.465517
DynamicBind	6agt	26	1.27384	0.745882	0.691782	0.169194	0.75	PDBBind	TRUE	0.954827	0.465517
DynamicBind	6agt	27	0.77512	0.745882	0.703831	0.156332	0.75	PDBBind	TRUE	0.954827	0.465517
DynamicBind	6agt	28	1.04443	0.745882	0.71537	0.169569	0.75	PDBBind	TRUE	0.954827	0.465517
DynamicBind	6agt	29	1.14814	0.745882	0.703777	0.150414	0.75	PDBBind	TRUE	0.954827	0.465517
DynamicBind	6agt	30	0.995727	0.745882	0.700128	0.154975	0.75	PDBBind	TRUE	0.954827	0.465517
DynamicBind	6agt	31	1.15336	0.745882	0.701241	0.184778	0.75	PDBBind	TRUE	0.954827	0.465517
DynamicBind	6agt	32	1.09114	0.745882	0.705351	0.17929	0.75	PDBBind	TRUE	0.954827	0.465517
DynamicBind	6agt	33	1.38298	0.745882	0.707306	0.185275	0.75	PDBBind	TRUE	0.954827	0.465517
DynamicBind	6agt	34	1.15472	0.745882	0.713822	0.178581	0.75	PDBBind	TRUE	0.954827	0.465517
DynamicBind	6agt	35	1.20056	0.745882	0.710758	0.16492	0.75	PDBBind	TRUE	0.954827	0.465517
DynamicBind	6agt	36	1.24652	0.745882	0.719017	0.224413	0.75	PDBBind	TRUE	0.954827	0.465517
DynamicBind	6agt	37	1.50254	0.745882	0.68667	0.223501	0.75	PDBBind	TRUE	0.954827	0.465517
DynamicBind	6agt	38	1.60626	0.745882	0.694829	0.230231	0.75	PDBBind	TRUE	0.954827	0.465517
DynamicBind	6agt	39	1.68793	0.745882	0.709302	0.223286	0.74	PDBBind	TRUE	0.954827	0.465517
DynamicBind	6agt	40	1.88279	0.745882	0.70225	0.273887	0.74	PDBBind	TRUE	0.954827	0.465517
DynamicBind	6ahs	1	5.67085	0.480818	0.614322	0.302637	0.68	PDBBind	FALSE	1	0.267857
DynamicBind	6ahs	2	5.58834	0.480818	0.639458	0.314982	0.68	PDBBind	FALSE	1	0.267857
DynamicBind	6ahs	3	5.64694	0.480818	0.622536	0.296334	0.68	PDBBind	FALSE	1	0.267857
DynamicBind	6ahs	4	5.5017	0.480818	0.629889	0.338581	0.68	PDBBind	FALSE	1	0.267857
DynamicBind	6ahs	5	6.73115	0.480818	0.62732	0.304891	0.68	PDBBind	FALSE	1	0.267857
DynamicBind	6ahs	6	5.52799	0.480818	0.634841	0.348293	0.68	PDBBind	FALSE	1	0.267857
DynamicBind	6ahs	7	5.48974	0.480818	0.634757	0.30746	0.67	PDBBind	FALSE	1	0.267857
DynamicBind	6ahs	8	5.35929	0.480818	0.63444	0.468468	0.68	PDBBind	FALSE	1	0.267857
DynamicBind	6ahs	9	5.53355	0.480818	0.629471	0.328988	0.67	PDBBind	FALSE	1	0.267857
DynamicBind	6ahs	10	5.4186	0.480818	0.648838	0.468134	0.67	PDBBind	FALSE	1	0.267857
DynamicBind	6ahs	11	5.49564	0.480818	0.639924	0.37666	0.67	PDBBind	FALSE	1	0.267857
DynamicBind	6ahs	12	5.35184	0.480818	0.630358	0.492826	0.68	PDBBind	FALSE	1	0.267857
DynamicBind	6ahs	13	5.1639	0.480818	0.631903	0.473825	0.67	PDBBind	FALSE	1	0.267857
DynamicBind	6ahs	14	5.31825	0.480818	0.631748	0.491097	0.67	PDBBind	FALSE	1	0.267857
DynamicBind	6ahs	15	5.20847	0.480818	0.635721	0.527264	0.68	PDBBind	FALSE	1	0.267857
DynamicBind	6ahs	16	6.78876	0.480818	0.621299	0.286314	0.67	PDBBind	FALSE	1	0.267857
DynamicBind	6ahs	17	5.08237	0.480818	0.63489	0.476461	0.67	PDBBind	FALSE	1	0.267857
DynamicBind	6ahs	18	5.24448	0.480818	0.64139	0.45665	0.67	PDBBind	FALSE	1	0.267857
DynamicBind	6ahs	19	6.78797	0.480818	0.60849	0.347496	0.67	PDBBind	FALSE	1	0.267857
DynamicBind	6ahs	20	5.42636	0.480818	0.639339	0.454768	0.67	PDBBind	FALSE	1	0.267857
DynamicBind	6ahs	21	6.3342	0.480818	0.631765	0.328962	0.67	PDBBind	FALSE	1	0.267857
DynamicBind	6ahs	22	5.31562	0.480818	0.650383	0.477458	0.67	PDBBind	FALSE	1	0.267857
DynamicBind	6ahs	23	5.36548	0.480818	0.641386	0.416069	0.67	PDBBind	FALSE	1	0.267857
DynamicBind	6ahs	24	5.29534	0.480818	0.636325	0.503146	0.67	PDBBind	FALSE	1	0.267857
DynamicBind	6ahs	25	5.41022	0.480818	0.645738	0.491528	0.67	PDBBind	FALSE	1	0.267857
DynamicBind	6ahs	26	5.6801	0.480818	0.665307	0.360123	0.67	PDBBind	FALSE	1	0.267857
DynamicBind	6ahs	27	5.3087	0.480818	0.641282	0.490253	0.67	PDBBind	FALSE	1	0.267857
DynamicBind	6ahs	28	6.85901	0.480818	0.59506	0.420488	0.67	PDBBind	FALSE	1	0.267857
DynamicBind	6ahs	29	5.47362	0.480818	0.650676	0.483144	0.67	PDBBind	FALSE	1	0.267857
DynamicBind	6ahs	30	5.00955	0.480818	0.653605	0.44448	0.65	PDBBind	FALSE	1	0.267857
DynamicBind	6ahs	31	5.03895	0.480818	0.624574	0.563527	0.67	PDBBind	FALSE	1	0.267857
DynamicBind	6ahs	32	5.42722	0.480818	0.640555	0.53162	0.67	PDBBind	FALSE	1	0.267857
DynamicBind	6ahs	33	5.31441	0.480818	0.635851	0.495111	0.66	PDBBind	FALSE	1	0.267857
DynamicBind	6ahs	34	7.15141	0.480818	0.5937	0.468514	0.64	PDBBind	FALSE	1	0.267857
DynamicBind	6ahs	35	5.29948	0.480818	0.616771	0.521928	0.66	PDBBind	FALSE	1	0.267857
DynamicBind	6ahs	36	5.19696	0.480818	0.630691	0.552271	0.66	PDBBind	FALSE	1	0.267857
DynamicBind	6ahs	37	5.1818	0.480818	0.619979	0.48745	0.64	PDBBind	FALSE	1	0.267857
DynamicBind	6ahs	38	5.21271	0.480818	0.617232	0.505303	0.65	PDBBind	FALSE	1	0.267857
DynamicBind	6ahs	39	5.04814	0.480818	0.65477	0.583042	0.65	PDBBind	FALSE	1	0.267857
DynamicBind	6ahs	40	5.38088	0.480818	0.627131	0.570654	0.64	PDBBind	FALSE	1	0.267857
DynamicBind	6bqd	1	0.89582	0.978416	0.821387	0.190923	0.74	PDBBind	TRUE	0.980117	1
DynamicBind	6bqd	2	0.64158	0.978416	0.828435	0.161672	0.73	PDBBind	TRUE	0.980117	1
DynamicBind	6bqd	3	0.883277	0.978416	0.836674	0.205328	0.73	PDBBind	TRUE	0.980117	1
DynamicBind	6bqd	4	0.422588	0.978416	0.828698	0.168578	0.73	PDBBind	TRUE	0.980117	1
DynamicBind	6bqd	5	0.375061	0.978416	0.845056	0.158303	0.73	PDBBind	TRUE	0.980117	1
DynamicBind	6bqd	6	1.23366	0.978416	0.848868	0.10621	0.72	PDBBind	TRUE	0.980117	1
DynamicBind	6bqd	7	0.855488	0.978416	0.827767	0.231337	0.73	PDBBind	TRUE	0.980117	1
DynamicBind	6bqd	8	0.45997	0.978416	0.834821	0.129007	0.73	PDBBind	TRUE	0.980117	1
DynamicBind	6bqd	9	1.14223	0.978416	0.849608	0.102885	0.72	PDBBind	TRUE	0.980117	1
DynamicBind	6bqd	10	0.98097	0.978416	0.826998	0.249326	0.73	PDBBind	TRUE	0.980117	1
DynamicBind	6bqd	11	0.410596	0.978416	0.831357	0.172121	0.73	PDBBind	TRUE	0.980117	1
DynamicBind	6bqd	12	0.640592	0.978416	0.838465	0.127856	0.72	PDBBind	TRUE	0.980117	1
DynamicBind	6bqd	13	0.807523	0.978416	0.835135	0.198157	0.73	PDBBind	TRUE	0.980117	1
DynamicBind	6bqd	14	1.15079	0.978416	0.847487	0.122906	0.72	PDBBind	TRUE	0.980117	1
DynamicBind	6bqd	15	0.560979	0.978416	0.833158	0.155078	0.72	PDBBind	TRUE	0.980117	1
DynamicBind	6bqd	16	1.10478	0.978416	0.849684	0.0846522	0.72	PDBBind	TRUE	0.980117	1
DynamicBind	6bqd	17	0.937838	0.978416	0.829585	0.223546	0.72	PDBBind	TRUE	0.980117	1
DynamicBind	6bqd	18	0.536873	0.978416	0.834845	0.102948	0.72	PDBBind	TRUE	0.980117	1
DynamicBind	6bqd	19	3.15985	0.978416	0.87415	0.157731	0.72	PDBBind	FALSE	0.980117	1
DynamicBind	6bqd	20	0.745968	0.978416	0.839886	0.191867	0.72	PDBBind	TRUE	0.980117	1
DynamicBind	6bqd	21	1.05631	0.978416	0.849775	0.102405	0.72	PDBBind	TRUE	0.980117	1
DynamicBind	6bqd	22	3.01547	0.978416	0.876444	0.185812	0.72	PDBBind	FALSE	0.980117	1
DynamicBind	6bqd	23	2.9517	0.978416	0.879824	0.174198	0.72	PDBBind	FALSE	0.980117	1
DynamicBind	6bqd	24	2.95753	0.978416	0.872127	0.277237	0.72	PDBBind	FALSE	0.980117	1
DynamicBind	6bqd	25	1.19973	0.978416	0.848092	0.123101	0.72	PDBBind	TRUE	0.980117	1
DynamicBind	6bqd	26	1.0805	0.978416	0.842231	0.124411	0.71	PDBBind	TRUE	0.980117	1
DynamicBind	6bqd	27	1.36591	0.978416	0.841534	0.258563	0.72	PDBBind	TRUE	0.980117	1
DynamicBind	6bqd	28	2.83234	0.978416	0.870443	0.472577	0.72	PDBBind	FALSE	0.980117	1
DynamicBind	6bqd	29	1.28277	0.978416	0.825758	0.421056	0.72	PDBBind	FALSE	0.980117	1
DynamicBind	6bqd	30	1.36642	0.978416	0.836786	0.375553	0.72	PDBBind	FALSE	0.980117	1
DynamicBind	6bqd	31	3.34096	0.978416	0.852082	0.64451	0.72	PDBBind	FALSE	0.980117	1
DynamicBind	6bqd	32	3.00884	0.978416	0.867062	0.409296	0.71	PDBBind	FALSE	0.980117	1
DynamicBind	6bqd	33	3.05711	0.978416	0.865729	0.572204	0.71	PDBBind	FALSE	0.980117	1
DynamicBind	6bqd	34	1.92424	0.978416	0.874803	0.286129	0.71	PDBBind	TRUE	0.980117	1
DynamicBind	6bqd	35	1.53962	0.978416	0.843448	0.462231	0.71	PDBBind	FALSE	0.980117	1
DynamicBind	6bqd	36	1.30168	0.978416	0.82792	0.550813	0.71	PDBBind	FALSE	0.980117	1
DynamicBind	6bqd	37	1.69827	0.978416	0.841424	0.531564	0.71	PDBBind	FALSE	0.980117	1
DynamicBind	6bqd	38	1.69225	0.978416	0.850583	0.647111	0.71	PDBBind	FALSE	0.980117	1
DynamicBind	6bqd	39	1.67376	0.978416	0.845713	0.580763	0.71	PDBBind	FALSE	0.980117	1
DynamicBind	6bqd	40	1.6808	0.978416	0.840971	0.667799	0.71	PDBBind	FALSE	0.980117	1
DynamicBind	6c85	1	2.71442	0.731866	1.08545	0.261905	0.55	PDBBind	FALSE	0.304114	0.3125
DynamicBind	6c85	2	2.30879	0.731866	1.11986	0.208583	0.55	PDBBind	FALSE	0.304114	0.3125
DynamicBind	6c85	3	2.5185	0.731866	1.12724	0.247814	0.55	PDBBind	FALSE	0.304114	0.3125
DynamicBind	6c85	4	3.36748	0.731866	1.03387	0.272101	0.55	PDBBind	FALSE	0.304114	0.3125
DynamicBind	6c85	5	2.52303	0.731866	1.16983	0.227026	0.55	PDBBind	FALSE	0.304114	0.3125
DynamicBind	6c85	6	3.39757	0.731866	1.16102	0.373539	0.57	PDBBind	FALSE	0.304114	0.3125
DynamicBind	6c85	7	3.16451	0.731866	1.14796	0.358672	0.57	PDBBind	FALSE	0.304114	0.3125
DynamicBind	6c85	8	2.48276	0.731866	1.14792	0.313973	0.55	PDBBind	FALSE	0.304114	0.3125
DynamicBind	6c85	9	2.53273	0.731866	1.1708	0.391594	0.55	PDBBind	FALSE	0.304114	0.3125
DynamicBind	6c85	10	2.44668	0.731866	1.32951	0.177351	0.54	PDBBind	FALSE	0.304114	0.3125
DynamicBind	6c85	11	2.78876	0.731866	1.3226	0.247731	0.54	PDBBind	FALSE	0.304114	0.3125
DynamicBind	6c85	12	3.3544	0.731866	1.10406	0.323963	0.55	PDBBind	FALSE	0.304114	0.3125
DynamicBind	6c85	13	2.48268	0.731866	1.0999	0.319873	0.55	PDBBind	FALSE	0.304114	0.3125
DynamicBind	6c85	14	2.90167	0.731866	1.29432	0.120387	0.54	PDBBind	FALSE	0.304114	0.3125
DynamicBind	6c85	15	3.3867	0.731866	1.06715	0.296399	0.55	PDBBind	FALSE	0.304114	0.3125
DynamicBind	6c85	16	3.04647	0.731866	1.14795	0.359623	0.55	PDBBind	FALSE	0.304114	0.3125
DynamicBind	6c85	17	2.66657	0.731866	1.18008	0.289405	0.55	PDBBind	FALSE	0.304114	0.3125
DynamicBind	6c85	18	2.44293	0.731866	1.11838	0.335868	0.55	PDBBind	FALSE	0.304114	0.3125
DynamicBind	6c85	19	2.67423	0.731866	1.03655	0.301357	0.55	PDBBind	FALSE	0.304114	0.3125
DynamicBind	6c85	20	3.4946	0.731866	1.19945	0.254664	0.54	PDBBind	FALSE	0.304114	0.3125
DynamicBind	6c85	21	3.0763	0.731866	1.10555	0.416837	0.55	PDBBind	FALSE	0.304114	0.3125
DynamicBind	6c85	22	2.80069	0.731866	1.16734	0.27986	0.54	PDBBind	FALSE	0.304114	0.3125
DynamicBind	6c85	23	2.18676	0.731866	1.28515	0.346747	0.55	PDBBind	FALSE	0.304114	0.3125
DynamicBind	6c85	24	2.23545	0.731866	1.26028	0.143421	0.53	PDBBind	FALSE	0.304114	0.3125
DynamicBind	6c85	25	2.63577	0.731866	1.23262	0.317526	0.54	PDBBind	FALSE	0.304114	0.3125
DynamicBind	6c85	26	2.73107	0.731866	1.23434	0.300411	0.54	PDBBind	FALSE	0.304114	0.3125
DynamicBind	6c85	27	2.48927	0.731866	1.30043	0.136778	0.53	PDBBind	FALSE	0.304114	0.3125
DynamicBind	6c85	28	2.51025	0.731866	1.2532	0.257707	0.53	PDBBind	FALSE	0.304114	0.3125
DynamicBind	6c85	29	2.69914	0.731866	1.24799	0.129286	0.52	PDBBind	FALSE	0.304114	0.3125
DynamicBind	6c85	30	3.16957	0.731866	1.25289	0.313341	0.53	PDBBind	FALSE	0.304114	0.3125
DynamicBind	6c85	31	2.48303	0.731866	1.3444	0.326238	0.53	PDBBind	FALSE	0.304114	0.3125
DynamicBind	6c85	32	2.77373	0.731866	1.17128	0.263366	0.52	PDBBind	FALSE	0.304114	0.3125
DynamicBind	6c85	33	3.21261	0.731866	1.24716	0.390956	0.54	PDBBind	FALSE	0.304114	0.3125
DynamicBind	6c85	34	2.60427	0.731866	1.27098	0.262047	0.52	PDBBind	FALSE	0.304114	0.3125
DynamicBind	6c85	35	2.61333	0.731866	1.31353	0.518476	0.53	PDBBind	FALSE	0.304114	0.3125
DynamicBind	6c85	36	3.1856	0.731866	1.26153	0.340596	0.52	PDBBind	FALSE	0.304114	0.3125
DynamicBind	6c85	37	2.71724	0.731866	1.35864	0.518977	0.53	PDBBind	FALSE	0.304114	0.3125
DynamicBind	6c85	38	3.01283	0.731866	1.23075	0.394057	0.52	PDBBind	FALSE	0.304114	0.3125
DynamicBind	6c85	39	3.28447	0.731866	1.24165	0.582874	0.52	PDBBind	FALSE	0.304114	0.3125
DynamicBind	6c85	40	3.65268	0.731866	1.26826	0.397002	0.51	PDBBind	FALSE	0.304114	0.3125
DynamicBind	6cjj	1	1.49154	2.31266	1.3527	0.15842	0.7	PDBBind	TRUE	0.904995	1
DynamicBind	6cjj	2	2.38138	2.31266	1.48031	0.123015	0.7	PDBBind	FALSE	0.904995	1
DynamicBind	6cjj	3	2.3309	2.31266	1.44366	0.136598	0.69	PDBBind	FALSE	0.904995	1
DynamicBind	6cjj	4	2.62502	2.31266	1.26255	0.168771	0.7	PDBBind	FALSE	0.904995	1
DynamicBind	6cjj	5	2.06374	2.31266	1.47293	0.164195	0.69	PDBBind	FALSE	0.904995	1
DynamicBind	6cjj	6	2.25026	2.31266	1.37349	0.194897	0.7	PDBBind	FALSE	0.904995	1
DynamicBind	6cjj	7	1.53256	2.31266	1.56441	0.256454	0.7	PDBBind	TRUE	0.904995	1
DynamicBind	6cjj	8	1.2326	2.31266	1.42789	0.214634	0.69	PDBBind	TRUE	0.904995	1
DynamicBind	6cjj	9	2.40422	2.31266	1.37492	0.167862	0.69	PDBBind	FALSE	0.904995	1
DynamicBind	6cjj	10	2.28763	2.31266	1.46043	0.197096	0.69	PDBBind	FALSE	0.904995	1
DynamicBind	6cjj	11	1.27222	2.31266	1.46129	0.166547	0.69	PDBBind	TRUE	0.904995	1
DynamicBind	6cjj	12	2.20618	2.31266	1.47453	0.195456	0.69	PDBBind	FALSE	0.904995	1
DynamicBind	6cjj	13	2.18982	2.31266	1.46135	0.270753	0.69	PDBBind	FALSE	0.904995	1
DynamicBind	6cjj	14	1.85472	2.31266	1.47658	0.163171	0.69	PDBBind	TRUE	0.904995	1
DynamicBind	6cjj	15	2.31223	2.31266	1.54238	0.241468	0.69	PDBBind	FALSE	0.904995	1
DynamicBind	6cjj	16	1.74094	2.31266	1.3272	0.155438	0.69	PDBBind	TRUE	0.904995	1
DynamicBind	6cjj	17	1.80844	2.31266	1.41466	0.129445	0.69	PDBBind	TRUE	0.904995	1
DynamicBind	6cjj	18	1.64134	2.31266	1.32994	0.239674	0.69	PDBBind	TRUE	0.904995	1
DynamicBind	6cjj	19	1.27186	2.31266	1.39763	0.15252	0.69	PDBBind	TRUE	0.904995	1
DynamicBind	6cjj	20	1.79162	2.31266	1.38928	0.122747	0.69	PDBBind	TRUE	0.904995	1
DynamicBind	6cjj	21	2.23633	2.31266	1.31452	0.271335	0.69	PDBBind	FALSE	0.904995	1
DynamicBind	6cjj	22	2.28635	2.31266	1.43219	0.267245	0.69	PDBBind	FALSE	0.904995	1
DynamicBind	6cjj	23	2.24875	2.31266	1.41111	0.187976	0.69	PDBBind	FALSE	0.904995	1
DynamicBind	6cjj	24	2.25293	2.31266	1.50058	0.343059	0.69	PDBBind	FALSE	0.904995	1
DynamicBind	6cjj	25	2.23351	2.31266	1.4	0.194581	0.69	PDBBind	FALSE	0.904995	1
DynamicBind	6cjj	26	2.3655	2.31266	1.3967	0.24807	0.69	PDBBind	FALSE	0.904995	1
DynamicBind	6cjj	27	2.22532	2.31266	1.52513	0.358602	0.69	PDBBind	FALSE	0.904995	1
DynamicBind	6cjj	28	1.83536	2.31266	1.42642	0.145147	0.68	PDBBind	TRUE	0.904995	1
DynamicBind	6cjj	29	1.73293	2.31266	1.41633	0.187613	0.68	PDBBind	TRUE	0.904995	1
DynamicBind	6cjj	30	2.26358	2.31266	1.32135	0.408836	0.69	PDBBind	FALSE	0.904995	1
DynamicBind	6cjj	31	1.96201	2.31266	1.41128	0.36293	0.68	PDBBind	FALSE	0.904995	1
DynamicBind	6cjj	32	2.34333	2.31266	1.4607	0.243402	0.68	PDBBind	FALSE	0.904995	1
DynamicBind	6cjj	33	1.7323	2.31266	1.42017	0.421836	0.68	PDBBind	FALSE	0.904995	1
DynamicBind	6cjj	34	2.04788	2.31266	1.4031	0.242889	0.67	PDBBind	FALSE	0.904995	1
DynamicBind	6cjj	35	2.04341	2.31266	1.43753	0.407404	0.68	PDBBind	FALSE	0.904995	1
DynamicBind	6cjj	36	1.92403	2.31266	1.43441	0.438015	0.68	PDBBind	FALSE	0.904995	1
DynamicBind	6cjj	37	1.82943	2.31266	1.33253	0.284807	0.68	PDBBind	TRUE	0.904995	1
DynamicBind	6cjj	38	1.71981	2.31266	1.35211	0.397998	0.68	PDBBind	FALSE	0.904995	1
DynamicBind	6cjj	39	2.01272	2.31266	1.39014	0.325777	0.67	PDBBind	FALSE	0.904995	1
DynamicBind	6cjj	40	2.2546	2.31266	1.37761	0.537892	0.66	PDBBind	FALSE	0.904995	1
DynamicBind	6cjp	1	3.4272	1.56791	1.4726	0.389699	0.7	PDBBind	FALSE	0.892521	0.486842
DynamicBind	6cjp	2	3.85541	1.56791	1.45463	0.337642	0.69	PDBBind	FALSE	0.892521	0.486842
DynamicBind	6cjp	3	3.40281	1.56791	1.42687	0.461255	0.7	PDBBind	FALSE	0.892521	0.486842
DynamicBind	6cjp	4	3.32721	1.56791	1.44855	0.427404	0.7	PDBBind	FALSE	0.892521	0.486842
DynamicBind	6cjp	5	3.14293	1.56791	1.42048	0.492016	0.7	PDBBind	FALSE	0.892521	0.486842
DynamicBind	6cjp	6	6.60546	1.56791	1.45817	0.298491	0.68	PDBBind	FALSE	0.892521	0.486842
DynamicBind	6cjp	7	3.3848	1.56791	1.42694	0.376926	0.68	PDBBind	FALSE	0.892521	0.486842
DynamicBind	6cjp	8	3.11855	1.56791	1.44246	0.42791	0.68	PDBBind	FALSE	0.892521	0.486842
DynamicBind	6cjp	9	3.07917	1.56791	1.42889	0.594027	0.69	PDBBind	FALSE	0.892521	0.486842
DynamicBind	6cjp	10	6.64573	1.56791	1.4984	0.544532	0.69	PDBBind	FALSE	0.892521	0.486842
DynamicBind	6cjp	11	3.19201	1.56791	1.41353	0.540302	0.69	PDBBind	FALSE	0.892521	0.486842
DynamicBind	6cjp	12	6.48359	1.56791	1.43808	0.284264	0.67	PDBBind	FALSE	0.892521	0.486842
DynamicBind	6cjp	13	2.90821	1.56791	1.44764	0.646147	0.7	PDBBind	FALSE	0.892521	0.486842
DynamicBind	6cjp	14	5.95235	1.56791	1.46331	0.447973	0.68	PDBBind	FALSE	0.892521	0.486842
DynamicBind	6cjp	15	3.37421	1.56791	1.46783	0.419704	0.68	PDBBind	FALSE	0.892521	0.486842
DynamicBind	6cjp	16	3.05487	1.56791	1.43235	0.624621	0.69	PDBBind	FALSE	0.892521	0.486842
DynamicBind	6cjp	17	3.37702	1.56791	1.43246	0.488726	0.68	PDBBind	FALSE	0.892521	0.486842
DynamicBind	6cjp	18	5.17234	1.56791	1.43712	0.337293	0.66	PDBBind	FALSE	0.892521	0.486842
DynamicBind	6cjp	19	3.08003	1.56791	1.42924	0.462631	0.68	PDBBind	FALSE	0.892521	0.486842
DynamicBind	6cjp	20	2.98133	1.56791	1.42415	0.557974	0.68	PDBBind	FALSE	0.892521	0.486842
DynamicBind	6cjp	21	2.97781	1.56791	1.43686	0.606254	0.68	PDBBind	FALSE	0.892521	0.486842
DynamicBind	6cjp	22	3.43238	1.56791	1.45685	0.389102	0.66	PDBBind	FALSE	0.892521	0.486842
DynamicBind	6cjp	23	4.87193	1.56791	1.43598	0.373131	0.65	PDBBind	FALSE	0.892521	0.486842
DynamicBind	6cjp	24	3.11268	1.56791	1.51335	0.511094	0.67	PDBBind	FALSE	0.892521	0.486842
DynamicBind	6cjp	25	3.42092	1.56791	1.44461	0.510356	0.67	PDBBind	FALSE	0.892521	0.486842
DynamicBind	6cjp	26	5.99777	1.56791	1.43087	0.39965	0.62	PDBBind	FALSE	0.892521	0.486842
DynamicBind	6cjp	27	3.04079	1.56791	1.47512	0.602236	0.68	PDBBind	FALSE	0.892521	0.486842
DynamicBind	6cjp	28	6.01449	1.56791	1.44709	0.582648	0.67	PDBBind	FALSE	0.892521	0.486842
DynamicBind	6cjp	29	4.4771	1.56791	1.44135	0.513277	0.65	PDBBind	FALSE	0.892521	0.486842
DynamicBind	6cjp	30	3.78753	1.56791	1.44628	0.467403	0.61	PDBBind	FALSE	0.892521	0.486842
DynamicBind	6cjp	31	5.15632	1.56791	1.44726	0.428751	0.57	PDBBind	FALSE	0.892521	0.486842
DynamicBind	6cjp	32	5.82167	1.56791	1.43603	0.537925	0.61	PDBBind	FALSE	0.892521	0.486842
DynamicBind	6cjp	33	3.98554	1.56791	1.45652	0.588756	0.64	PDBBind	FALSE	0.892521	0.486842
DynamicBind	6cjp	34	5.44942	1.56791	1.43481	0.544138	0.56	PDBBind	FALSE	0.892521	0.486842
DynamicBind	6cjp	35	4.04148	1.56791	1.43191	0.662384	0.57	PDBBind	FALSE	0.892521	0.486842
DynamicBind	6cjp	36	5.36014	1.56791	1.44124	0.641507	0.56	PDBBind	FALSE	0.892521	0.486842
DynamicBind	6cjp	37	5.45019	1.56791	1.45246	0.713655	0.57	PDBBind	FALSE	0.892521	0.486842
DynamicBind	6cjp	38	5.44776	1.56791	1.44362	0.683895	0.55	PDBBind	FALSE	0.892521	0.486842
DynamicBind	6cjp	39	5.32238	1.56791	1.44676	0.642135	0.53	PDBBind	FALSE	0.892521	0.486842
DynamicBind	6cjp	40	4.71619	1.56791	1.45036	0.857935	0.55	PDBBind	FALSE	0.892521	0.486842
DynamicBind	6cjr	1	1.04323	2.85322	2.6547	0.351203	0.64	PDBBind	FALSE	0.904995	1
DynamicBind	6cjr	2	0.793318	2.85322	2.66425	0.33232	0.64	PDBBind	TRUE	0.904995	1
DynamicBind	6cjr	3	0.898921	2.85322	2.6749	0.343485	0.64	PDBBind	TRUE	0.904995	1
DynamicBind	6cjr	4	0.99427	2.85322	2.68854	0.355632	0.64	PDBBind	FALSE	0.904995	1
DynamicBind	6cjr	5	0.846211	2.85322	2.6874	0.340235	0.64	PDBBind	TRUE	0.904995	1
DynamicBind	6cjr	6	0.896542	2.85322	2.69058	0.336794	0.63	PDBBind	TRUE	0.904995	1
DynamicBind	6cjr	7	0.744796	2.85322	2.67951	0.327936	0.63	PDBBind	TRUE	0.904995	1
DynamicBind	6cjr	8	0.882008	2.85322	2.69244	0.357195	0.64	PDBBind	FALSE	0.904995	1
DynamicBind	6cjr	9	0.88963	2.85322	2.69608	0.334434	0.63	PDBBind	TRUE	0.904995	1
DynamicBind	6cjr	10	0.868735	2.85322	2.71843	0.364537	0.64	PDBBind	FALSE	0.904995	1
DynamicBind	6cjr	11	0.945355	2.85322	2.67531	0.351509	0.63	PDBBind	FALSE	0.904995	1
DynamicBind	6cjr	12	0.824935	2.85322	2.67642	0.367506	0.64	PDBBind	FALSE	0.904995	1
DynamicBind	6cjr	13	0.838068	2.85322	2.66899	0.323695	0.63	PDBBind	TRUE	0.904995	1
DynamicBind	6cjr	14	0.923857	2.85322	2.71382	0.341392	0.63	PDBBind	TRUE	0.904995	1
DynamicBind	6cjr	15	0.819762	2.85322	2.67623	0.352558	0.63	PDBBind	FALSE	0.904995	1
DynamicBind	6cjr	16	0.833472	2.85322	2.69742	0.335236	0.63	PDBBind	TRUE	0.904995	1
DynamicBind	6cjr	17	0.810182	2.85322	2.71219	0.344363	0.63	PDBBind	TRUE	0.904995	1
DynamicBind	6cjr	18	0.955112	2.85322	2.68329	0.353536	0.63	PDBBind	FALSE	0.904995	1
DynamicBind	6cjr	19	0.793199	2.85322	2.71035	0.380258	0.63	PDBBind	FALSE	0.904995	1
DynamicBind	6cjr	20	0.834092	2.85322	2.71193	0.343228	0.63	PDBBind	TRUE	0.904995	1
DynamicBind	6cjr	21	0.863754	2.85322	2.6929	0.326071	0.63	PDBBind	TRUE	0.904995	1
DynamicBind	6cjr	22	0.934535	2.85322	2.68296	0.379992	0.63	PDBBind	FALSE	0.904995	1
DynamicBind	6cjr	23	0.882939	2.85322	2.67818	0.345752	0.63	PDBBind	TRUE	0.904995	1
DynamicBind	6cjr	24	0.849581	2.85322	2.71529	0.351985	0.63	PDBBind	FALSE	0.904995	1
DynamicBind	6cjr	25	0.902874	2.85322	2.70509	0.376166	0.63	PDBBind	FALSE	0.904995	1
DynamicBind	6cjr	26	0.985366	2.85322	2.71086	0.36284	0.63	PDBBind	FALSE	0.904995	1
DynamicBind	6cjr	27	1.0344	2.85322	2.6974	0.374431	0.63	PDBBind	FALSE	0.904995	1
DynamicBind	6cjr	28	0.962685	2.85322	2.69203	0.330288	0.63	PDBBind	TRUE	0.904995	1
DynamicBind	6cjr	29	3.32101	2.85322	2.71939	0.255884	0.6	PDBBind	FALSE	0.904995	1
DynamicBind	6cjr	30	0.862307	2.85322	2.68895	0.34358	0.63	PDBBind	TRUE	0.904995	1
DynamicBind	6cjr	31	0.832113	2.85322	2.70854	0.372927	0.63	PDBBind	FALSE	0.904995	1
DynamicBind	6cjr	32	0.998245	2.85322	2.7085	0.402169	0.63	PDBBind	FALSE	0.904995	1
DynamicBind	6cjr	33	0.940489	2.85322	2.71196	0.400333	0.63	PDBBind	FALSE	0.904995	1
DynamicBind	6cjr	34	0.826868	2.85322	2.70138	0.378449	0.63	PDBBind	FALSE	0.904995	1
DynamicBind	6cjr	35	0.966702	2.85322	2.69272	0.390044	0.63	PDBBind	FALSE	0.904995	1
DynamicBind	6cjr	36	0.901258	2.85322	2.6847	0.369136	0.63	PDBBind	FALSE	0.904995	1
DynamicBind	6cjr	37	0.917748	2.85322	2.72302	0.382745	0.63	PDBBind	FALSE	0.904995	1
DynamicBind	6cjr	38	3.18653	2.85322	2.71931	0.356386	0.62	PDBBind	FALSE	0.904995	1
DynamicBind	6cjr	39	0.924183	2.85322	2.72534	0.395556	0.63	PDBBind	FALSE	0.904995	1
DynamicBind	6cjr	40	1.16205	2.85322	2.72408	0.48998	0.63	PDBBind	FALSE	0.904995	1
DynamicBind	6cjs	1	1.64387	2.58013	2.71569	0.0680954	0.69	PDBBind	TRUE	0.904995	1
DynamicBind	6cjs	2	2.00791	2.58013	2.69509	0.0965639	0.69	PDBBind	FALSE	0.904995	1
DynamicBind	6cjs	3	1.76493	2.58013	2.70997	0.091732	0.69	PDBBind	TRUE	0.904995	1
DynamicBind	6cjs	4	2.25795	2.58013	2.72409	0.0889084	0.69	PDBBind	FALSE	0.904995	1
DynamicBind	6cjs	5	1.88585	2.58013	2.74806	0.0695684	0.69	PDBBind	TRUE	0.904995	1
DynamicBind	6cjs	6	1.80315	2.58013	2.71262	0.0836658	0.69	PDBBind	TRUE	0.904995	1
DynamicBind	6cjs	7	1.87746	2.58013	2.69171	0.130914	0.69	PDBBind	TRUE	0.904995	1
DynamicBind	6cjs	8	1.98638	2.58013	2.70738	0.0631518	0.68	PDBBind	TRUE	0.904995	1
DynamicBind	6cjs	9	1.91848	2.58013	2.70605	0.166856	0.69	PDBBind	TRUE	0.904995	1
DynamicBind	6cjs	9	1.83521	2.58013	2.70054	0.0738807	0.69	PDBBind	TRUE	0.904995	1
DynamicBind	6cjs	11	1.86483	2.58013	2.69173	0.141557	0.69	PDBBind	TRUE	0.904995	1
DynamicBind	6cjs	12	1.85246	2.58013	2.69458	0.121634	0.69	PDBBind	TRUE	0.904995	1
DynamicBind	6cjs	13	1.54088	2.58013	2.71037	0.128089	0.69	PDBBind	TRUE	0.904995	1
DynamicBind	6cjs	14	2.09619	2.58013	2.72856	0.0852917	0.68	PDBBind	FALSE	0.904995	1
DynamicBind	6cjs	15	2.00164	2.58013	2.70219	0.0760841	0.68	PDBBind	FALSE	0.904995	1
DynamicBind	6cjs	16	1.72985	2.58013	2.70641	0.0553257	0.68	PDBBind	TRUE	0.904995	1
DynamicBind	6cjs	17	1.1023	2.58013	2.71437	0.118839	0.68	PDBBind	TRUE	0.904995	1
DynamicBind	6cjs	18	1.90418	2.58013	2.72727	0.072486	0.68	PDBBind	TRUE	0.904995	1
DynamicBind	6cjs	19	2.00881	2.58013	2.71686	0.199884	0.69	PDBBind	FALSE	0.904995	1
DynamicBind	6cjs	20	1.94626	2.58013	2.75277	0.0843679	0.68	PDBBind	TRUE	0.904995	1
DynamicBind	6cjs	21	1.84689	2.58013	2.7186	0.100038	0.68	PDBBind	TRUE	0.904995	1
DynamicBind	6cjs	22	0.957749	2.58013	2.73081	0.0688454	0.68	PDBBind	TRUE	0.904995	1
DynamicBind	6cjs	23	1.68176	2.58013	2.69681	0.105818	0.68	PDBBind	TRUE	0.904995	1
DynamicBind	6cjs	24	1.9287	2.58013	2.70295	0.10654	0.68	PDBBind	TRUE	0.904995	1
DynamicBind	6cjs	25	1.09161	2.58013	2.72497	0.0898263	0.68	PDBBind	TRUE	0.904995	1
DynamicBind	6cjs	26	1.77856	2.58013	2.69943	0.13659	0.68	PDBBind	TRUE	0.904995	1
DynamicBind	6cjs	27	1.16604	2.58013	2.72935	0.0811434	0.68	PDBBind	TRUE	0.904995	1
DynamicBind	6cjs	28	0.939915	2.58013	2.75456	0.244074	0.68	PDBBind	TRUE	0.904995	1
DynamicBind	6cjs	29	1.76422	2.58013	2.72206	0.237478	0.68	PDBBind	TRUE	0.904995	1
DynamicBind	6cjs	30	0.794125	2.58013	2.72299	0.185123	0.68	PDBBind	TRUE	0.904995	1
DynamicBind	6cjs	31	0.902246	2.58013	2.74245	0.219356	0.68	PDBBind	TRUE	0.904995	1
DynamicBind	6cjs	32	1.44039	2.58013	2.72882	0.150894	0.68	PDBBind	TRUE	0.904995	1
DynamicBind	6cjs	33	1.23213	2.58013	2.72422	0.196147	0.68	PDBBind	TRUE	0.904995	1
DynamicBind	6cjs	34	0.764935	2.58013	2.72289	0.186656	0.68	PDBBind	TRUE	0.904995	1
DynamicBind	6cjs	35	0.85795	2.58013	2.73496	0.145023	0.68	PDBBind	TRUE	0.904995	1
DynamicBind	6cjs	36	0.797547	2.58013	2.73151	0.167056	0.68	PDBBind	TRUE	0.904995	1
DynamicBind	6cjs	37	1.02338	2.58013	2.73459	0.17463	0.68	PDBBind	TRUE	0.904995	1
DynamicBind	6cjs	38	0.760444	2.58013	2.7414	0.258098	0.68	PDBBind	TRUE	0.904995	1
DynamicBind	6cjs	39	0.948394	2.58013	2.71419	0.225977	0.67	PDBBind	TRUE	0.904995	1
DynamicBind	6cjs	40	0.873481	2.58013	2.73936	0.203378	0.67	PDBBind	TRUE	0.904995	1
DynamicBind	6cyg	1	1.72996	2.47756	1.28362	0.0792385	0.69	PDBBind	TRUE	1	1
DynamicBind	6cyg	2	2.60081	2.47756	1.2388	0.0696943	0.67	PDBBind	FALSE	1	1
DynamicBind	6cyg	3	2.61746	2.47756	1.26984	0.0575081	0.67	PDBBind	FALSE	1	1
DynamicBind	6cyg	4	2.62623	2.47756	1.2555	0.111942	0.68	PDBBind	FALSE	1	1
DynamicBind	6cyg	5	2.66126	2.47756	1.24615	0.0577166	0.66	PDBBind	FALSE	1	1
DynamicBind	6cyg	6	1.77623	2.47756	1.2658	0.131722	0.68	PDBBind	TRUE	1	1
DynamicBind	6cyg	7	1.44885	2.47756	1.27896	0.129782	0.67	PDBBind	TRUE	1	1
DynamicBind	6cyg	8	1.63466	2.47756	1.242	0.128029	0.67	PDBBind	TRUE	1	1
DynamicBind	6cyg	9	1.79231	2.47756	1.26028	0.0926943	0.67	PDBBind	TRUE	1	1
DynamicBind	6cyg	10	2.03596	2.47756	1.25215	0.116068	0.67	PDBBind	FALSE	1	1
DynamicBind	6cyg	11	1.85574	2.47756	1.24557	0.15803	0.67	PDBBind	TRUE	1	1
DynamicBind	6cyg	12	1.86286	2.47756	1.28412	0.0780404	0.66	PDBBind	TRUE	1	1
DynamicBind	6cyg	13	1.94937	2.47756	1.24715	0.222468	0.67	PDBBind	TRUE	1	1
DynamicBind	6cyg	14	2.44045	2.47756	1.2254	0.0673418	0.66	PDBBind	FALSE	1	1
DynamicBind	6cyg	15	1.71012	2.47756	1.26822	0.21614	0.67	PDBBind	TRUE	1	1
DynamicBind	6cyg	16	1.855	2.47756	1.2784	0.0755976	0.66	PDBBind	TRUE	1	1
DynamicBind	6cyg	17	2.24052	2.47756	1.22905	0.10933	0.66	PDBBind	FALSE	1	1
DynamicBind	6cyg	18	1.83116	2.47756	1.25382	0.184637	0.67	PDBBind	TRUE	1	1
DynamicBind	6cyg	19	1.91625	2.47756	1.24938	0.0969567	0.66	PDBBind	TRUE	1	1
DynamicBind	6cyg	20	2.19336	2.47756	1.26385	0.0630431	0.65	PDBBind	FALSE	1	1
DynamicBind	6cyg	21	1.85685	2.47756	1.25811	0.0921377	0.66	PDBBind	TRUE	1	1
DynamicBind	6cyg	22	1.72636	2.47756	1.26452	0.137878	0.66	PDBBind	TRUE	1	1
DynamicBind	6cyg	23	2.17841	2.47756	1.2169	0.0602635	0.65	PDBBind	FALSE	1	1
DynamicBind	6cyg	24	2.20666	2.47756	1.23117	0.0588956	0.65	PDBBind	FALSE	1	1
DynamicBind	6cyg	25	1.9281	2.47756	1.26866	0.0571166	0.65	PDBBind	TRUE	1	1
DynamicBind	6cyg	26	2.21767	2.47756	1.28665	0.0635047	0.65	PDBBind	FALSE	1	1
DynamicBind	6cyg	27	1.82117	2.47756	1.25892	0.0773044	0.65	PDBBind	TRUE	1	1
DynamicBind	6cyg	28	2.11293	2.47756	1.25625	0.0551193	0.65	PDBBind	FALSE	1	1
DynamicBind	6cyg	29	1.91501	2.47756	1.26231	0.0958526	0.65	PDBBind	TRUE	1	1
DynamicBind	6cyg	30	1.39246	2.47756	1.24505	0.129557	0.65	PDBBind	TRUE	1	1
DynamicBind	6cyg	31	4.88415	2.47756	1.26675	0.311465	0.66	PDBBind	FALSE	1	1
DynamicBind	6cyg	32	2.25614	2.47756	1.23052	0.0634113	0.65	PDBBind	FALSE	1	1
DynamicBind	6cyg	33	2.28252	2.47756	1.20655	0.050942	0.64	PDBBind	FALSE	1	1
DynamicBind	6cyg	34	1.56981	2.47756	1.25032	0.144367	0.65	PDBBind	TRUE	1	1
DynamicBind	6cyg	35	2.42017	2.47756	1.2678	0.0623262	0.64	PDBBind	FALSE	1	1
DynamicBind	6cyg	36	2.08669	2.47756	1.23942	0.05925	0.64	PDBBind	FALSE	1	1
DynamicBind	6cyg	37	2.16094	2.47756	1.22983	0.0713236	0.64	PDBBind	FALSE	1	1
DynamicBind	6cyg	38	2.28612	2.47756	1.24359	0.0795499	0.64	PDBBind	FALSE	1	1
DynamicBind	6cyg	39	1.57583	2.47756	1.2393	0.136172	0.65	PDBBind	TRUE	1	1
DynamicBind	6cyg	40	1.99283	2.47756	1.22925	0.133301	0.65	PDBBind	TRUE	1	1
DynamicBind	6cyh	1	1.69935	2.79186	1.5174	0.0535309	0.71	PDBBind	TRUE	1	0.830189
DynamicBind	6cyh	2	1.52479	2.79186	1.4855	0.0967198	0.7	PDBBind	TRUE	1	0.830189
DynamicBind	6cyh	3	1.88475	2.79186	1.499	0.0813859	0.7	PDBBind	TRUE	1	0.830189
DynamicBind	6cyh	4	1.58509	2.79186	1.4989	0.115088	0.7	PDBBind	TRUE	1	0.830189
DynamicBind	6cyh	5	1.90271	2.79186	1.47963	0.0821295	0.69	PDBBind	TRUE	1	0.830189
DynamicBind	6cyh	6	1.81868	2.79186	1.49598	0.119507	0.7	PDBBind	TRUE	1	0.830189
DynamicBind	6cyh	7	1.62454	2.79186	1.45273	0.110252	0.69	PDBBind	TRUE	1	0.830189
DynamicBind	6cyh	8	1.94985	2.79186	1.46357	0.130614	0.69	PDBBind	TRUE	1	0.830189
DynamicBind	6cyh	9	2.95858	2.79186	1.46826	0.0698531	0.69	PDBBind	FALSE	1	0.830189
DynamicBind	6cyh	10	2.18059	2.79186	1.46229	0.110903	0.69	PDBBind	FALSE	1	0.830189
DynamicBind	6cyh	11	2.04211	2.79186	1.4745	0.197313	0.7	PDBBind	FALSE	1	0.830189
DynamicBind	6cyh	12	3.147	2.79186	1.4707	0.0666234	0.68	PDBBind	FALSE	1	0.830189
DynamicBind	6cyh	13	2.22616	2.79186	1.46816	0.0631286	0.68	PDBBind	FALSE	1	0.830189
DynamicBind	6cyh	14	2.00559	2.79186	1.46838	0.135786	0.68	PDBBind	FALSE	1	0.830189
DynamicBind	6cyh	15	1.75874	2.79186	1.48251	0.292817	0.69	PDBBind	TRUE	1	0.830189
DynamicBind	6cyh	16	1.90655	2.79186	1.47937	0.251586	0.69	PDBBind	TRUE	1	0.830189
DynamicBind	6cyh	17	1.91438	2.79186	1.43238	0.153389	0.69	PDBBind	TRUE	1	0.830189
DynamicBind	6cyh	18	1.71752	2.79186	1.47888	0.298888	0.69	PDBBind	TRUE	1	0.830189
DynamicBind	6cyh	19	1.65846	2.79186	1.49176	0.206402	0.69	PDBBind	TRUE	1	0.830189
DynamicBind	6cyh	20	2.10282	2.79186	1.46431	0.136961	0.68	PDBBind	FALSE	1	0.830189
DynamicBind	6cyh	21	3.12183	2.79186	1.52928	0.0708241	0.68	PDBBind	FALSE	1	0.830189
DynamicBind	6cyh	22	2.05288	2.79186	1.46116	0.188937	0.68	PDBBind	FALSE	1	0.830189
DynamicBind	6cyh	23	1.51315	2.79186	1.54246	0.301403	0.69	PDBBind	TRUE	1	0.830189
DynamicBind	6cyh	24	2.29617	2.79186	1.46406	0.130522	0.68	PDBBind	FALSE	1	0.830189
DynamicBind	6cyh	25	2.05454	2.79186	1.46215	0.184782	0.68	PDBBind	FALSE	1	0.830189
DynamicBind	6cyh	26	2.21187	2.79186	1.47729	0.151745	0.68	PDBBind	FALSE	1	0.830189
DynamicBind	6cyh	27	1.70271	2.79186	1.46479	0.0969276	0.68	PDBBind	TRUE	1	0.830189
DynamicBind	6cyh	28	2.29609	2.79186	1.48833	0.0865699	0.67	PDBBind	FALSE	1	0.830189
DynamicBind	6cyh	29	2.20987	2.79186	1.46818	0.152859	0.68	PDBBind	FALSE	1	0.830189
DynamicBind	6cyh	30	2.26748	2.79186	1.47008	0.136896	0.68	PDBBind	FALSE	1	0.830189
DynamicBind	6cyh	31	1.99261	2.79186	1.45996	0.218721	0.68	PDBBind	TRUE	1	0.830189
DynamicBind	6cyh	32	2.26922	2.79186	1.47243	0.111128	0.67	PDBBind	FALSE	1	0.830189
DynamicBind	6cyh	33	2.68643	2.79186	1.4788	0.123199	0.67	PDBBind	FALSE	1	0.830189
DynamicBind	6cyh	34	2.72831	2.79186	1.46368	0.198326	0.68	PDBBind	FALSE	1	0.830189
DynamicBind	6cyh	35	2.56051	2.79186	1.44561	0.246924	0.68	PDBBind	FALSE	1	0.830189
DynamicBind	6cyh	36	2.62116	2.79186	1.46475	0.137059	0.67	PDBBind	FALSE	1	0.830189
DynamicBind	6cyh	37	2.4905	2.79186	1.50248	0.134062	0.67	PDBBind	FALSE	1	0.830189
DynamicBind	6cyh	38	2.77782	2.79186	1.46103	0.182227	0.67	PDBBind	FALSE	1	0.830189
DynamicBind	6cyh	39	2.45357	2.79186	1.4789	0.291454	0.68	PDBBind	FALSE	1	0.830189
DynamicBind	6cyh	40	2.71357	2.79186	1.44902	0.167315	0.66	PDBBind	FALSE	1	0.830189
DynamicBind	6d07	1	2.14892	1.01707	0.978959	0.157409	0.65	PDBBind	FALSE	0.866208	0.905405
DynamicBind	6d07	2	2.37637	1.01707	0.989645	0.155794	0.65	PDBBind	FALSE	0.866208	0.905405
DynamicBind	6d07	3	2.72367	1.01707	0.972853	0.180247	0.65	PDBBind	FALSE	0.866208	0.905405
DynamicBind	6d07	4	2.13996	1.01707	0.979928	0.217427	0.65	PDBBind	FALSE	0.866208	0.905405
DynamicBind	6d07	5	2.52962	1.01707	0.98532	0.276084	0.66	PDBBind	FALSE	0.866208	0.905405
DynamicBind	6d07	6	2.46481	1.01707	0.997359	0.240821	0.65	PDBBind	FALSE	0.866208	0.905405
DynamicBind	6d07	7	2.70045	1.01707	0.986835	0.287164	0.67	PDBBind	FALSE	0.866208	0.905405
DynamicBind	6d07	8	2.48397	1.01707	0.982728	0.209197	0.64	PDBBind	FALSE	0.866208	0.905405
DynamicBind	6d07	9	2.73542	1.01707	0.987537	0.315922	0.65	PDBBind	FALSE	0.866208	0.905405
DynamicBind	6d07	9	3.21899	1.01707	0.979473	0.217315	0.64	PDBBind	FALSE	0.866208	0.905405
DynamicBind	6d07	11	2.63773	1.01707	0.997668	0.240002	0.65	PDBBind	FALSE	0.866208	0.905405
DynamicBind	6d07	12	2.41466	1.01707	0.973727	0.239486	0.63	PDBBind	FALSE	0.866208	0.905405
DynamicBind	6d07	13	2.14087	1.01707	0.988401	0.257804	0.64	PDBBind	FALSE	0.866208	0.905405
DynamicBind	6d07	14	3.84651	1.01707	0.977048	0.214468	0.63	PDBBind	FALSE	0.866208	0.905405
DynamicBind	6d07	15	2.45746	1.01707	0.982893	0.318598	0.65	PDBBind	FALSE	0.866208	0.905405
DynamicBind	6d07	16	2.9147	1.01707	0.98188	0.34841	0.65	PDBBind	FALSE	0.866208	0.905405
DynamicBind	6d07	17	2.96327	1.01707	0.980743	0.261537	0.63	PDBBind	FALSE	0.866208	0.905405
DynamicBind	6d07	18	1.92736	1.01707	0.986847	0.253209	0.63	PDBBind	TRUE	0.866208	0.905405
DynamicBind	6d07	19	2.91949	1.01707	0.994658	0.213248	0.62	PDBBind	FALSE	0.866208	0.905405
DynamicBind	6d07	20	2.27281	1.01707	0.989487	0.382642	0.63	PDBBind	FALSE	0.866208	0.905405
DynamicBind	6d07	21	1.88149	1.01707	1.00578	0.237239	0.62	PDBBind	TRUE	0.866208	0.905405
DynamicBind	6d07	22	2.0592	1.01707	0.975896	0.283989	0.63	PDBBind	FALSE	0.866208	0.905405
DynamicBind	6d07	23	2.06408	1.01707	0.991166	0.333206	0.63	PDBBind	FALSE	0.866208	0.905405
DynamicBind	6d07	23	2.50164	1.01707	1.00328	0.238828	0.62	PDBBind	FALSE	0.866208	0.905405
DynamicBind	6d07	25	2.17477	1.01707	0.991515	0.299524	0.63	PDBBind	FALSE	0.866208	0.905405
DynamicBind	6d07	26	2.73251	1.01707	0.992844	0.446478	0.63	PDBBind	FALSE	0.866208	0.905405
DynamicBind	6d07	27	2.66648	1.01707	0.987098	0.284324	0.63	PDBBind	FALSE	0.866208	0.905405
DynamicBind	6d07	28	4.04222	1.01707	0.980997	0.33586	0.63	PDBBind	FALSE	0.866208	0.905405
DynamicBind	6d07	29	1.92317	1.01707	0.995418	0.217081	0.62	PDBBind	TRUE	0.866208	0.905405
DynamicBind	6d07	30	2.19335	1.01707	1.00053	0.239982	0.62	PDBBind	FALSE	0.866208	0.905405
DynamicBind	6d07	31	2.92552	1.01707	0.98767	0.419645	0.63	PDBBind	FALSE	0.866208	0.905405
DynamicBind	6d07	32	1.722	1.01707	0.997654	0.298902	0.62	PDBBind	TRUE	0.866208	0.905405
DynamicBind	6d07	33	2.05217	1.01707	0.99373	0.226964	0.61	PDBBind	FALSE	0.866208	0.905405
DynamicBind	6d07	34	2.45884	1.01707	0.987431	0.28942	0.62	PDBBind	FALSE	0.866208	0.905405
DynamicBind	6d07	35	2.9491	1.01707	1.00346	0.357277	0.62	PDBBind	FALSE	0.866208	0.905405
DynamicBind	6d07	36	1.96874	1.01707	0.990173	0.281761	0.61	PDBBind	TRUE	0.866208	0.905405
DynamicBind	6d07	37	2.84254	1.01707	0.998389	0.326263	0.62	PDBBind	FALSE	0.866208	0.905405
DynamicBind	6d07	38	2.1341	1.01707	1.00433	0.304127	0.61	PDBBind	FALSE	0.866208	0.905405
DynamicBind	6d07	39	1.99768	1.01707	0.984272	0.331885	0.61	PDBBind	TRUE	0.866208	0.905405
DynamicBind	6d07	40	24.382	1.01707	1.04035	0.593019	0.18	PDBBind	FALSE	0.866208	0.905405
DynamicBind	6d08	1	2.56006	0.627941	0.597818	0.2859	0.57	PDBBind	FALSE	0.821561	0.738095
DynamicBind	6d08	2	3.86624	0.627941	0.606053	0.476063	0.58	PDBBind	FALSE	0.821561	0.738095
DynamicBind	6d08	3	3.67143	0.627941	0.607858	0.347044	0.57	PDBBind	FALSE	0.821561	0.738095
DynamicBind	6d08	4	3.35374	0.627941	0.609651	0.28947	0.57	PDBBind	FALSE	0.821561	0.738095
DynamicBind	6d08	5	3.21276	0.627941	0.617353	0.169298	0.56	PDBBind	FALSE	0.821561	0.738095
DynamicBind	6d08	6	3.72609	0.627941	0.61732	0.625926	0.58	PDBBind	FALSE	0.821561	0.738095
DynamicBind	6d08	7	5.62301	0.627941	0.611518	0.5618	0.57	PDBBind	FALSE	0.821561	0.738095
DynamicBind	6d08	8	2.92476	0.627941	0.609873	0.383765	0.56	PDBBind	FALSE	0.821561	0.738095
DynamicBind	6d08	9	4.04095	0.627941	0.620406	0.656397	0.58	PDBBind	FALSE	0.821561	0.738095
DynamicBind	6d08	10	4.46234	0.627941	0.608556	0.490065	0.57	PDBBind	FALSE	0.821561	0.738095
DynamicBind	6d08	11	3.77541	0.627941	0.618449	0.500773	0.57	PDBBind	FALSE	0.821561	0.738095
DynamicBind	6d08	12	3.51314	0.627941	0.603638	0.657473	0.58	PDBBind	FALSE	0.821561	0.738095
DynamicBind	6d08	13	2.56837	0.627941	0.60339	0.386946	0.55	PDBBind	FALSE	0.821561	0.738095
DynamicBind	6d08	14	4.85472	0.627941	0.620295	0.692029	0.57	PDBBind	FALSE	0.821561	0.738095
DynamicBind	6d08	15	3.08424	0.627941	0.622221	0.325452	0.55	PDBBind	FALSE	0.821561	0.738095
DynamicBind	6d08	16	2.57574	0.627941	0.587721	0.398911	0.55	PDBBind	FALSE	0.821561	0.738095
DynamicBind	6d08	17	4.99378	0.627941	0.598528	0.530061	0.56	PDBBind	FALSE	0.821561	0.738095
DynamicBind	6d08	18	4.65034	0.627941	0.604666	0.694504	0.57	PDBBind	FALSE	0.821561	0.738095
DynamicBind	6d08	19	4.14708	0.627941	0.612369	0.58218	0.56	PDBBind	FALSE	0.821561	0.738095
DynamicBind	6d08	20	3.75468	0.627941	0.613334	0.223977	0.54	PDBBind	FALSE	0.821561	0.738095
DynamicBind	6d08	21	2.86974	0.627941	0.617822	0.380525	0.55	PDBBind	FALSE	0.821561	0.738095
DynamicBind	6d08	22	2.90311	0.627941	0.614439	0.339129	0.55	PDBBind	FALSE	0.821561	0.738095
DynamicBind	6d08	23	3.35607	0.627941	0.603028	0.271329	0.54	PDBBind	FALSE	0.821561	0.738095
DynamicBind	6d08	24	2.63968	0.627941	0.610278	0.435392	0.55	PDBBind	FALSE	0.821561	0.738095
DynamicBind	6d08	25	4.75816	0.627941	0.612862	0.574741	0.55	PDBBind	FALSE	0.821561	0.738095
DynamicBind	6d08	26	2.5993	0.627941	0.58863	0.460998	0.55	PDBBind	FALSE	0.821561	0.738095
DynamicBind	6d08	27	3.00527	0.627941	0.595455	0.325415	0.53	PDBBind	FALSE	0.821561	0.738095
DynamicBind	6d08	28	4.14595	0.627941	0.646675	0.42558	0.54	PDBBind	FALSE	0.821561	0.738095
DynamicBind	6d08	29	4.54801	0.627941	0.630819	0.628404	0.55	PDBBind	FALSE	0.821561	0.738095
DynamicBind	6d08	30	6.10143	0.627941	0.612504	0.499289	0.54	PDBBind	FALSE	0.821561	0.738095
DynamicBind	6d08	31	3.67255	0.627941	0.619048	0.633984	0.55	PDBBind	FALSE	0.821561	0.738095
DynamicBind	6d08	32	10.0672	0.627941	0.62797	0.297856	0.47	PDBBind	FALSE	0.821561	0.738095
DynamicBind	6d08	33	5.55456	0.627941	0.628298	0.612254	0.53	PDBBind	FALSE	0.821561	0.738095
DynamicBind	6d08	34	4.9514	0.627941	0.601672	0.57236	0.53	PDBBind	FALSE	0.821561	0.738095
DynamicBind	6d08	35	7.77151	0.627941	0.619274	0.51187	0.5	PDBBind	FALSE	0.821561	0.738095
DynamicBind	6d08	36	9.39987	0.627941	0.609083	0.494887	0.49	PDBBind	FALSE	0.821561	0.738095
DynamicBind	6d08	37	9.55885	0.627941	0.612601	0.458955	0.48	PDBBind	FALSE	0.821561	0.738095
DynamicBind	6d08	38	7.02195	0.627941	0.623271	0.625798	0.51	PDBBind	FALSE	0.821561	0.738095
DynamicBind	6d08	39	9.11987	0.627941	0.61725	0.629272	0.49	PDBBind	FALSE	0.821561	0.738095
DynamicBind	6d08	40	9.58488	0.627941	0.605658	0.624967	0.49	PDBBind	FALSE	0.821561	0.738095
DynamicBind	6d3x	1	9.93827	1.03654	0.934964	0.527706	0.49	PDBBind	FALSE	0.99569	0.752066
DynamicBind	6d3x	2	7.36944	1.03654	0.954162	0.554052	0.5	PDBBind	FALSE	0.99569	0.752066
DynamicBind	6d3x	3	5.21385	1.03654	0.982715	0.493768	0.48	PDBBind	FALSE	0.99569	0.752066
DynamicBind	6d3x	4	5.17143	1.03654	0.952174	0.475317	0.47	PDBBind	FALSE	0.99569	0.752066
DynamicBind	6d3x	5	6.88658	1.03654	0.980073	0.61794	0.49	PDBBind	FALSE	0.99569	0.752066
DynamicBind	6d3x	6	5.65285	1.03654	1.00955	0.574846	0.48	PDBBind	FALSE	0.99569	0.752066
DynamicBind	6d3x	7	7.18435	1.03654	0.980654	0.608723	0.49	PDBBind	FALSE	0.99569	0.752066
DynamicBind	6d3x	8	5.25849	1.03654	0.988163	0.508162	0.47	PDBBind	FALSE	0.99569	0.752066
DynamicBind	6d3x	9	5.5929	1.03654	0.99263	0.598675	0.48	PDBBind	FALSE	0.99569	0.752066
DynamicBind	6d3x	10	4.06027	1.03654	1.00418	0.521787	0.46	PDBBind	FALSE	0.99569	0.752066
DynamicBind	6d3x	11	7.38293	1.03654	0.980395	0.833223	0.51	PDBBind	FALSE	0.99569	0.752066
DynamicBind	6d3x	11	6.60827	1.03654	0.980195	0.597716	0.47	PDBBind	FALSE	0.99569	0.752066
DynamicBind	6d3x	13	5.05755	1.03654	0.997518	0.509011	0.46	PDBBind	FALSE	0.99569	0.752066
DynamicBind	6d3x	14	5.05131	1.03654	0.985721	0.535787	0.46	PDBBind	FALSE	0.99569	0.752066
DynamicBind	6d3x	15	6.76048	1.03654	0.974287	0.746661	0.48	PDBBind	FALSE	0.99569	0.752066
DynamicBind	6d3x	16	4.75382	1.03654	0.978972	0.493039	0.45	PDBBind	FALSE	0.99569	0.752066
DynamicBind	6d3x	17	4.84968	1.03654	0.976015	0.505606	0.44	PDBBind	FALSE	0.99569	0.752066
DynamicBind	6d3x	18	6.28849	1.03654	0.948252	0.560357	0.46	PDBBind	FALSE	0.99569	0.752066
DynamicBind	6d3x	19	6.84313	1.03654	0.961771	0.817399	0.48	PDBBind	FALSE	0.99569	0.752066
DynamicBind	6d3x	20	9.84272	1.03654	0.953163	0.480627	0.43	PDBBind	FALSE	0.99569	0.752066
DynamicBind	6d3x	21	4.7158	1.03654	0.953006	0.51061	0.43	PDBBind	FALSE	0.99569	0.752066
DynamicBind	6d3x	22	5.95963	1.03654	0.973353	0.658144	0.45	PDBBind	FALSE	0.99569	0.752066
DynamicBind	6d3x	23	6.81772	1.03654	0.980882	0.753844	0.46	PDBBind	FALSE	0.99569	0.752066
DynamicBind	6d3x	24	7.23119	1.03654	0.975894	0.856976	0.46	PDBBind	FALSE	0.99569	0.752066
DynamicBind	6d3x	25	4.54653	1.03654	0.992297	0.511227	0.42	PDBBind	FALSE	0.99569	0.752066
DynamicBind	6d3x	26	11.827	1.03654	0.969476	0.555774	0.43	PDBBind	FALSE	0.99569	0.752066
DynamicBind	6d3x	27	6.07978	1.03654	0.950894	0.793335	0.45	PDBBind	FALSE	0.99569	0.752066
DynamicBind	6d3x	28	4.93464	1.03654	0.947424	0.663231	0.43	PDBBind	FALSE	0.99569	0.752066
DynamicBind	6d3x	29	5.78061	1.03654	0.972046	0.744818	0.45	PDBBind	FALSE	0.99569	0.752066
DynamicBind	6d3x	30	7.23064	1.03654	0.972343	0.798851	0.43	PDBBind	FALSE	0.99569	0.752066
DynamicBind	6d3x	31	5.55842	1.03654	0.952896	0.660236	0.42	PDBBind	FALSE	0.99569	0.752066
DynamicBind	6d3x	32	9.91867	1.03654	0.967206	0.529886	0.39	PDBBind	FALSE	0.99569	0.752066
DynamicBind	6d3x	33	10.6494	1.03654	0.974402	0.700743	0.41	PDBBind	FALSE	0.99569	0.752066
DynamicBind	6d3x	34	6.12364	1.03654	0.989166	0.679324	0.41	PDBBind	FALSE	0.99569	0.752066
DynamicBind	6d3x	35	9.85197	1.03654	0.961204	0.805046	0.43	PDBBind	FALSE	0.99569	0.752066
DynamicBind	6d3x	36	5.89346	1.03654	0.979638	0.685137	0.41	PDBBind	FALSE	0.99569	0.752066
DynamicBind	6d3x	37	9.30334	1.03654	0.935811	0.629597	0.39	PDBBind	FALSE	0.99569	0.752066
DynamicBind	6d3x	38	12.4192	1.03654	0.97122	0.757177	0.41	PDBBind	FALSE	0.99569	0.752066
DynamicBind	6d3x	39	4.71288	1.03654	0.974799	0.678066	0.37	PDBBind	FALSE	0.99569	0.752066
DynamicBind	6d3x	40	12.4701	1.03654	0.937396	0.756093	0.4	PDBBind	FALSE	0.99569	0.752066
DynamicBind	6d3y	1	13.0639	1.03195	1.10936	0.534371	0.48	PDBBind	FALSE	0.997129	0.818966
DynamicBind	6d3y	2	12.5406	1.03195	1.12007	0.588246	0.49	PDBBind	FALSE	0.997129	0.818966
DynamicBind	6d3y	3	10.7146	1.03195	1.18116	0.554177	0.46	PDBBind	FALSE	0.997129	0.818966
DynamicBind	6d3y	4	5.1601	1.03195	1.18235	0.513605	0.45	PDBBind	FALSE	0.997129	0.818966
DynamicBind	6d3y	5	12.6447	1.03195	1.13379	0.651614	0.47	PDBBind	FALSE	0.997129	0.818966
DynamicBind	6d3y	6	13.19	1.03195	1.13055	0.64545	0.46	PDBBind	FALSE	0.997129	0.818966
DynamicBind	6d3y	7	10.3557	1.03195	1.17769	0.692559	0.49	PDBBind	FALSE	0.997129	0.818966
DynamicBind	6d3y	8	12.6693	1.03195	1.12962	0.624785	0.46	PDBBind	FALSE	0.997129	0.818966
DynamicBind	6d3y	9	11.2474	1.03195	1.18789	0.674102	0.48	PDBBind	FALSE	0.997129	0.818966
DynamicBind	6d3y	10	12.0272	1.03195	1.11634	0.620188	0.46	PDBBind	FALSE	0.997129	0.818966
DynamicBind	6d3y	11	4.31465	1.03195	1.17467	0.596179	0.44	PDBBind	FALSE	0.997129	0.818966
DynamicBind	6d3y	12	13.1558	1.03195	1.13022	0.660223	0.45	PDBBind	FALSE	0.997129	0.818966
DynamicBind	6d3y	13	10.3975	1.03195	1.17561	0.565773	0.44	PDBBind	FALSE	0.997129	0.818966
DynamicBind	6d3y	14	12.6656	1.03195	1.14498	0.645461	0.44	PDBBind	FALSE	0.997129	0.818966
DynamicBind	6d3y	15	7.73928	1.03195	1.18622	0.48862	0.42	PDBBind	FALSE	0.997129	0.818966
DynamicBind	6d3y	16	4.99732	1.03195	1.15784	0.769299	0.45	PDBBind	FALSE	0.997129	0.818966
DynamicBind	6d3y	17	13.0735	1.03195	1.11155	0.735533	0.45	PDBBind	FALSE	0.997129	0.818966
DynamicBind	6d3y	18	11.8786	1.03195	1.15844	0.66973	0.44	PDBBind	FALSE	0.997129	0.818966
DynamicBind	6d3y	19	14.421	1.03195	1.16779	0.765589	0.45	PDBBind	FALSE	0.997129	0.818966
DynamicBind	6d3y	20	4.31808	1.03195	1.16289	0.598652	0.43	PDBBind	FALSE	0.997129	0.818966
DynamicBind	6d3y	21	5.18336	1.03195	1.16348	0.652164	0.44	PDBBind	FALSE	0.997129	0.818966
DynamicBind	6d3y	22	10.1284	1.03195	1.16479	0.819138	0.45	PDBBind	FALSE	0.997129	0.818966
DynamicBind	6d3y	23	4.76702	1.03195	1.18375	0.752463	0.44	PDBBind	FALSE	0.997129	0.818966
DynamicBind	6d3y	24	13.3029	1.03195	1.1754	0.72382	0.44	PDBBind	FALSE	0.997129	0.818966
DynamicBind	6d3y	25	10.6801	1.03195	1.16665	0.852864	0.45	PDBBind	FALSE	0.997129	0.818966
DynamicBind	6d3y	26	5.64842	1.03195	1.18232	0.61699	0.42	PDBBind	FALSE	0.997129	0.818966
DynamicBind	6d3y	27	11.8222	1.03195	1.15754	0.613196	0.41	PDBBind	FALSE	0.997129	0.818966
DynamicBind	6d3y	28	13.3335	1.03195	1.15835	0.563607	0.4	PDBBind	FALSE	0.997129	0.818966
DynamicBind	6d3y	29	7.41135	1.03195	1.17266	0.68649	0.42	PDBBind	FALSE	0.997129	0.818966
DynamicBind	6d3y	30	11.912	1.03195	1.18481	0.732253	0.43	PDBBind	FALSE	0.997129	0.818966
DynamicBind	6d3y	31	12.8569	1.03195	1.13636	0.827354	0.43	PDBBind	FALSE	0.997129	0.818966
DynamicBind	6d3y	32	7.54092	1.03195	1.19455	0.68205	0.42	PDBBind	FALSE	0.997129	0.818966
DynamicBind	6d3y	33	6.15988	1.03195	1.17099	0.66572	0.41	PDBBind	FALSE	0.997129	0.818966
DynamicBind	6d3y	34	6.96931	1.03195	1.19399	0.657315	0.4	PDBBind	FALSE	0.997129	0.818966
DynamicBind	6d3y	35	12.8221	1.03195	1.12667	0.828805	0.42	PDBBind	FALSE	0.997129	0.818966
DynamicBind	6d3y	36	4.68151	1.03195	1.17523	0.713484	0.41	PDBBind	FALSE	0.997129	0.818966
DynamicBind	6d3y	37	10.6505	1.03195	1.18928	0.691759	0.4	PDBBind	FALSE	0.997129	0.818966
DynamicBind	6d3y	38	13.3634	1.03195	1.15499	0.675411	0.38	PDBBind	FALSE	0.997129	0.818966
DynamicBind	6d3y	39	9.92843	1.03195	1.1886	0.743954	0.4	PDBBind	FALSE	0.997129	0.818966
DynamicBind	6d3y	40	10.8299	1.03195	1.17762	0.831757	0.38	PDBBind	FALSE	0.997129	0.818966
DynamicBind	6d3z	1	8.70808	0.900238	1.10676	0.548531	0.5	PDBBind	FALSE	0.987934	0.743363
DynamicBind	6d3z	2	13.1103	0.900238	1.07469	0.703072	0.51	PDBBind	FALSE	0.987934	0.743363
DynamicBind	6d3z	3	13.5954	0.900238	1.08506	0.625718	0.5	PDBBind	FALSE	0.987934	0.743363
DynamicBind	6d3z	4	7.36205	0.900238	1.0344	0.737571	0.51	PDBBind	FALSE	0.987934	0.743363
DynamicBind	6d3z	5	6.83837	0.900238	1.02137	0.657029	0.49	PDBBind	FALSE	0.987934	0.743363
DynamicBind	6d3z	6	14.3659	0.900238	1.06093	0.729522	0.5	PDBBind	FALSE	0.987934	0.743363
DynamicBind	6d3z	7	13.3508	0.900238	1.02804	0.772693	0.51	PDBBind	FALSE	0.987934	0.743363
DynamicBind	6d3z	8	7.88203	0.900238	1.05976	0.645516	0.49	PDBBind	FALSE	0.987934	0.743363
DynamicBind	6d3z	9	5.15424	0.900238	1.01313	0.553544	0.48	PDBBind	FALSE	0.987934	0.743363
DynamicBind	6d3z	10	7.78294	0.900238	1.03817	0.543582	0.48	PDBBind	FALSE	0.987934	0.743363
DynamicBind	6d3z	11	5.72005	0.900238	1.02825	0.584334	0.48	PDBBind	FALSE	0.987934	0.743363
DynamicBind	6d3z	12	14.3294	0.900238	1.09734	0.769861	0.5	PDBBind	FALSE	0.987934	0.743363
DynamicBind	6d3z	13	14.2626	0.900238	1.1126	0.753133	0.49	PDBBind	FALSE	0.987934	0.743363
DynamicBind	6d3z	14	13.0058	0.900238	1.04757	0.703077	0.49	PDBBind	FALSE	0.987934	0.743363
DynamicBind	6d3z	15	8.42135	0.900238	1.01599	0.695814	0.49	PDBBind	FALSE	0.987934	0.743363
DynamicBind	6d3z	16	13.2962	0.900238	1.02567	0.689888	0.48	PDBBind	FALSE	0.987934	0.743363
DynamicBind	6d3z	17	13.9089	0.900238	1.07545	0.772939	0.49	PDBBind	FALSE	0.987934	0.743363
DynamicBind	6d3z	18	6.90646	0.900238	1.08289	0.560047	0.46	PDBBind	FALSE	0.987934	0.743363
DynamicBind	6d3z	19	6.48501	0.900238	1.05591	0.724815	0.48	PDBBind	FALSE	0.987934	0.743363
DynamicBind	6d3z	20	5.76111	0.900238	1.056	0.452223	0.46	PDBBind	FALSE	0.987934	0.743363
DynamicBind	6d3z	21	10.2257	0.900238	1.05648	0.689477	0.47	PDBBind	FALSE	0.987934	0.743363
DynamicBind	6d3z	22	12.3989	0.900238	1.069	0.454243	0.46	PDBBind	FALSE	0.987934	0.743363
DynamicBind	6d3z	23	14.1851	0.900238	1.05358	0.70077	0.47	PDBBind	FALSE	0.987934	0.743363
DynamicBind	6d3z	24	5.7856	0.900238	1.01703	0.59041	0.46	PDBBind	FALSE	0.987934	0.743363
DynamicBind	6d3z	25	7.63633	0.900238	1.01955	0.581802	0.46	PDBBind	FALSE	0.987934	0.743363
DynamicBind	6d3z	26	13.469	0.900238	1.11083	0.708861	0.47	PDBBind	FALSE	0.987934	0.743363
DynamicBind	6d3z	27	4.87353	0.900238	1.04824	0.418304	0.45	PDBBind	FALSE	0.987934	0.743363
DynamicBind	6d3z	28	5.95271	0.900238	1.05554	0.66542	0.46	PDBBind	FALSE	0.987934	0.743363
DynamicBind	6d3z	29	11.9967	0.900238	1.03487	0.57628	0.44	PDBBind	FALSE	0.987934	0.743363
DynamicBind	6d3z	30	7.67469	0.900238	1.00464	0.645027	0.46	PDBBind	FALSE	0.987934	0.743363
DynamicBind	6d3z	31	13.2949	0.900238	1.02786	0.768578	0.47	PDBBind	FALSE	0.987934	0.743363
DynamicBind	6d3z	32	5.45675	0.900238	0.99586	0.626927	0.45	PDBBind	FALSE	0.987934	0.743363
DynamicBind	6d3z	33	5.16655	0.900238	1.01892	0.580653	0.43	PDBBind	FALSE	0.987934	0.743363
DynamicBind	6d3z	34	13.4595	0.900238	1.02251	0.785928	0.47	PDBBind	FALSE	0.987934	0.743363
DynamicBind	6d3z	35	12.9022	0.900238	1.0846	0.648556	0.44	PDBBind	FALSE	0.987934	0.743363
DynamicBind	6d3z	36	7.33646	0.900238	1.05826	0.79421	0.46	PDBBind	FALSE	0.987934	0.743363
DynamicBind	6d3z	37	10.5832	0.900238	1.04295	0.69157	0.36	PDBBind	FALSE	0.987934	0.743363
DynamicBind	6d3z	38	11.4394	0.900238	1.13336	0.718421	0.42	PDBBind	FALSE	0.987934	0.743363
DynamicBind	6d3z	39	11.1979	0.900238	0.996348	0.767183	0.42	PDBBind	FALSE	0.987934	0.743363
DynamicBind	6d3z	40	7.78765	0.900238	0.998518	0.76988	0.4	PDBBind	FALSE	0.987934	0.743363
DynamicBind	6d40	1	7.81682	0.9	1.01783	0.574063	0.48	PDBBind	FALSE	1	0.775
DynamicBind	6d40	2	8.32547	0.9	1.01532	0.647983	0.47	PDBBind	FALSE	1	0.775
DynamicBind	6d40	3	5.73586	0.9	1.06379	0.562252	0.47	PDBBind	FALSE	1	0.775
DynamicBind	6d40	4	8.3905	0.9	1.02086	0.644185	0.47	PDBBind	FALSE	1	0.775
DynamicBind	6d40	5	8.06224	0.9	0.97898	0.728358	0.48	PDBBind	FALSE	1	0.775
DynamicBind	6d40	6	11.6235	0.9	1.06538	0.56137	0.45	PDBBind	FALSE	1	0.775
DynamicBind	6d40	7	8.96272	0.9	1.00865	0.627732	0.45	PDBBind	FALSE	1	0.775
DynamicBind	6d40	8	5.99882	0.9	1.01612	0.52325	0.45	PDBBind	FALSE	1	0.775
DynamicBind	6d40	9	5.59953	0.9	1.03167	0.611381	0.45	PDBBind	FALSE	1	0.775
DynamicBind	6d40	10	7.43791	0.9	0.999476	0.71497	0.47	PDBBind	FALSE	1	0.775
DynamicBind	6d40	11	8.74979	0.9	0.965864	0.768683	0.48	PDBBind	FALSE	1	0.775
DynamicBind	6d40	12	7.75802	0.9	1.00188	0.739935	0.47	PDBBind	FALSE	1	0.775
DynamicBind	6d40	13	6.94725	0.9	1.00931	0.600215	0.45	PDBBind	FALSE	1	0.775
DynamicBind	6d40	14	11.6844	0.9	1.04323	0.380746	0.44	PDBBind	FALSE	1	0.775
DynamicBind	6d40	15	12.2652	0.9	0.971729	0.479852	0.44	PDBBind	FALSE	1	0.775
DynamicBind	6d40	16	7.90463	0.9	1.02604	0.580923	0.44	PDBBind	FALSE	1	0.775
DynamicBind	6d40	17	6.52335	0.9	1.01422	0.764697	0.47	PDBBind	FALSE	1	0.775
DynamicBind	6d40	18	9.88782	0.9	1.08592	0.655863	0.45	PDBBind	FALSE	1	0.775
DynamicBind	6d40	19	8.24837	0.9	1.01412	0.768978	0.45	PDBBind	FALSE	1	0.775
DynamicBind	6d40	20	6.72681	0.9	1.02797	0.726383	0.45	PDBBind	FALSE	1	0.775
DynamicBind	6d40	21	8.90538	0.9	1.04139	0.605493	0.44	PDBBind	FALSE	1	0.775
DynamicBind	6d40	22	5.7801	0.9	1.02691	0.523035	0.42	PDBBind	FALSE	1	0.775
DynamicBind	6d40	23	12.5224	0.9	1.00983	0.663469	0.44	PDBBind	FALSE	1	0.775
DynamicBind	6d40	24	13.4423	0.9	1.01687	0.51247	0.41	PDBBind	FALSE	1	0.775
DynamicBind	6d40	25	9.1789	0.9	1.0007	0.6418	0.43	PDBBind	FALSE	1	0.775
DynamicBind	6d40	26	6.32292	0.9	1.02106	0.78882	0.45	PDBBind	FALSE	1	0.775
DynamicBind	6d40	27	5.76977	0.9	1.01307	0.713479	0.44	PDBBind	FALSE	1	0.775
DynamicBind	6d40	28	7.14748	0.9	0.995076	0.779791	0.44	PDBBind	FALSE	1	0.775
DynamicBind	6d40	29	6.7379	0.9	0.988196	0.713529	0.43	PDBBind	FALSE	1	0.775
DynamicBind	6d40	30	12.5814	0.9	1.01558	0.684905	0.42	PDBBind	FALSE	1	0.775
DynamicBind	6d40	31	11.9515	0.9	1.03458	0.760601	0.43	PDBBind	FALSE	1	0.775
DynamicBind	6d40	32	9.29005	0.9	1.04677	0.683035	0.4	PDBBind	FALSE	1	0.775
DynamicBind	6d40	33	12.9864	0.9	1.00524	0.653843	0.4	PDBBind	FALSE	1	0.775
DynamicBind	6d40	34	11.9974	0.9	1.02031	0.70373	0.4	PDBBind	FALSE	1	0.775
DynamicBind	6d40	35	6.64757	0.9	1.03116	0.679444	0.38	PDBBind	FALSE	1	0.775
DynamicBind	6d40	36	12.2153	0.9	0.972935	0.81749	0.42	PDBBind	FALSE	1	0.775
DynamicBind	6d40	37	13.5303	0.9	1.02627	0.690266	0.35	PDBBind	FALSE	1	0.775
DynamicBind	6d40	38	11.2802	0.9	0.999605	0.731773	0.37	PDBBind	FALSE	1	0.775
DynamicBind	6d40	39	11.7394	0.9	0.996164	0.818165	0.39	PDBBind	FALSE	1	0.775
DynamicBind	6d40	40	11.6531	0.9	1.03577	0.81628	0.39	PDBBind	FALSE	1	0.775
DynamicBind	6dql	1	17.7991	1.94895	2.08992	0.471184	0.6	PDBBind	FALSE	0.22153	0.657143
DynamicBind	6dql	2	18.8742	1.94895	2.08977	0.449353	0.56	PDBBind	FALSE	0.22153	0.657143
DynamicBind	6dql	3	17.5007	1.94895	2.12947	0.572936	0.58	PDBBind	FALSE	0.22153	0.657143
DynamicBind	6dql	4	16.9793	1.94895	2.10994	0.49462	0.56	PDBBind	FALSE	0.22153	0.657143
DynamicBind	6dql	5	17.4199	1.94895	2.15559	0.615504	0.57	PDBBind	FALSE	0.22153	0.657143
DynamicBind	6dql	6	16.7496	1.94895	2.17467	0.463531	0.56	PDBBind	FALSE	0.22153	0.657143
DynamicBind	6dql	7	16.8447	1.94895	2.08145	0.640406	0.57	PDBBind	FALSE	0.22153	0.657143
DynamicBind	6dql	8	17.3834	1.94895	2.15742	0.524967	0.55	PDBBind	FALSE	0.22153	0.657143
DynamicBind	6dql	9	16.7896	1.94895	2.037	0.672845	0.57	PDBBind	FALSE	0.22153	0.657143
DynamicBind	6dql	10	19.336	1.94895	2.08701	0.648552	0.56	PDBBind	FALSE	0.22153	0.657143
DynamicBind	6dql	11	16.6288	1.94895	2.09128	0.812437	0.59	PDBBind	FALSE	0.22153	0.657143
DynamicBind	6dql	12	16.3199	1.94895	2.12908	0.607654	0.55	PDBBind	FALSE	0.22153	0.657143
DynamicBind	6dql	13	16.8846	1.94895	2.11461	0.591735	0.55	PDBBind	FALSE	0.22153	0.657143
DynamicBind	6dql	14	17.9052	1.94895	2.03829	0.724045	0.56	PDBBind	FALSE	0.22153	0.657143
DynamicBind	6dql	15	16.558	1.94895	2.13595	0.610463	0.54	PDBBind	FALSE	0.22153	0.657143
DynamicBind	6dql	16	16.5574	1.94895	2.06391	0.773799	0.56	PDBBind	FALSE	0.22153	0.657143
DynamicBind	6dql	17	16.3126	1.94895	2.16917	0.477184	0.53	PDBBind	FALSE	0.22153	0.657143
DynamicBind	6dql	18	17.1496	1.94895	2.11822	0.459824	0.52	PDBBind	FALSE	0.22153	0.657143
DynamicBind	6dql	19	18.254	1.94895	2.08348	0.726111	0.55	PDBBind	FALSE	0.22153	0.657143
DynamicBind	6dql	19	17.4689	1.94895	2.06502	0.58833	0.53	PDBBind	FALSE	0.22153	0.657143
DynamicBind	6dql	21	17.6727	1.94895	2.13488	0.722795	0.55	PDBBind	FALSE	0.22153	0.657143
DynamicBind	6dql	22	16.6911	1.94895	2.21703	0.608632	0.54	PDBBind	FALSE	0.22153	0.657143
DynamicBind	6dql	23	16.3608	1.94895	2.141	0.666212	0.54	PDBBind	FALSE	0.22153	0.657143
DynamicBind	6dql	24	16.4159	1.94895	2.08991	0.471485	0.52	PDBBind	FALSE	0.22153	0.657143
DynamicBind	6dql	25	17.8112	1.94895	2.09295	0.721154	0.55	PDBBind	FALSE	0.22153	0.657143
DynamicBind	6dql	26	15.8769	1.94895	2.15283	0.534333	0.52	PDBBind	FALSE	0.22153	0.657143
DynamicBind	6dql	27	16.9169	1.94895	2.02321	0.815611	0.55	PDBBind	FALSE	0.22153	0.657143
DynamicBind	6dql	28	18.9373	1.94895	2.0684	0.638422	0.53	PDBBind	FALSE	0.22153	0.657143
DynamicBind	6dql	29	17.3466	1.94895	2.05563	0.7153	0.54	PDBBind	FALSE	0.22153	0.657143
DynamicBind	6dql	30	15.9408	1.94895	2.18044	0.534826	0.51	PDBBind	FALSE	0.22153	0.657143
DynamicBind	6dql	31	18.4182	1.94895	2.14754	0.670875	0.52	PDBBind	FALSE	0.22153	0.657143
DynamicBind	6dql	32	18.7214	1.94895	2.16134	0.884674	0.54	PDBBind	FALSE	0.22153	0.657143
DynamicBind	6dql	33	18.0713	1.94895	2.05733	0.50835	0.49	PDBBind	FALSE	0.22153	0.657143
DynamicBind	6dql	34	15.638	1.94895	2.11919	0.69674	0.51	PDBBind	FALSE	0.22153	0.657143
DynamicBind	6dql	35	18.3286	1.94895	2.13284	0.672396	0.5	PDBBind	FALSE	0.22153	0.657143
DynamicBind	6dql	36	18.0226	1.94895	2.15774	0.668969	0.5	PDBBind	FALSE	0.22153	0.657143
DynamicBind	6dql	37	16.1534	1.94895	2.11471	0.735657	0.52	PDBBind	FALSE	0.22153	0.657143
DynamicBind	6dql	38	16.5855	1.94895	2.12013	0.664084	0.48	PDBBind	FALSE	0.22153	0.657143
DynamicBind	6dql	39	15.8967	1.94895	2.10811	0.739976	0.5	PDBBind	FALSE	0.22153	0.657143
DynamicBind	6dql	40	16.5402	1.94895	2.21479	0.712471	0.48	PDBBind	FALSE	0.22153	0.657143
DynamicBind	6dyz	1	1.32666	0.97964	0.909427	0.117049	0.73	PDBBind	TRUE	0.987634	0.75
DynamicBind	6dyz	2	1.40976	0.97964	0.910544	0.238673	0.74	PDBBind	TRUE	0.987634	0.75
DynamicBind	6dyz	3	1.60596	0.97964	0.914944	0.184659	0.73	PDBBind	TRUE	0.987634	0.75
DynamicBind	6dyz	4	1.7377	0.97964	0.910058	0.115526	0.73	PDBBind	TRUE	0.987634	0.75
DynamicBind	6dyz	5	1.38177	0.97964	0.912752	0.157537	0.73	PDBBind	TRUE	0.987634	0.75
DynamicBind	6dyz	6	1.91948	0.97964	0.910391	0.258974	0.73	PDBBind	TRUE	0.987634	0.75
DynamicBind	6dyz	7	1.4668	0.97964	0.90728	0.142255	0.72	PDBBind	TRUE	0.987634	0.75
DynamicBind	6dyz	8	1.52355	0.97964	0.910775	0.250338	0.73	PDBBind	TRUE	0.987634	0.75
DynamicBind	6dyz	9	1.75126	0.97964	0.912112	0.245431	0.73	PDBBind	TRUE	0.987634	0.75
DynamicBind	6dyz	10	1.88149	0.97964	0.913487	0.257504	0.73	PDBBind	TRUE	0.987634	0.75
DynamicBind	6dyz	11	1.81364	0.97964	0.912819	0.207214	0.73	PDBBind	TRUE	0.987634	0.75
DynamicBind	6dyz	12	1.36208	0.97964	0.908876	0.241756	0.73	PDBBind	TRUE	0.987634	0.75
DynamicBind	6dyz	13	1.14337	0.97964	0.904109	0.101181	0.72	PDBBind	TRUE	0.987634	0.75
DynamicBind	6dyz	14	1.08232	0.97964	0.910784	0.145555	0.72	PDBBind	TRUE	0.987634	0.75
DynamicBind	6dyz	15	1.15324	0.97964	0.906253	0.0711705	0.72	PDBBind	TRUE	0.987634	0.75
DynamicBind	6dyz	16	1.69063	0.97964	0.906382	0.136574	0.72	PDBBind	TRUE	0.987634	0.75
DynamicBind	6dyz	17	1.16317	0.97964	0.91021	0.05767	0.72	PDBBind	TRUE	0.987634	0.75
DynamicBind	6dyz	18	1.86208	0.97964	0.911087	0.157213	0.72	PDBBind	TRUE	0.987634	0.75
DynamicBind	6dyz	19	1.80546	0.97964	0.912217	0.168214	0.72	PDBBind	TRUE	0.987634	0.75
DynamicBind	6dyz	20	1.70037	0.97964	0.914397	0.262662	0.72	PDBBind	TRUE	0.987634	0.75
DynamicBind	6dyz	21	1.70513	0.97964	0.910217	0.264072	0.72	PDBBind	TRUE	0.987634	0.75
DynamicBind	6dyz	22	1.60515	0.97964	0.906665	0.142898	0.72	PDBBind	TRUE	0.987634	0.75
DynamicBind	6dyz	23	1.77802	0.97964	0.911953	0.265577	0.72	PDBBind	TRUE	0.987634	0.75
DynamicBind	6dyz	24	1.55257	0.97964	0.910852	0.102881	0.71	PDBBind	TRUE	0.987634	0.75
DynamicBind	6dyz	25	1.75302	0.97964	0.91229	0.213969	0.72	PDBBind	TRUE	0.987634	0.75
DynamicBind	6dyz	26	2.50073	0.97964	0.915542	0.119888	0.71	PDBBind	FALSE	0.987634	0.75
DynamicBind	6dyz	27	1.57148	0.97964	0.908326	0.144871	0.71	PDBBind	TRUE	0.987634	0.75
DynamicBind	6dyz	28	1.94203	0.97964	0.908419	0.275199	0.72	PDBBind	TRUE	0.987634	0.75
DynamicBind	6dyz	29	2.48895	0.97964	0.912422	0.127799	0.7	PDBBind	FALSE	0.987634	0.75
DynamicBind	6dyz	30	1.93933	0.97964	0.908395	0.261801	0.72	PDBBind	TRUE	0.987634	0.75
DynamicBind	6dyz	31	1.73385	0.97964	0.907703	0.261256	0.71	PDBBind	TRUE	0.987634	0.75
DynamicBind	6dyz	32	2.22054	0.97964	0.903339	0.254015	0.71	PDBBind	FALSE	0.987634	0.75
DynamicBind	6dyz	33	1.78319	0.97964	0.911083	0.353061	0.71	PDBBind	FALSE	0.987634	0.75
DynamicBind	6dyz	34	1.27265	0.97964	0.915856	0.167828	0.69	PDBBind	TRUE	0.987634	0.75
DynamicBind	6dyz	35	2.59987	0.97964	0.922185	0.170584	0.68	PDBBind	FALSE	0.987634	0.75
DynamicBind	6dyz	36	1.54224	0.97964	0.91355	0.304042	0.71	PDBBind	TRUE	0.987634	0.75
DynamicBind	6dyz	37	3.14838	0.97964	0.928819	0.558283	0.7	PDBBind	FALSE	0.987634	0.75
DynamicBind	6dyz	38	1.97493	0.97964	0.918397	0.417427	0.7	PDBBind	FALSE	0.987634	0.75
DynamicBind	6dyz	39	2.56498	0.97964	0.923496	0.47151	0.7	PDBBind	FALSE	0.987634	0.75
DynamicBind	6dyz	40	2.20218	0.97964	0.902811	0.410517	0.68	PDBBind	FALSE	0.987634	0.75
DynamicBind	6dz2	1	7.43948	2.03792	2.04441	0.151741	0.6	PDBBind	FALSE	0.974544	0.64
DynamicBind	6dz2	2	9.48178	2.03792	2.0426	0.155293	0.6	PDBBind	FALSE	0.974544	0.64
DynamicBind	6dz2	3	4.73339	2.03792	2.04592	0.203219	0.6	PDBBind	FALSE	0.974544	0.64
DynamicBind	6dz2	4	5.65171	2.03792	2.05405	0.17931	0.6	PDBBind	FALSE	0.974544	0.64
DynamicBind	6dz2	5	8.57611	2.03792	2.05135	0.165226	0.59	PDBBind	FALSE	0.974544	0.64
DynamicBind	6dz2	6	8.54729	2.03792	2.03787	0.359307	0.62	PDBBind	FALSE	0.974544	0.64
DynamicBind	6dz2	7	10.2075	2.03792	2.04573	0.132469	0.58	PDBBind	FALSE	0.974544	0.64
DynamicBind	6dz2	8	8.12603	2.03792	2.05076	0.242954	0.59	PDBBind	FALSE	0.974544	0.64
DynamicBind	6dz2	9	9.42428	2.03792	2.0493	0.12413	0.58	PDBBind	FALSE	0.974544	0.64
DynamicBind	6dz2	10	8.56174	2.03792	2.04664	0.398895	0.61	PDBBind	FALSE	0.974544	0.64
DynamicBind	6dz2	11	8.94995	2.03792	2.04666	0.0877754	0.58	PDBBind	FALSE	0.974544	0.64
DynamicBind	6dz2	12	7.37548	2.03792	2.04252	0.0665842	0.58	PDBBind	FALSE	0.974544	0.64
DynamicBind	6dz2	13	8.27537	2.03792	2.05345	0.352643	0.59	PDBBind	FALSE	0.974544	0.64
DynamicBind	6dz2	14	8.30383	2.03792	2.04625	0.303591	0.59	PDBBind	FALSE	0.974544	0.64
DynamicBind	6dz2	15	6.93557	2.03792	2.04423	0.349225	0.59	PDBBind	FALSE	0.974544	0.64
DynamicBind	6dz2	16	9.38053	2.03792	2.04319	0.360217	0.59	PDBBind	FALSE	0.974544	0.64
DynamicBind	6dz2	17	9.34735	2.03792	2.04543	0.298792	0.58	PDBBind	FALSE	0.974544	0.64
DynamicBind	6dz2	18	9.208	2.03792	2.04753	0.113235	0.57	PDBBind	FALSE	0.974544	0.64
DynamicBind	6dz2	19	9.25944	2.03792	2.04041	0.24518	0.58	PDBBind	FALSE	0.974544	0.64
DynamicBind	6dz2	20	8.82751	2.03792	2.04611	0.229658	0.58	PDBBind	FALSE	0.974544	0.64
DynamicBind	6dz2	21	9.3297	2.03792	2.0451	0.137885	0.57	PDBBind	FALSE	0.974544	0.64
DynamicBind	6dz2	22	9.4451	2.03792	2.04216	0.424602	0.59	PDBBind	FALSE	0.974544	0.64
DynamicBind	6dz2	23	9.17397	2.03792	2.04275	0.13443	0.57	PDBBind	FALSE	0.974544	0.64
DynamicBind	6dz2	24	9.75603	2.03792	2.04422	0.343672	0.58	PDBBind	FALSE	0.974544	0.64
DynamicBind	6dz2	25	9.15258	2.03792	2.04506	0.240926	0.58	PDBBind	FALSE	0.974544	0.64
DynamicBind	6dz2	26	9.35282	2.03792	2.04643	0.235194	0.57	PDBBind	FALSE	0.974544	0.64
DynamicBind	6dz2	27	9.02192	2.03792	2.04616	0.187004	0.57	PDBBind	FALSE	0.974544	0.64
DynamicBind	6dz2	28	6.82476	2.03792	2.041	0.273613	0.57	PDBBind	FALSE	0.974544	0.64
DynamicBind	6dz2	29	8.4171	2.03792	2.05599	0.237832	0.55	PDBBind	FALSE	0.974544	0.64
DynamicBind	6dz2	30	8.22219	2.03792	2.0477	0.394785	0.57	PDBBind	FALSE	0.974544	0.64
DynamicBind	6dz2	31	8.0152	2.03792	2.05376	0.158591	0.54	PDBBind	FALSE	0.974544	0.64
DynamicBind	6dz2	32	8.95162	2.03792	2.04787	0.381258	0.56	PDBBind	FALSE	0.974544	0.64
DynamicBind	6dz2	33	8.78415	2.03792	2.04864	0.293366	0.54	PDBBind	FALSE	0.974544	0.64
DynamicBind	6dz2	34	9.64751	2.03792	2.04653	0.485389	0.56	PDBBind	FALSE	0.974544	0.64
DynamicBind	6dz2	35	7.38078	2.03792	2.05494	0.340155	0.54	PDBBind	FALSE	0.974544	0.64
DynamicBind	6dz2	36	6.86282	2.03792	2.04669	0.466902	0.56	PDBBind	FALSE	0.974544	0.64
DynamicBind	6dz2	37	8.76639	2.03792	2.04739	0.459318	0.56	PDBBind	FALSE	0.974544	0.64
DynamicBind	6dz2	38	5.45792	2.03792	2.05247	0.371868	0.55	PDBBind	FALSE	0.974544	0.64
DynamicBind	6dz2	39	8.95615	2.03792	2.03723	0.6447	0.55	PDBBind	FALSE	0.974544	0.64
DynamicBind	6dz2	40	9.41483	2.03792	2.04484	0.431617	0.54	PDBBind	FALSE	0.974544	0.64
DynamicBind	6dz3	1	6.76885	1.41259	1.40903	0.0669137	0.66	PDBBind	FALSE	0.987634	0.73913
DynamicBind	6dz3	2	7.3694	1.41259	1.40907	0.164757	0.65	PDBBind	FALSE	0.987634	0.73913
DynamicBind	6dz3	3	7.81555	1.41259	1.40695	0.166292	0.64	PDBBind	FALSE	0.987634	0.73913
DynamicBind	6dz3	4	7.70612	1.41259	1.40842	0.158157	0.64	PDBBind	FALSE	0.987634	0.73913
DynamicBind	6dz3	5	5.15715	1.41259	1.41861	0.284391	0.66	PDBBind	FALSE	0.987634	0.73913
DynamicBind	6dz3	6	6.03934	1.41259	1.40749	0.33792	0.65	PDBBind	FALSE	0.987634	0.73913
DynamicBind	6dz3	7	7.22754	1.41259	1.40519	0.185539	0.62	PDBBind	FALSE	0.987634	0.73913
DynamicBind	6dz3	8	7.57462	1.41259	1.41142	0.14921	0.62	PDBBind	FALSE	0.987634	0.73913
DynamicBind	6dz3	9	8.01941	1.41259	1.40973	0.207303	0.62	PDBBind	FALSE	0.987634	0.73913
DynamicBind	6dz3	10	5.04127	1.41259	1.4111	0.360713	0.64	PDBBind	FALSE	0.987634	0.73913
DynamicBind	6dz3	11	5.61704	1.41259	1.41109	0.345379	0.64	PDBBind	FALSE	0.987634	0.73913
DynamicBind	6dz3	12	6.42416	1.41259	1.41248	0.306279	0.63	PDBBind	FALSE	0.987634	0.73913
DynamicBind	6dz3	13	8.10462	1.41259	1.40553	0.199851	0.62	PDBBind	FALSE	0.987634	0.73913
DynamicBind	6dz3	14	7.60604	1.41259	1.40586	0.309198	0.63	PDBBind	FALSE	0.987634	0.73913
DynamicBind	6dz3	15	6.45056	1.41259	1.40706	0.307394	0.63	PDBBind	FALSE	0.987634	0.73913
DynamicBind	6dz3	16	6.01019	1.41259	1.41274	0.167052	0.62	PDBBind	FALSE	0.987634	0.73913
DynamicBind	6dz3	17	6.78753	1.41259	1.40847	0.377058	0.64	PDBBind	FALSE	0.987634	0.73913
DynamicBind	6dz3	18	7.37135	1.41259	1.41068	0.223436	0.62	PDBBind	FALSE	0.987634	0.73913
DynamicBind	6dz3	19	8.04765	1.41259	1.40563	0.419386	0.62	PDBBind	FALSE	0.987634	0.73913
DynamicBind	6dz3	20	6.54842	1.41259	1.40956	0.315871	0.61	PDBBind	FALSE	0.987634	0.73913
DynamicBind	6dz3	21	8.00354	1.41259	1.40663	0.281324	0.6	PDBBind	FALSE	0.987634	0.73913
DynamicBind	6dz3	22	7.40966	1.41259	1.4099	0.194177	0.59	PDBBind	FALSE	0.987634	0.73913
DynamicBind	6dz3	23	7.73817	1.41259	1.4083	0.311798	0.61	PDBBind	FALSE	0.987634	0.73913
DynamicBind	6dz3	24	7.01637	1.41259	1.41136	0.288556	0.6	PDBBind	FALSE	0.987634	0.73913
DynamicBind	6dz3	25	5.10299	1.41259	1.41309	0.338652	0.61	PDBBind	FALSE	0.987634	0.73913
DynamicBind	6dz3	26	7.72409	1.41259	1.40798	0.273949	0.59	PDBBind	FALSE	0.987634	0.73913
DynamicBind	6dz3	27	7.14922	1.41259	1.40719	0.55203	0.62	PDBBind	FALSE	0.987634	0.73913
DynamicBind	6dz3	28	6.07589	1.41259	1.4135	0.271868	0.59	PDBBind	FALSE	0.987634	0.73913
DynamicBind	6dz3	29	7.67788	1.41259	1.40847	0.42252	0.61	PDBBind	FALSE	0.987634	0.73913
DynamicBind	6dz3	30	8.45474	1.41259	1.40577	0.252941	0.58	PDBBind	FALSE	0.987634	0.73913
DynamicBind	6dz3	31	8.00394	1.41259	1.41232	0.19208	0.56	PDBBind	FALSE	0.987634	0.73913
DynamicBind	6dz3	32	8.17118	1.41259	1.40729	0.407699	0.6	PDBBind	FALSE	0.987634	0.73913
DynamicBind	6dz3	33	7.67989	1.41259	1.41118	0.199413	0.55	PDBBind	FALSE	0.987634	0.73913
DynamicBind	6dz3	34	4.75267	1.41259	1.41555	0.381748	0.59	PDBBind	FALSE	0.987634	0.73913
DynamicBind	6dz3	35	6.94681	1.41259	1.40409	0.256907	0.54	PDBBind	FALSE	0.987634	0.73913
DynamicBind	6dz3	36	8.3126	1.41259	1.40415	0.422005	0.59	PDBBind	FALSE	0.987634	0.73913
DynamicBind	6dz3	37	8.08939	1.41259	1.40567	0.370347	0.58	PDBBind	FALSE	0.987634	0.73913
DynamicBind	6dz3	38	7.80023	1.41259	1.40712	0.446171	0.59	PDBBind	FALSE	0.987634	0.73913
DynamicBind	6dz3	39	6.58942	1.41259	1.41338	0.436705	0.57	PDBBind	FALSE	0.987634	0.73913
DynamicBind	6dz3	40	7.95025	1.41259	1.41119	0.411291	0.55	PDBBind	FALSE	0.987634	0.73913
DynamicBind	6e3m	1	3.12248	3.84555	3.31741	0.157489	0.71	PDBBind	FALSE	0.993262	0.513514
DynamicBind	6e3m	2	3.07656	3.84555	3.33995	0.140323	0.71	PDBBind	FALSE	0.993262	0.513514
DynamicBind	6e3m	3	3.08398	3.84555	3.34052	0.180097	0.71	PDBBind	FALSE	0.993262	0.513514
DynamicBind	6e3m	4	3.12875	3.84555	3.30332	0.171029	0.71	PDBBind	FALSE	0.993262	0.513514
DynamicBind	6e3m	5	2.92389	3.84555	3.32704	0.133098	0.71	PDBBind	FALSE	0.993262	0.513514
DynamicBind	6e3m	6	3.09973	3.84555	3.29953	0.150303	0.71	PDBBind	FALSE	0.993262	0.513514
DynamicBind	6e3m	7	3.00391	3.84555	3.32838	0.140723	0.71	PDBBind	FALSE	0.993262	0.513514
DynamicBind	6e3m	8	3.01382	3.84555	3.3152	0.170834	0.71	PDBBind	FALSE	0.993262	0.513514
DynamicBind	6e3m	9	3.08408	3.84555	3.30165	0.228264	0.71	PDBBind	FALSE	0.993262	0.513514
DynamicBind	6e3m	10	2.84259	3.84555	3.31793	0.134564	0.7	PDBBind	FALSE	0.993262	0.513514
DynamicBind	6e3m	11	3.07955	3.84555	3.32027	0.156115	0.71	PDBBind	FALSE	0.993262	0.513514
DynamicBind	6e3m	12	2.88837	3.84555	3.31341	0.121405	0.7	PDBBind	FALSE	0.993262	0.513514
DynamicBind	6e3m	13	2.91777	3.84555	3.33219	0.0935808	0.7	PDBBind	FALSE	0.993262	0.513514
DynamicBind	6e3m	14	2.86626	3.84555	3.28822	0.123714	0.7	PDBBind	FALSE	0.993262	0.513514
DynamicBind	6e3m	15	3.0651	3.84555	3.29114	0.220354	0.71	PDBBind	FALSE	0.993262	0.513514
DynamicBind	6e3m	16	2.2929	3.84555	3.20479	0.0886723	0.7	PDBBind	FALSE	0.993262	0.513514
DynamicBind	6e3m	17	2.87728	3.84555	3.27444	0.113495	0.7	PDBBind	FALSE	0.993262	0.513514
DynamicBind	6e3m	18	2.77113	3.84555	3.29447	0.0769925	0.7	PDBBind	FALSE	0.993262	0.513514
DynamicBind	6e3m	19	2.83602	3.84555	3.29504	0.100366	0.7	PDBBind	FALSE	0.993262	0.513514
DynamicBind	6e3m	20	2.88666	3.84555	3.29964	0.158855	0.7	PDBBind	FALSE	0.993262	0.513514
DynamicBind	6e3m	21	2.94263	3.84555	3.28621	0.140791	0.7	PDBBind	FALSE	0.993262	0.513514
DynamicBind	6e3m	22	3.21091	3.84555	3.32597	0.26232	0.71	PDBBind	FALSE	0.993262	0.513514
DynamicBind	6e3m	23	3.11729	3.84555	3.29411	0.209876	0.7	PDBBind	FALSE	0.993262	0.513514
DynamicBind	6e3m	24	2.83983	3.84555	3.32679	0.148698	0.7	PDBBind	FALSE	0.993262	0.513514
DynamicBind	6e3m	25	2.87338	3.84555	3.30645	0.143482	0.7	PDBBind	FALSE	0.993262	0.513514
DynamicBind	6e3m	26	2.39926	3.84555	3.20948	0.0459995	0.7	PDBBind	FALSE	0.993262	0.513514
DynamicBind	6e3m	27	2.33208	3.84555	3.20481	0.106987	0.7	PDBBind	FALSE	0.993262	0.513514
DynamicBind	6e3m	28	2.30689	3.84555	3.23612	0.107514	0.7	PDBBind	FALSE	0.993262	0.513514
DynamicBind	6e3m	29	2.2791	3.84555	3.21485	0.0978746	0.7	PDBBind	FALSE	0.993262	0.513514
DynamicBind	6e3m	30	2.00576	3.84555	3.2276	0.102131	0.69	PDBBind	FALSE	0.993262	0.513514
DynamicBind	6e3m	31	2.01582	3.84555	3.22438	0.0949812	0.69	PDBBind	FALSE	0.993262	0.513514
DynamicBind	6e3m	32	2.02742	3.84555	3.18765	0.0839663	0.69	PDBBind	FALSE	0.993262	0.513514
DynamicBind	6e3m	33	2.07567	3.84555	3.2315	0.103204	0.69	PDBBind	FALSE	0.993262	0.513514
DynamicBind	6e3m	34	2.02564	3.84555	3.17732	0.0829658	0.69	PDBBind	FALSE	0.993262	0.513514
DynamicBind	6e3m	35	3.21259	3.84555	3.323	0.234432	0.7	PDBBind	FALSE	0.993262	0.513514
DynamicBind	6e3m	36	2.9518	3.84555	3.33106	0.202718	0.7	PDBBind	FALSE	0.993262	0.513514
DynamicBind	6e3m	37	1.99485	3.84555	3.19976	0.114968	0.69	PDBBind	TRUE	0.993262	0.513514
DynamicBind	6e3m	38	3.1866	3.84555	3.21883	0.276536	0.7	PDBBind	FALSE	0.993262	0.513514
DynamicBind	6e3m	39	3.53665	3.84555	3.26023	0.181366	0.69	PDBBind	FALSE	0.993262	0.513514
DynamicBind	6e3m	40	3.63921	3.84555	3.26418	0.39258	0.69	PDBBind	FALSE	0.993262	0.513514
DynamicBind	6e3n	1	1.62614	0.927979	0.581398	0.121414	0.74	PDBBind	TRUE	0.990284	0.369565
DynamicBind	6e3n	2	0.489019	0.927979	0.5821	0.134729	0.75	PDBBind	TRUE	0.990284	0.369565
DynamicBind	6e3n	3	0.483537	0.927979	0.62694	0.118803	0.74	PDBBind	TRUE	0.990284	0.369565
DynamicBind	6e3n	4	0.550639	0.927979	0.57069	0.126892	0.74	PDBBind	TRUE	0.990284	0.369565
DynamicBind	6e3n	5	0.610137	0.927979	0.597347	0.127188	0.74	PDBBind	TRUE	0.990284	0.369565
DynamicBind	6e3n	6	0.463904	0.927979	0.567554	0.149788	0.74	PDBBind	TRUE	0.990284	0.369565
DynamicBind	6e3n	7	0.517175	0.927979	0.576621	0.139252	0.74	PDBBind	TRUE	0.990284	0.369565
DynamicBind	6e3n	8	1.62672	0.927979	0.607682	0.136879	0.74	PDBBind	TRUE	0.990284	0.369565
DynamicBind	6e3n	9	0.41697	0.927979	0.612662	0.132478	0.74	PDBBind	TRUE	0.990284	0.369565
DynamicBind	6e3n	10	0.552246	0.927979	0.668778	0.161826	0.74	PDBBind	TRUE	0.990284	0.369565
DynamicBind	6e3n	11	1.26864	0.927979	0.56282	0.147012	0.74	PDBBind	TRUE	0.990284	0.369565
DynamicBind	6e3n	12	1.13009	0.927979	0.611315	0.140933	0.74	PDBBind	TRUE	0.990284	0.369565
DynamicBind	6e3n	13	0.387639	0.927979	0.630925	0.138312	0.74	PDBBind	TRUE	0.990284	0.369565
DynamicBind	6e3n	14	1.48332	0.927979	0.635636	0.143931	0.74	PDBBind	TRUE	0.990284	0.369565
DynamicBind	6e3n	15	1.22074	0.927979	0.569432	0.161812	0.74	PDBBind	TRUE	0.990284	0.369565
DynamicBind	6e3n	16	2.00175	0.927979	0.609661	0.0897752	0.73	PDBBind	FALSE	0.990284	0.369565
DynamicBind	6e3n	17	2.43728	0.927979	0.620019	0.0746589	0.73	PDBBind	FALSE	0.990284	0.369565
DynamicBind	6e3n	18	1.62043	0.927979	0.612171	0.128653	0.74	PDBBind	TRUE	0.990284	0.369565
DynamicBind	6e3n	19	0.727558	0.927979	0.5573	0.157524	0.74	PDBBind	TRUE	0.990284	0.369565
DynamicBind	6e3n	20	1.19586	0.927979	0.595264	0.149735	0.74	PDBBind	TRUE	0.990284	0.369565
DynamicBind	6e3n	21	1.48232	0.927979	0.590556	0.149567	0.74	PDBBind	TRUE	0.990284	0.369565
DynamicBind	6e3n	22	2.0137	0.927979	0.581753	0.0713584	0.73	PDBBind	FALSE	0.990284	0.369565
DynamicBind	6e3n	23	2.20648	0.927979	0.554197	0.0790897	0.73	PDBBind	FALSE	0.990284	0.369565
DynamicBind	6e3n	24	0.427834	0.927979	0.646284	0.145448	0.74	PDBBind	TRUE	0.990284	0.369565
DynamicBind	6e3n	25	2.57513	0.927979	0.543423	0.0605518	0.72	PDBBind	FALSE	0.990284	0.369565
DynamicBind	6e3n	26	2.24004	0.927979	0.622251	0.118569	0.73	PDBBind	FALSE	0.990284	0.369565
DynamicBind	6e3n	27	0.690464	0.927979	0.560237	0.156499	0.74	PDBBind	TRUE	0.990284	0.369565
DynamicBind	6e3n	28	2.23548	0.927979	0.655909	0.078129	0.73	PDBBind	FALSE	0.990284	0.369565
DynamicBind	6e3n	29	2.42842	0.927979	0.643811	0.097264	0.73	PDBBind	FALSE	0.990284	0.369565
DynamicBind	6e3n	30	1.32095	0.927979	0.56384	0.134878	0.73	PDBBind	TRUE	0.990284	0.369565
DynamicBind	6e3n	31	2.57866	0.927979	0.599887	0.0753866	0.72	PDBBind	FALSE	0.990284	0.369565
DynamicBind	6e3n	32	0.59441	0.927979	0.645274	0.145242	0.73	PDBBind	TRUE	0.990284	0.369565
DynamicBind	6e3n	33	2.67077	0.927979	0.584842	0.0696302	0.72	PDBBind	FALSE	0.990284	0.369565
DynamicBind	6e3n	34	2.32442	0.927979	0.697986	0.0921055	0.73	PDBBind	FALSE	0.990284	0.369565
DynamicBind	6e3n	35	2.64285	0.927979	0.547901	0.0641085	0.72	PDBBind	FALSE	0.990284	0.369565
DynamicBind	6e3n	36	0.509987	0.927979	0.560131	0.152392	0.74	PDBBind	TRUE	0.990284	0.369565
DynamicBind	6e3n	37	0.920589	0.927979	0.602926	0.16171	0.74	PDBBind	TRUE	0.990284	0.369565
DynamicBind	6e3n	38	2.66494	0.927979	0.617245	0.0474123	0.72	PDBBind	FALSE	0.990284	0.369565
DynamicBind	6e3n	39	2.66527	0.927979	0.543919	0.082779	0.72	PDBBind	FALSE	0.990284	0.369565
DynamicBind	6e3n	40	2.63261	0.927979	0.574543	0.076343	0.72	PDBBind	FALSE	0.990284	0.369565
DynamicBind	6e3o	1	2.02344	1.02459	0.680831	0.1224	0.75	PDBBind	FALSE	0.990284	0.288462
DynamicBind	6e3o	2	2.14018	1.02459	0.677125	0.0859242	0.74	PDBBind	FALSE	0.990284	0.288462
DynamicBind	6e3o	3	2.06851	1.02459	0.681223	0.13204	0.75	PDBBind	FALSE	0.990284	0.288462
DynamicBind	6e3o	4	2.12004	1.02459	0.719197	0.101114	0.74	PDBBind	FALSE	0.990284	0.288462
DynamicBind	6e3o	5	1.28204	1.02459	0.693922	0.130759	0.74	PDBBind	TRUE	0.990284	0.288462
DynamicBind	6e3o	6	2.10461	1.02459	0.646126	0.116891	0.74	PDBBind	FALSE	0.990284	0.288462
DynamicBind	6e3o	7	2.12176	1.02459	0.674184	0.128236	0.74	PDBBind	FALSE	0.990284	0.288462
DynamicBind	6e3o	8	2.06062	1.02459	0.683061	0.136391	0.75	PDBBind	FALSE	0.990284	0.288462
DynamicBind	6e3o	9	1.9309	1.02459	0.661868	0.15068	0.75	PDBBind	TRUE	0.990284	0.288462
DynamicBind	6e3o	10	2.13656	1.02459	0.686873	0.107908	0.74	PDBBind	FALSE	0.990284	0.288462
DynamicBind	6e3o	11	2.59282	1.02459	0.639209	0.0748476	0.73	PDBBind	FALSE	0.990284	0.288462
DynamicBind	6e3o	12	2.15512	1.02459	0.672596	0.115848	0.74	PDBBind	FALSE	0.990284	0.288462
DynamicBind	6e3o	13	1.30329	1.02459	0.643689	0.143977	0.74	PDBBind	TRUE	0.990284	0.288462
DynamicBind	6e3o	14	2.09484	1.02459	0.635878	0.132917	0.74	PDBBind	FALSE	0.990284	0.288462
DynamicBind	6e3o	15	1.70482	1.02459	0.652604	0.197031	0.74	PDBBind	TRUE	0.990284	0.288462
DynamicBind	6e3o	16	2.13174	1.02459	0.734602	0.124076	0.73	PDBBind	FALSE	0.990284	0.288462
DynamicBind	6e3o	17	1.79665	1.02459	0.618983	0.15128	0.74	PDBBind	TRUE	0.990284	0.288462
DynamicBind	6e3o	18	1.76651	1.02459	0.57829	0.172445	0.74	PDBBind	TRUE	0.990284	0.288462
DynamicBind	6e3o	19	2.42638	1.02459	0.616106	0.0916272	0.72	PDBBind	FALSE	0.990284	0.288462
DynamicBind	6e3o	20	0.97471	1.02459	0.688449	0.152384	0.73	PDBBind	TRUE	0.990284	0.288462
DynamicBind	6e3o	21	1.79669	1.02459	0.59615	0.14347	0.73	PDBBind	TRUE	0.990284	0.288462
DynamicBind	6e3o	22	0.741267	1.02459	0.617217	0.132982	0.73	PDBBind	TRUE	0.990284	0.288462
DynamicBind	6e3o	23	1.51826	1.02459	0.649066	0.173777	0.73	PDBBind	TRUE	0.990284	0.288462
DynamicBind	6e3o	24	0.419347	1.02459	0.607807	0.123498	0.73	PDBBind	TRUE	0.990284	0.288462
DynamicBind	6e3o	25	0.696321	1.02459	0.602316	0.117007	0.73	PDBBind	TRUE	0.990284	0.288462
DynamicBind	6e3o	26	2.48692	1.02459	0.579423	0.0641606	0.72	PDBBind	FALSE	0.990284	0.288462
DynamicBind	6e3o	27	2.68097	1.02459	0.696091	0.0878134	0.72	PDBBind	FALSE	0.990284	0.288462
DynamicBind	6e3o	28	0.357895	1.02459	0.663468	0.133681	0.73	PDBBind	TRUE	0.990284	0.288462
DynamicBind	6e3o	29	1.79177	1.02459	0.728898	0.144963	0.73	PDBBind	TRUE	0.990284	0.288462
DynamicBind	6e3o	30	1.35408	1.02459	0.541219	0.162144	0.73	PDBBind	TRUE	0.990284	0.288462
DynamicBind	6e3o	31	2.4602	1.02459	0.643169	0.0800172	0.72	PDBBind	FALSE	0.990284	0.288462
DynamicBind	6e3o	32	2.72428	1.02459	0.636804	0.0760838	0.71	PDBBind	FALSE	0.990284	0.288462
DynamicBind	6e3o	33	2.66838	1.02459	0.673049	0.101139	0.72	PDBBind	FALSE	0.990284	0.288462
DynamicBind	6e3o	34	0.562539	1.02459	0.646565	0.131327	0.72	PDBBind	TRUE	0.990284	0.288462
DynamicBind	6e3o	35	0.69372	1.02459	0.641357	0.136042	0.72	PDBBind	TRUE	0.990284	0.288462
DynamicBind	6e3o	36	1.41235	1.02459	0.627511	0.133464	0.72	PDBBind	TRUE	0.990284	0.288462
DynamicBind	6e3o	37	1.06052	1.02459	0.644241	0.165075	0.73	PDBBind	TRUE	0.990284	0.288462
DynamicBind	6e3o	38	0.938143	1.02459	0.618795	0.162379	0.73	PDBBind	TRUE	0.990284	0.288462
DynamicBind	6e3o	39	1.84092	1.02459	0.624164	0.116286	0.71	PDBBind	TRUE	0.990284	0.288462
DynamicBind	6e3o	40	0.74177	1.02459	0.576032	0.138928	0.72	PDBBind	TRUE	0.990284	0.288462
DynamicBind	6e3p	1	4.45883	4.11256	3.89508	0.151109	0.68	PDBBind	FALSE	0.989822	0.56
DynamicBind	6e3p	2	3.79882	4.11256	3.95773	0.340955	0.68	PDBBind	FALSE	0.989822	0.56
DynamicBind	6e3p	3	4.00317	4.11256	3.97764	0.345913	0.68	PDBBind	FALSE	0.989822	0.56
DynamicBind	6e3p	4	2.47595	4.11256	3.98674	0.162952	0.67	PDBBind	FALSE	0.989822	0.56
DynamicBind	6e3p	5	2.42751	4.11256	3.95272	0.196901	0.67	PDBBind	FALSE	0.989822	0.56
DynamicBind	6e3p	6	3.89424	4.11256	3.99236	0.419429	0.68	PDBBind	FALSE	0.989822	0.56
DynamicBind	6e3p	7	3.90023	4.11256	3.95261	0.387244	0.68	PDBBind	FALSE	0.989822	0.56
DynamicBind	6e3p	8	3.85349	4.11256	3.94888	0.345151	0.68	PDBBind	FALSE	0.989822	0.56
DynamicBind	6e3p	9	3.91485	4.11256	3.97421	0.395711	0.68	PDBBind	FALSE	0.989822	0.56
DynamicBind	6e3p	10	2.54699	4.11256	3.94117	0.165633	0.67	PDBBind	FALSE	0.989822	0.56
DynamicBind	6e3p	11	4.12592	4.11256	3.96982	0.376289	0.68	PDBBind	FALSE	0.989822	0.56
DynamicBind	6e3p	12	4.15957	4.11256	3.93677	0.426063	0.68	PDBBind	FALSE	0.989822	0.56
DynamicBind	6e3p	13	4.17106	4.11256	3.95628	0.353918	0.68	PDBBind	FALSE	0.989822	0.56
DynamicBind	6e3p	14	4.25402	4.11256	3.93303	0.281098	0.67	PDBBind	FALSE	0.989822	0.56
DynamicBind	6e3p	15	3.87866	4.11256	3.88739	0.180621	0.67	PDBBind	FALSE	0.989822	0.56
DynamicBind	6e3p	16	2.55056	4.11256	3.92211	0.269692	0.67	PDBBind	FALSE	0.989822	0.56
DynamicBind	6e3p	17	2.98465	4.11256	3.97205	0.405176	0.67	PDBBind	FALSE	0.989822	0.56
DynamicBind	6e3p	18	4.61668	4.11256	3.92721	0.158368	0.67	PDBBind	FALSE	0.989822	0.56
DynamicBind	6e3p	19	4.5089	4.11256	3.93283	0.316979	0.67	PDBBind	FALSE	0.989822	0.56
DynamicBind	6e3p	20	4.45646	4.11256	3.93282	0.249215	0.67	PDBBind	FALSE	0.989822	0.56
DynamicBind	6e3p	21	2.50819	4.11256	3.9471	0.131277	0.66	PDBBind	FALSE	0.989822	0.56
DynamicBind	6e3p	22	4.14704	4.11256	3.95652	0.432656	0.67	PDBBind	FALSE	0.989822	0.56
DynamicBind	6e3p	23	4.22997	4.11256	3.94755	0.350001	0.67	PDBBind	FALSE	0.989822	0.56
DynamicBind	6e3p	24	4.19492	4.11256	3.90342	0.257718	0.67	PDBBind	FALSE	0.989822	0.56
DynamicBind	6e3p	25	3.03753	4.11256	3.9789	0.183602	0.67	PDBBind	FALSE	0.989822	0.56
DynamicBind	6e3p	26	5.60119	4.11256	3.77122	0.181569	0.67	PDBBind	FALSE	0.989822	0.56
DynamicBind	6e3p	27	2.62856	4.11256	4.01084	0.133339	0.66	PDBBind	FALSE	0.989822	0.56
DynamicBind	6e3p	28	4.44473	4.11256	3.96941	0.269284	0.67	PDBBind	FALSE	0.989822	0.56
DynamicBind	6e3p	29	4.60895	4.11256	3.93396	0.290204	0.67	PDBBind	FALSE	0.989822	0.56
DynamicBind	6e3p	29	2.23393	4.11256	3.97048	0.1336	0.66	PDBBind	FALSE	0.989822	0.56
DynamicBind	6e3p	31	2.51578	4.11256	3.94758	0.228468	0.67	PDBBind	FALSE	0.989822	0.56
DynamicBind	6e3p	32	2.20997	4.11256	3.97024	0.111881	0.66	PDBBind	FALSE	0.989822	0.56
DynamicBind	6e3p	33	4.11244	4.11256	3.92488	0.22184	0.66	PDBBind	FALSE	0.989822	0.56
DynamicBind	6e3p	34	4.76009	4.11256	3.92789	0.217122	0.66	PDBBind	FALSE	0.989822	0.56
DynamicBind	6e3p	35	2.37679	4.11256	3.98069	0.164025	0.66	PDBBind	FALSE	0.989822	0.56
DynamicBind	6e3p	36	3.15537	4.11256	3.95419	0.470785	0.67	PDBBind	FALSE	0.989822	0.56
DynamicBind	6e3p	37	2.31692	4.11256	3.95649	0.226274	0.66	PDBBind	FALSE	0.989822	0.56
DynamicBind	6e3p	38	4.73421	4.11256	3.9601	0.2212	0.66	PDBBind	FALSE	0.989822	0.56
DynamicBind	6e3p	39	4.47992	4.11256	3.9571	0.193953	0.66	PDBBind	FALSE	0.989822	0.56
DynamicBind	6e3p	40	4.30256	4.11256	3.92402	0.451564	0.66	PDBBind	FALSE	0.989822	0.56
DynamicBind	6e3z	1	1.33477	1.49264	1.24995	0.0804566	0.73	PDBBind	TRUE	0.992194	0.464286
DynamicBind	6e3z	2	1.28266	1.49264	1.24006	0.164111	0.73	PDBBind	TRUE	0.992194	0.464286
DynamicBind	6e3z	3	1.27896	1.49264	1.25372	0.136509	0.73	PDBBind	TRUE	0.992194	0.464286
DynamicBind	6e3z	4	1.27878	1.49264	1.26179	0.166871	0.73	PDBBind	TRUE	0.992194	0.464286
DynamicBind	6e3z	5	1.34579	1.49264	1.25147	0.209368	0.73	PDBBind	TRUE	0.992194	0.464286
DynamicBind	6e3z	6	1.26516	1.49264	1.25225	0.103965	0.72	PDBBind	TRUE	0.992194	0.464286
DynamicBind	6e3z	7	1.29231	1.49264	1.25507	0.146928	0.72	PDBBind	TRUE	0.992194	0.464286
DynamicBind	6e3z	8	1.25258	1.49264	1.25646	0.116616	0.72	PDBBind	TRUE	0.992194	0.464286
DynamicBind	6e3z	9	1.31203	1.49264	1.24994	0.152347	0.72	PDBBind	TRUE	0.992194	0.464286
DynamicBind	6e3z	10	1.45615	1.49264	1.26429	0.236092	0.73	PDBBind	TRUE	0.992194	0.464286
DynamicBind	6e3z	11	1.26182	1.49264	1.23691	0.183917	0.72	PDBBind	TRUE	0.992194	0.464286
DynamicBind	6e3z	12	1.22156	1.49264	1.25373	0.114181	0.72	PDBBind	TRUE	0.992194	0.464286
DynamicBind	6e3z	13	1.23377	1.49264	1.24568	0.127948	0.72	PDBBind	TRUE	0.992194	0.464286
DynamicBind	6e3z	14	1.25848	1.49264	1.23603	0.184628	0.72	PDBBind	TRUE	0.992194	0.464286
DynamicBind	6e3z	15	1.49549	1.49264	1.21986	0.274614	0.72	PDBBind	TRUE	0.992194	0.464286
DynamicBind	6e3z	16	1.21994	1.49264	1.25203	0.116982	0.72	PDBBind	TRUE	0.992194	0.464286
DynamicBind	6e3z	17	1.28603	1.49264	1.23473	0.178794	0.72	PDBBind	TRUE	0.992194	0.464286
DynamicBind	6e3z	18	1.31855	1.49264	1.22814	0.185466	0.72	PDBBind	TRUE	0.992194	0.464286
DynamicBind	6e3z	18	1.25396	1.49264	1.24699	0.12121	0.72	PDBBind	TRUE	0.992194	0.464286
DynamicBind	6e3z	20	1.28557	1.49264	1.23642	0.174829	0.72	PDBBind	TRUE	0.992194	0.464286
DynamicBind	6e3z	21	1.22147	1.49264	1.24394	0.107569	0.72	PDBBind	TRUE	0.992194	0.464286
DynamicBind	6e3z	22	1.30388	1.49264	1.25437	0.173248	0.72	PDBBind	TRUE	0.992194	0.464286
DynamicBind	6e3z	23	1.23715	1.49264	1.23992	0.126592	0.72	PDBBind	TRUE	0.992194	0.464286
DynamicBind	6e3z	24	1.24635	1.49264	1.24164	0.132155	0.72	PDBBind	TRUE	0.992194	0.464286
DynamicBind	6e3z	25	1.25271	1.49264	1.24782	0.12314	0.72	PDBBind	TRUE	0.992194	0.464286
DynamicBind	6e3z	26	1.28447	1.49264	1.24335	0.187061	0.72	PDBBind	TRUE	0.992194	0.464286
DynamicBind	6e3z	27	1.24937	1.49264	1.23923	0.132675	0.72	PDBBind	TRUE	0.992194	0.464286
DynamicBind	6e3z	28	1.30036	1.49264	1.23063	0.0859777	0.71	PDBBind	TRUE	0.992194	0.464286
DynamicBind	6e3z	29	1.29839	1.49264	1.23857	0.130015	0.72	PDBBind	TRUE	0.992194	0.464286
DynamicBind	6e3z	30	1.29618	1.49264	1.23034	0.105405	0.71	PDBBind	TRUE	0.992194	0.464286
DynamicBind	6e3z	31	1.31134	1.49264	1.22096	0.0933671	0.71	PDBBind	TRUE	0.992194	0.464286
DynamicBind	6e3z	32	1.32896	1.49264	1.23242	0.142349	0.72	PDBBind	TRUE	0.992194	0.464286
DynamicBind	6e3z	33	1.27768	1.49264	1.22505	0.0873882	0.7	PDBBind	TRUE	0.992194	0.464286
DynamicBind	6e3z	34	1.3125	1.49264	1.22863	0.138646	0.72	PDBBind	TRUE	0.992194	0.464286
DynamicBind	6e3z	35	1.28938	1.49264	1.2152	0.114092	0.7	PDBBind	TRUE	0.992194	0.464286
DynamicBind	6e3z	36	1.83926	1.49264	1.19868	0.159503	0.71	PDBBind	TRUE	0.992194	0.464286
DynamicBind	6e3z	37	1.87751	1.49264	1.17744	0.165611	0.71	PDBBind	TRUE	0.992194	0.464286
DynamicBind	6e3z	38	1.41916	1.49264	1.23999	0.238785	0.72	PDBBind	TRUE	0.992194	0.464286
DynamicBind	6e3z	39	1.346	1.49264	1.22938	0.217644	0.72	PDBBind	TRUE	0.992194	0.464286
DynamicBind	6e3z	40	1.86763	1.49264	1.19532	0.213869	0.7	PDBBind	TRUE	0.992194	0.464286
DynamicBind	6e4c	1	3.61689	2.63416	2.25007	0.194294	0.7	PDBBind	FALSE	0.997042	0.263158
DynamicBind	6e4c	2	3.599	2.63416	2.25916	0.138026	0.7	PDBBind	FALSE	0.997042	0.263158
DynamicBind	6e4c	3	3.51745	2.63416	2.24747	0.2298	0.7	PDBBind	FALSE	0.997042	0.263158
DynamicBind	6e4c	4	3.68382	2.63416	2.23564	0.13205	0.7	PDBBind	FALSE	0.997042	0.263158
DynamicBind	6e4c	5	3.52825	2.63416	2.27107	0.181328	0.7	PDBBind	FALSE	0.997042	0.263158
DynamicBind	6e4c	6	3.45681	2.63416	2.27735	0.269764	0.7	PDBBind	FALSE	0.997042	0.263158
DynamicBind	6e4c	7	3.61672	2.63416	2.26244	0.270449	0.7	PDBBind	FALSE	0.997042	0.263158
DynamicBind	6e4c	8	3.67725	2.63416	2.28209	0.156209	0.7	PDBBind	FALSE	0.997042	0.263158
DynamicBind	6e4c	9	3.49045	2.63416	2.27143	0.290709	0.7	PDBBind	FALSE	0.997042	0.263158
DynamicBind	6e4c	10	3.38728	2.63416	2.26872	0.235266	0.7	PDBBind	FALSE	0.997042	0.263158
DynamicBind	6e4c	11	3.61719	2.63416	2.26449	0.304179	0.7	PDBBind	FALSE	0.997042	0.263158
DynamicBind	6e4c	12	3.51387	2.63416	2.26378	0.317937	0.7	PDBBind	FALSE	0.997042	0.263158
DynamicBind	6e4c	13	3.83102	2.63416	2.24036	0.212545	0.7	PDBBind	FALSE	0.997042	0.263158
DynamicBind	6e4c	14	3.73124	2.63416	2.24019	0.254372	0.7	PDBBind	FALSE	0.997042	0.263158
DynamicBind	6e4c	15	3.53682	2.63416	2.27154	0.364573	0.7	PDBBind	FALSE	0.997042	0.263158
DynamicBind	6e4c	16	3.8417	2.63416	2.24662	0.195823	0.7	PDBBind	FALSE	0.997042	0.263158
DynamicBind	6e4c	17	3.49579	2.63416	2.27197	0.368396	0.7	PDBBind	FALSE	0.997042	0.263158
DynamicBind	6e4c	18	3.54333	2.63416	2.27059	0.286935	0.7	PDBBind	FALSE	0.997042	0.263158
DynamicBind	6e4c	19	3.35715	2.63416	2.23161	0.363866	0.7	PDBBind	FALSE	0.997042	0.263158
DynamicBind	6e4c	20	3.80697	2.63416	2.29323	0.168037	0.69	PDBBind	FALSE	0.997042	0.263158
DynamicBind	6e4c	21	3.72023	2.63416	2.25292	0.268127	0.7	PDBBind	FALSE	0.997042	0.263158
DynamicBind	6e4c	22	3.38955	2.63416	2.27076	0.252381	0.7	PDBBind	FALSE	0.997042	0.263158
DynamicBind	6e4c	23	3.74006	2.63416	2.2426	0.292385	0.7	PDBBind	FALSE	0.997042	0.263158
DynamicBind	6e4c	24	3.38558	2.63416	2.25984	0.509149	0.7	PDBBind	FALSE	0.997042	0.263158
DynamicBind	6e4c	25	3.36175	2.63416	2.29111	0.246069	0.69	PDBBind	FALSE	0.997042	0.263158
DynamicBind	6e4c	26	3.6772	2.63416	2.26119	0.233405	0.69	PDBBind	FALSE	0.997042	0.263158
DynamicBind	6e4c	27	3.0646	2.63416	2.26821	0.541473	0.7	PDBBind	FALSE	0.997042	0.263158
DynamicBind	6e4c	28	3.30637	2.63416	2.29644	0.308086	0.69	PDBBind	FALSE	0.997042	0.263158
DynamicBind	6e4c	29	3.71632	2.63416	2.24985	0.242778	0.69	PDBBind	FALSE	0.997042	0.263158
DynamicBind	6e4c	30	3.36035	2.63416	2.25467	0.299792	0.69	PDBBind	FALSE	0.997042	0.263158
DynamicBind	6e4c	31	3.01726	2.63416	2.29729	0.532361	0.7	PDBBind	FALSE	0.997042	0.263158
DynamicBind	6e4c	32	3.592	2.63416	2.29526	0.245458	0.69	PDBBind	FALSE	0.997042	0.263158
DynamicBind	6e4c	33	3.05282	2.63416	2.29513	0.545445	0.7	PDBBind	FALSE	0.997042	0.263158
DynamicBind	6e4c	34	2.90374	2.63416	2.281	0.468038	0.69	PDBBind	FALSE	0.997042	0.263158
DynamicBind	6e4c	35	3.56325	2.63416	2.26972	0.319622	0.69	PDBBind	FALSE	0.997042	0.263158
DynamicBind	6e4c	36	2.98182	2.63416	2.2907	0.443252	0.69	PDBBind	FALSE	0.997042	0.263158
DynamicBind	6e4c	37	3.51073	2.63416	2.23092	0.380112	0.69	PDBBind	FALSE	0.997042	0.263158
DynamicBind	6e4c	38	3.70092	2.63416	2.25558	0.333931	0.69	PDBBind	FALSE	0.997042	0.263158
DynamicBind	6e4c	39	3.64162	2.63416	2.28888	0.577276	0.69	PDBBind	FALSE	0.997042	0.263158
DynamicBind	6e4c	40	3.55599	2.63416	2.26446	0.464974	0.69	PDBBind	FALSE	0.997042	0.263158
DynamicBind	6e4v	1	6.7481	0.829601	1.29291	0.456454	0.52	PDBBind	FALSE	0.373079	0.366337
DynamicBind	6e4v	2	8.25	0.829601	1.20448	0.26888	0.52	PDBBind	FALSE	0.373079	0.366337
DynamicBind	6e4v	3	6.8829	0.829601	1.28881	0.504537	0.52	PDBBind	FALSE	0.373079	0.366337
DynamicBind	6e4v	4	9.24269	0.829601	1.19356	0.555298	0.53	PDBBind	FALSE	0.373079	0.366337
DynamicBind	6e4v	5	7.46553	0.829601	1.28481	0.549969	0.53	PDBBind	FALSE	0.373079	0.366337
DynamicBind	6e4v	6	8.14365	0.829601	1.36055	0.603415	0.54	PDBBind	FALSE	0.373079	0.366337
DynamicBind	6e4v	7	6.6695	0.829601	1.31758	0.466434	0.52	PDBBind	FALSE	0.373079	0.366337
DynamicBind	6e4v	8	6.6298	0.829601	1.25388	0.393984	0.51	PDBBind	FALSE	0.373079	0.366337
DynamicBind	6e4v	9	6.80217	0.829601	1.2846	0.487225	0.52	PDBBind	FALSE	0.373079	0.366337
DynamicBind	6e4v	10	6.76379	0.829601	1.24539	0.599878	0.52	PDBBind	FALSE	0.373079	0.366337
DynamicBind	6e4v	11	7.31631	0.829601	1.30389	0.517067	0.52	PDBBind	FALSE	0.373079	0.366337
DynamicBind	6e4v	12	6.60768	0.829601	1.30818	0.56101	0.51	PDBBind	FALSE	0.373079	0.366337
DynamicBind	6e4v	13	7.69576	0.829601	1.27524	0.212188	0.5	PDBBind	FALSE	0.373079	0.366337
DynamicBind	6e4v	14	6.96063	0.829601	1.2615	0.393615	0.5	PDBBind	FALSE	0.373079	0.366337
DynamicBind	6e4v	15	6.81713	0.829601	1.32715	0.583558	0.51	PDBBind	FALSE	0.373079	0.366337
DynamicBind	6e4v	16	8.37038	0.829601	1.23285	0.694547	0.51	PDBBind	FALSE	0.373079	0.366337
DynamicBind	6e4v	17	6.60586	0.829601	1.27061	0.516919	0.5	PDBBind	FALSE	0.373079	0.366337
DynamicBind	6e4v	18	7.89073	0.829601	1.28567	0.461282	0.5	PDBBind	FALSE	0.373079	0.366337
DynamicBind	6e4v	19	8.63985	0.829601	1.22046	0.638566	0.51	PDBBind	FALSE	0.373079	0.366337
DynamicBind	6e4v	20	9.41314	0.829601	1.26432	0.447262	0.5	PDBBind	FALSE	0.373079	0.366337
DynamicBind	6e4v	21	9.70738	0.829601	1.18413	0.606792	0.5	PDBBind	FALSE	0.373079	0.366337
DynamicBind	6e4v	22	6.64832	0.829601	1.30765	0.743007	0.51	PDBBind	FALSE	0.373079	0.366337
DynamicBind	6e4v	23	7.57678	0.829601	1.29537	0.668723	0.51	PDBBind	FALSE	0.373079	0.366337
DynamicBind	6e4v	24	6.39437	0.829601	1.25359	0.760596	0.51	PDBBind	FALSE	0.373079	0.366337
DynamicBind	6e4v	25	5.38919	0.829601	1.27162	0.811935	0.51	PDBBind	FALSE	0.373079	0.366337
DynamicBind	6e4v	26	9.07929	0.829601	1.18916	0.288479	0.47	PDBBind	FALSE	0.373079	0.366337
DynamicBind	6e4v	27	7.64817	0.829601	1.34229	0.498356	0.49	PDBBind	FALSE	0.373079	0.366337
DynamicBind	6e4v	28	6.90235	0.829601	1.21999	0.695488	0.5	PDBBind	FALSE	0.373079	0.366337
DynamicBind	6e4v	29	9.64082	0.829601	1.18088	0.632842	0.49	PDBBind	FALSE	0.373079	0.366337
DynamicBind	6e4v	30	6.28768	0.829601	1.22427	0.871371	0.5	PDBBind	FALSE	0.373079	0.366337
DynamicBind	6e4v	31	9.92797	0.829601	1.21548	0.543426	0.48	PDBBind	FALSE	0.373079	0.366337
DynamicBind	6e4v	32	7.14652	0.829601	1.27728	0.711729	0.5	PDBBind	FALSE	0.373079	0.366337
DynamicBind	6e4v	33	9.40487	0.829601	1.19891	0.679505	0.49	PDBBind	FALSE	0.373079	0.366337
DynamicBind	6e4v	34	5.05839	0.829601	1.28309	0.848156	0.5	PDBBind	FALSE	0.373079	0.366337
DynamicBind	6e4v	35	9.51173	0.829601	1.12595	0.675436	0.49	PDBBind	FALSE	0.373079	0.366337
DynamicBind	6e4v	36	9.58535	0.829601	1.20287	0.660359	0.48	PDBBind	FALSE	0.373079	0.366337
DynamicBind	6e4v	37	5.76361	0.829601	1.24815	0.950924	0.49	PDBBind	FALSE	0.373079	0.366337
DynamicBind	6e4v	38	6.33303	0.829601	1.2556	0.735795	0.49	PDBBind	FALSE	0.373079	0.366337
DynamicBind	6e4v	39	9.72596	0.829601	1.18013	0.637207	0.44	PDBBind	FALSE	0.373079	0.366337
DynamicBind	6e4v	40	10.2482	0.829601	1.31318	0.695115	0.43	PDBBind	FALSE	0.373079	0.366337
DynamicBind	6e6j	1	1.36017	0.8732	0.909002	0.125931	0.73	PDBBind	TRUE	1	0.282353
DynamicBind	6e6j	2	1.24038	0.8732	0.915948	0.16165	0.73	PDBBind	TRUE	1	0.282353
DynamicBind	6e6j	3	1.36131	0.8732	0.908873	0.0741163	0.73	PDBBind	TRUE	1	0.282353
DynamicBind	6e6j	4	1.13772	0.8732	0.908636	0.189221	0.73	PDBBind	TRUE	1	0.282353
DynamicBind	6e6j	5	5.1842	0.8732	0.896121	0.14569	0.73	PDBBind	FALSE	1	0.282353
DynamicBind	6e6j	6	1.4498	0.8732	0.91141	0.142452	0.73	PDBBind	TRUE	1	0.282353
DynamicBind	6e6j	7	1.44557	0.8732	0.918023	0.0656219	0.72	PDBBind	TRUE	1	0.282353
DynamicBind	6e6j	8	5.21331	0.8732	0.901373	0.189814	0.73	PDBBind	FALSE	1	0.282353
DynamicBind	6e6j	9	1.43365	0.8732	0.922178	0.112695	0.72	PDBBind	TRUE	1	0.282353
DynamicBind	6e6j	10	1.49493	0.8732	0.912822	0.105606	0.72	PDBBind	TRUE	1	0.282353
DynamicBind	6e6j	11	5.24664	0.8732	0.905813	0.18979	0.73	PDBBind	FALSE	1	0.282353
DynamicBind	6e6j	12	1.44731	0.8732	0.910122	0.150785	0.72	PDBBind	TRUE	1	0.282353
DynamicBind	6e6j	13	1.47114	0.8732	0.913239	0.146102	0.72	PDBBind	TRUE	1	0.282353
DynamicBind	6e6j	14	1.42767	0.8732	0.922637	0.136711	0.72	PDBBind	TRUE	1	0.282353
DynamicBind	6e6j	15	5.257	0.8732	0.890342	0.284514	0.73	PDBBind	FALSE	1	0.282353
DynamicBind	6e6j	16	5.23082	0.8732	0.899266	0.216547	0.72	PDBBind	FALSE	1	0.282353
DynamicBind	6e6j	17	5.18481	0.8732	0.902411	0.21467	0.72	PDBBind	FALSE	1	0.282353
DynamicBind	6e6j	18	1.45687	0.8732	0.922242	0.059594	0.72	PDBBind	TRUE	1	0.282353
DynamicBind	6e6j	19	5.20282	0.8732	0.905091	0.178579	0.72	PDBBind	FALSE	1	0.282353
DynamicBind	6e6j	20	1.65163	0.8732	0.916275	0.256134	0.72	PDBBind	TRUE	1	0.282353
DynamicBind	6e6j	21	1.51913	0.8732	0.919116	0.100513	0.71	PDBBind	TRUE	1	0.282353
DynamicBind	6e6j	22	5.221	0.8732	0.905367	0.212004	0.72	PDBBind	FALSE	1	0.282353
DynamicBind	6e6j	23	1.41001	0.8732	0.910177	0.141132	0.72	PDBBind	TRUE	1	0.282353
DynamicBind	6e6j	24	5.11546	0.8732	0.895674	0.172465	0.72	PDBBind	FALSE	1	0.282353
DynamicBind	6e6j	25	5.24364	0.8732	0.90306	0.25445	0.72	PDBBind	FALSE	1	0.282353
DynamicBind	6e6j	26	1.35947	0.8732	0.91571	0.162308	0.72	PDBBind	TRUE	1	0.282353
DynamicBind	6e6j	27	5.15234	0.8732	0.907112	0.236525	0.72	PDBBind	FALSE	1	0.282353
DynamicBind	6e6j	28	5.28855	0.8732	0.901611	0.267272	0.72	PDBBind	FALSE	1	0.282353
DynamicBind	6e6j	29	5.26768	0.8732	0.90631	0.253375	0.72	PDBBind	FALSE	1	0.282353
DynamicBind	6e6j	30	1.562	0.8732	0.918392	0.205412	0.71	PDBBind	TRUE	1	0.282353
DynamicBind	6e6j	31	5.28429	0.8732	0.903798	0.173332	0.71	PDBBind	FALSE	1	0.282353
DynamicBind	6e6j	32	5.27766	0.8732	0.903159	0.249831	0.71	PDBBind	FALSE	1	0.282353
DynamicBind	6e6j	33	1.92969	0.8732	0.917977	0.448953	0.71	PDBBind	FALSE	1	0.282353
DynamicBind	6e6j	34	1.58299	0.8732	0.922647	0.313697	0.71	PDBBind	TRUE	1	0.282353
DynamicBind	6e6j	35	5.31514	0.8732	0.89518	0.226338	0.71	PDBBind	FALSE	1	0.282353
DynamicBind	6e6j	36	5.31401	0.8732	0.90283	0.260476	0.71	PDBBind	FALSE	1	0.282353
DynamicBind	6e6j	37	5.29568	0.8732	0.899035	0.246727	0.71	PDBBind	FALSE	1	0.282353
DynamicBind	6e6j	38	1.76113	0.8732	0.91474	0.353783	0.71	PDBBind	FALSE	1	0.282353
DynamicBind	6e6j	39	2.19861	0.8732	0.909285	0.460992	0.7	PDBBind	FALSE	1	0.282353
DynamicBind	6e6j	40	4.29084	0.8732	0.902896	0.734947	0.66	PDBBind	FALSE	1	0.282353
DynamicBind	6e6v	1	0.463492	2.15924	1.64194	0.183873	0.75	PDBBind	TRUE	1	0.307692
DynamicBind	6e6v	2	0.394272	2.15924	1.62071	0.1987	0.75	PDBBind	TRUE	1	0.307692
DynamicBind	6e6v	3	0.463574	2.15924	1.63112	0.185762	0.75	PDBBind	TRUE	1	0.307692
DynamicBind	6e6v	4	0.425993	2.15924	1.65012	0.218806	0.76	PDBBind	TRUE	1	0.307692
DynamicBind	6e6v	5	0.411542	2.15924	1.62282	0.227382	0.76	PDBBind	TRUE	1	0.307692
DynamicBind	6e6v	6	0.388281	2.15924	1.68446	0.209122	0.75	PDBBind	TRUE	1	0.307692
DynamicBind	6e6v	7	0.416756	2.15924	1.65203	0.220477	0.76	PDBBind	TRUE	1	0.307692
DynamicBind	6e6v	7	0.443315	2.15924	1.64209	0.193663	0.75	PDBBind	TRUE	1	0.307692
DynamicBind	6e6v	9	0.406134	2.15924	1.64872	0.220156	0.75	PDBBind	TRUE	1	0.307692
DynamicBind	6e6v	10	0.410735	2.15924	1.63388	0.218529	0.75	PDBBind	TRUE	1	0.307692
DynamicBind	6e6v	11	0.497254	2.15924	1.65198	0.204945	0.75	PDBBind	TRUE	1	0.307692
DynamicBind	6e6v	12	0.397603	2.15924	1.669	0.175648	0.75	PDBBind	TRUE	1	0.307692
DynamicBind	6e6v	13	0.442868	2.15924	1.64417	0.20778	0.75	PDBBind	TRUE	1	0.307692
DynamicBind	6e6v	14	0.529755	2.15924	1.57648	0.173686	0.75	PDBBind	TRUE	1	0.307692
DynamicBind	6e6v	15	0.449065	2.15924	1.66391	0.21817	0.75	PDBBind	TRUE	1	0.307692
DynamicBind	6e6v	16	0.523819	2.15924	1.6326	0.200896	0.75	PDBBind	TRUE	1	0.307692
DynamicBind	6e6v	17	0.404266	2.15924	1.65435	0.193978	0.75	PDBBind	TRUE	1	0.307692
DynamicBind	6e6v	18	0.592045	2.15924	1.62646	0.198655	0.75	PDBBind	TRUE	1	0.307692
DynamicBind	6e6v	19	0.413433	2.15924	1.61334	0.212247	0.75	PDBBind	TRUE	1	0.307692
DynamicBind	6e6v	20	0.386644	2.15924	1.66058	0.183893	0.75	PDBBind	TRUE	1	0.307692
DynamicBind	6e6v	21	0.410612	2.15924	1.65775	0.202578	0.75	PDBBind	TRUE	1	0.307692
DynamicBind	6e6v	22	0.381029	2.15924	1.66403	0.162939	0.75	PDBBind	TRUE	1	0.307692
DynamicBind	6e6v	23	0.442888	2.15924	1.65247	0.193152	0.75	PDBBind	TRUE	1	0.307692
DynamicBind	6e6v	24	0.393784	2.15924	1.65559	0.176109	0.75	PDBBind	TRUE	1	0.307692
DynamicBind	6e6v	25	0.47703	2.15924	1.59469	0.192517	0.75	PDBBind	TRUE	1	0.307692
DynamicBind	6e6v	26	0.391436	2.15924	1.63096	0.214913	0.75	PDBBind	TRUE	1	0.307692
DynamicBind	6e6v	27	0.382355	2.15924	1.65047	0.189343	0.75	PDBBind	TRUE	1	0.307692
DynamicBind	6e6v	28	0.357052	2.15924	1.67888	0.200972	0.75	PDBBind	TRUE	1	0.307692
DynamicBind	6e6v	29	0.397877	2.15924	1.66887	0.152614	0.75	PDBBind	TRUE	1	0.307692
DynamicBind	6e6v	30	0.453291	2.15924	1.65184	0.176696	0.75	PDBBind	TRUE	1	0.307692
DynamicBind	6e6v	31	0.378388	2.15924	1.70782	0.166476	0.75	PDBBind	TRUE	1	0.307692
DynamicBind	6e6v	32	0.440795	2.15924	1.5912	0.187101	0.75	PDBBind	TRUE	1	0.307692
DynamicBind	6e6v	33	0.415449	2.15924	1.62438	0.200284	0.75	PDBBind	TRUE	1	0.307692
DynamicBind	6e6v	34	0.440299	2.15924	1.62307	0.173357	0.75	PDBBind	TRUE	1	0.307692
DynamicBind	6e6v	35	0.402481	2.15924	1.60939	0.184414	0.75	PDBBind	TRUE	1	0.307692
DynamicBind	6e6v	36	0.51378	2.15924	1.65593	0.196196	0.75	PDBBind	TRUE	1	0.307692
DynamicBind	6e6v	37	0.390976	2.15924	1.61998	0.185045	0.75	PDBBind	TRUE	1	0.307692
DynamicBind	6e6v	38	0.394555	2.15924	1.62571	0.197652	0.75	PDBBind	TRUE	1	0.307692
DynamicBind	6e6v	39	0.487893	2.15924	1.6453	0.216969	0.75	PDBBind	TRUE	1	0.307692
DynamicBind	6e6v	40	0.545276	2.15924	1.64054	0.213368	0.75	PDBBind	TRUE	1	0.307692
DynamicBind	6e6w	1	2.9703	1.03728	0.82988	0.205707	0.69	PDBBind	FALSE	0.992771	0.40678
DynamicBind	6e6w	2	3.05344	1.03728	0.832147	0.20185	0.69	PDBBind	FALSE	0.992771	0.40678
DynamicBind	6e6w	3	4.09007	1.03728	0.73957	0.405419	0.71	PDBBind	FALSE	0.992771	0.40678
DynamicBind	6e6w	4	4.27306	1.03728	0.762547	0.404694	0.71	PDBBind	FALSE	0.992771	0.40678
DynamicBind	6e6w	5	3.36618	1.03728	0.811537	0.108996	0.69	PDBBind	FALSE	0.992771	0.40678
DynamicBind	6e6w	6	3.0997	1.03728	0.84049	0.266467	0.69	PDBBind	FALSE	0.992771	0.40678
DynamicBind	6e6w	7	4.26552	1.03728	0.744138	0.541004	0.72	PDBBind	FALSE	0.992771	0.40678
DynamicBind	6e6w	7	2.82882	1.03728	0.857585	0.305996	0.69	PDBBind	FALSE	0.992771	0.40678
DynamicBind	6e6w	9	3.15044	1.03728	0.826466	0.167271	0.69	PDBBind	FALSE	0.992771	0.40678
DynamicBind	6e6w	10	4.22408	1.03728	0.748419	0.405286	0.7	PDBBind	FALSE	0.992771	0.40678
DynamicBind	6e6w	11	4.25115	1.03728	0.742131	0.489235	0.7	PDBBind	FALSE	0.992771	0.40678
DynamicBind	6e6w	12	4.15748	1.03728	0.746551	0.471448	0.7	PDBBind	FALSE	0.992771	0.40678
DynamicBind	6e6w	13	2.91775	1.03728	0.868496	0.333824	0.69	PDBBind	FALSE	0.992771	0.40678
DynamicBind	6e6w	14	2.95514	1.03728	0.85738	0.409169	0.69	PDBBind	FALSE	0.992771	0.40678
DynamicBind	6e6w	15	2.68701	1.03728	0.8408	0.340285	0.69	PDBBind	FALSE	0.992771	0.40678
DynamicBind	6e6w	16	2.14929	1.03728	0.87055	0.678465	0.69	PDBBind	FALSE	0.992771	0.40678
DynamicBind	6e6w	17	3.1897	1.03728	0.83491	0.331373	0.69	PDBBind	FALSE	0.992771	0.40678
DynamicBind	6e6w	18	3.03038	1.03728	0.855658	0.282463	0.68	PDBBind	FALSE	0.992771	0.40678
DynamicBind	6e6w	19	3.09774	1.03728	0.819257	0.143833	0.68	PDBBind	FALSE	0.992771	0.40678
DynamicBind	6e6w	20	3.04493	1.03728	0.832144	0.286965	0.68	PDBBind	FALSE	0.992771	0.40678
DynamicBind	6e6w	21	2.93636	1.03728	0.851671	0.26201	0.68	PDBBind	FALSE	0.992771	0.40678
DynamicBind	6e6w	22	2.45045	1.03728	0.851255	0.479337	0.69	PDBBind	FALSE	0.992771	0.40678
DynamicBind	6e6w	23	3.08605	1.03728	0.822626	0.367873	0.69	PDBBind	FALSE	0.992771	0.40678
DynamicBind	6e6w	24	2.24468	1.03728	0.845703	0.427212	0.69	PDBBind	FALSE	0.992771	0.40678
DynamicBind	6e6w	25	2.35837	1.03728	0.865635	0.581847	0.69	PDBBind	FALSE	0.992771	0.40678
DynamicBind	6e6w	26	3.24032	1.03728	0.81395	0.228507	0.68	PDBBind	FALSE	0.992771	0.40678
DynamicBind	6e6w	27	3.20991	1.03728	0.824021	0.219833	0.68	PDBBind	FALSE	0.992771	0.40678
DynamicBind	6e6w	28	3.18197	1.03728	0.849177	0.247122	0.68	PDBBind	FALSE	0.992771	0.40678
DynamicBind	6e6w	29	2.61395	1.03728	0.865012	0.402437	0.68	PDBBind	FALSE	0.992771	0.40678
DynamicBind	6e6w	30	3.04803	1.03728	0.823865	0.333328	0.68	PDBBind	FALSE	0.992771	0.40678
DynamicBind	6e6w	31	2.52398	1.03728	0.836682	0.358969	0.68	PDBBind	FALSE	0.992771	0.40678
DynamicBind	6e6w	32	3.23441	1.03728	0.846951	0.192889	0.68	PDBBind	FALSE	0.992771	0.40678
DynamicBind	6e6w	33	3.12028	1.03728	0.828527	0.257157	0.68	PDBBind	FALSE	0.992771	0.40678
DynamicBind	6e6w	34	2.97143	1.03728	0.804272	0.245968	0.68	PDBBind	FALSE	0.992771	0.40678
DynamicBind	6e6w	35	3.03668	1.03728	0.835982	0.341208	0.68	PDBBind	FALSE	0.992771	0.40678
DynamicBind	6e6w	36	2.48985	1.03728	0.863183	0.465159	0.68	PDBBind	FALSE	0.992771	0.40678
DynamicBind	6e6w	37	3.24719	1.03728	0.808343	0.248907	0.68	PDBBind	FALSE	0.992771	0.40678
DynamicBind	6e6w	38	2.86969	1.03728	0.857627	0.34365	0.68	PDBBind	FALSE	0.992771	0.40678
DynamicBind	6e6w	39	3.27233	1.03728	0.80073	0.360116	0.68	PDBBind	FALSE	0.992771	0.40678
DynamicBind	6e6w	40	2.85132	1.03728	0.820221	0.489798	0.68	PDBBind	FALSE	0.992771	0.40678
DynamicBind	6eeb	1	28.8119	1.09833	1.69328	0.256349	0.55	PDBBind	FALSE	0.457829	0.205128
DynamicBind	6eeb	2	28.7164	1.09833	1.68591	0.306461	0.55	PDBBind	FALSE	0.457829	0.205128
DynamicBind	6eeb	3	28.6678	1.09833	1.70902	0.367135	0.55	PDBBind	FALSE	0.457829	0.205128
DynamicBind	6eeb	4	28.646	1.09833	1.69198	0.404915	0.56	PDBBind	FALSE	0.457829	0.205128
DynamicBind	6eeb	5	28.8959	1.09833	1.70165	0.260915	0.55	PDBBind	FALSE	0.457829	0.205128
DynamicBind	6eeb	6	28.7715	1.09833	1.69255	0.259322	0.55	PDBBind	FALSE	0.457829	0.205128
DynamicBind	6eeb	7	28.55	1.09833	1.70056	0.357667	0.55	PDBBind	FALSE	0.457829	0.205128
DynamicBind	6eeb	8	28.7445	1.09833	1.68754	0.30839	0.55	PDBBind	FALSE	0.457829	0.205128
DynamicBind	6eeb	9	28.5993	1.09833	1.68257	0.275983	0.55	PDBBind	FALSE	0.457829	0.205128
DynamicBind	6eeb	10	28.4941	1.09833	1.6918	0.371941	0.55	PDBBind	FALSE	0.457829	0.205128
DynamicBind	6eeb	11	28.7412	1.09833	1.68458	0.229299	0.54	PDBBind	FALSE	0.457829	0.205128
DynamicBind	6eeb	12	28.8538	1.09833	1.69507	0.511325	0.55	PDBBind	FALSE	0.457829	0.205128
DynamicBind	6eeb	13	28.5463	1.09833	1.66814	0.287245	0.54	PDBBind	FALSE	0.457829	0.205128
DynamicBind	6eeb	14	28.5786	1.09833	1.6881	0.187813	0.53	PDBBind	FALSE	0.457829	0.205128
DynamicBind	6eeb	15	28.8184	1.09833	1.68806	0.31294	0.54	PDBBind	FALSE	0.457829	0.205128
DynamicBind	6eeb	16	2.90875	1.09833	1.49009	0.395423	0.54	PDBBind	FALSE	0.457829	0.205128
DynamicBind	6eeb	17	29.0526	1.09833	1.70125	0.429206	0.55	PDBBind	FALSE	0.457829	0.205128
DynamicBind	6eeb	18	28.6995	1.09833	1.64013	0.320762	0.54	PDBBind	FALSE	0.457829	0.205128
DynamicBind	6eeb	19	28.9475	1.09833	1.71415	0.294136	0.53	PDBBind	FALSE	0.457829	0.205128
DynamicBind	6eeb	20	2.76004	1.09833	1.45313	0.545382	0.54	PDBBind	FALSE	0.457829	0.205128
DynamicBind	6eeb	21	28.6097	1.09833	1.65189	0.273946	0.53	PDBBind	FALSE	0.457829	0.205128
DynamicBind	6eeb	22	29.633	1.09833	1.70432	0.304312	0.53	PDBBind	FALSE	0.457829	0.205128
DynamicBind	6eeb	23	28.7745	1.09833	1.68484	0.40688	0.54	PDBBind	FALSE	0.457829	0.205128
DynamicBind	6eeb	24	29.4711	1.09833	1.70526	0.295309	0.53	PDBBind	FALSE	0.457829	0.205128
DynamicBind	6eeb	25	3.48832	1.09833	1.4698	0.594871	0.54	PDBBind	FALSE	0.457829	0.205128
DynamicBind	6eeb	26	3.19879	1.09833	1.49613	0.552884	0.53	PDBBind	FALSE	0.457829	0.205128
DynamicBind	6eeb	27	28.4896	1.09833	1.67161	0.25403	0.5	PDBBind	FALSE	0.457829	0.205128
DynamicBind	6eeb	28	29.3694	1.09833	1.70537	0.420874	0.53	PDBBind	FALSE	0.457829	0.205128
DynamicBind	6eeb	29	3.34589	1.09833	1.49267	0.459657	0.52	PDBBind	FALSE	0.457829	0.205128
DynamicBind	6eeb	30	28.4953	1.09833	1.67674	0.317622	0.51	PDBBind	FALSE	0.457829	0.205128
DynamicBind	6eeb	31	3.97059	1.09833	1.51584	0.563411	0.53	PDBBind	FALSE	0.457829	0.205128
DynamicBind	6eeb	32	2.97565	1.09833	1.49045	0.510025	0.52	PDBBind	FALSE	0.457829	0.205128
DynamicBind	6eeb	33	4.06386	1.09833	1.47035	0.442038	0.51	PDBBind	FALSE	0.457829	0.205128
DynamicBind	6eeb	34	2.70627	1.09833	1.42568	0.587679	0.52	PDBBind	FALSE	0.457829	0.205128
DynamicBind	6eeb	35	3.14665	1.09833	1.39677	0.715858	0.51	PDBBind	FALSE	0.457829	0.205128
DynamicBind	6eeb	36	4.80561	1.09833	1.34874	0.773416	0.51	PDBBind	FALSE	0.457829	0.205128
DynamicBind	6eeb	37	4.92705	1.09833	1.40346	0.694876	0.5	PDBBind	FALSE	0.457829	0.205128
DynamicBind	6eeb	38	4.76093	1.09833	1.54035	0.711386	0.49	PDBBind	FALSE	0.457829	0.205128
DynamicBind	6eeb	39	4.82226	1.09833	1.4926	0.760882	0.49	PDBBind	FALSE	0.457829	0.205128
DynamicBind	6eeb	40	5.06477	1.09833	1.44428	0.72774	0.47	PDBBind	FALSE	0.457829	0.205128
DynamicBind	6efk	1	3.88066	1.17422	1.24169	0.381574	0.69	PDBBind	FALSE	0.316437	0.705882
DynamicBind	6efk	2	3.79412	1.17422	1.22463	0.33844	0.66	PDBBind	FALSE	0.316437	0.705882
DynamicBind	6efk	3	4.55371	1.17422	1.24851	0.315619	0.65	PDBBind	FALSE	0.316437	0.705882
DynamicBind	6efk	4	3.93758	1.17422	1.22806	0.242236	0.65	PDBBind	FALSE	0.316437	0.705882
DynamicBind	6efk	5	3.81453	1.17422	1.23863	0.529672	0.66	PDBBind	FALSE	0.316437	0.705882
DynamicBind	6efk	6	3.99451	1.17422	1.23103	0.429889	0.65	PDBBind	FALSE	0.316437	0.705882
DynamicBind	6efk	7	4.055	1.17422	1.24365	0.568804	0.66	PDBBind	FALSE	0.316437	0.705882
DynamicBind	6efk	8	4.33366	1.17422	1.24664	0.535121	0.65	PDBBind	FALSE	0.316437	0.705882
DynamicBind	6efk	9	4.35235	1.17422	1.24941	0.441429	0.64	PDBBind	FALSE	0.316437	0.705882
DynamicBind	6efk	10	4.07426	1.17422	1.23909	0.533649	0.65	PDBBind	FALSE	0.316437	0.705882
DynamicBind	6efk	11	3.80918	1.17422	1.24193	0.404035	0.64	PDBBind	FALSE	0.316437	0.705882
DynamicBind	6efk	12	4.78669	1.17422	1.23893	0.458783	0.64	PDBBind	FALSE	0.316437	0.705882
DynamicBind	6efk	13	4.42597	1.17422	1.24436	0.532471	0.64	PDBBind	FALSE	0.316437	0.705882
DynamicBind	6efk	14	4.75511	1.17422	1.24245	0.316796	0.62	PDBBind	FALSE	0.316437	0.705882
DynamicBind	6efk	15	4.25773	1.17422	1.24769	0.713022	0.64	PDBBind	FALSE	0.316437	0.705882
DynamicBind	6efk	16	4.54509	1.17422	1.24544	0.317955	0.62	PDBBind	FALSE	0.316437	0.705882
DynamicBind	6efk	17	3.67943	1.17422	1.2427	0.316476	0.62	PDBBind	FALSE	0.316437	0.705882
DynamicBind	6efk	18	3.50036	1.17422	1.23981	0.425143	0.62	PDBBind	FALSE	0.316437	0.705882
DynamicBind	6efk	19	4.99531	1.17422	1.25462	0.701724	0.64	PDBBind	FALSE	0.316437	0.705882
DynamicBind	6efk	20	4.57079	1.17422	1.23733	0.416939	0.62	PDBBind	FALSE	0.316437	0.705882
DynamicBind	6efk	21	4.50503	1.17422	1.241	0.657643	0.64	PDBBind	FALSE	0.316437	0.705882
DynamicBind	6efk	22	4.48553	1.17422	1.23577	0.55396	0.63	PDBBind	FALSE	0.316437	0.705882
DynamicBind	6efk	23	2.57252	1.17422	1.24282	0.576482	0.63	PDBBind	FALSE	0.316437	0.705882
DynamicBind	6efk	24	3.30886	1.17422	1.24896	0.556925	0.63	PDBBind	FALSE	0.316437	0.705882
DynamicBind	6efk	25	4.09721	1.17422	1.2508	0.662153	0.63	PDBBind	FALSE	0.316437	0.705882
DynamicBind	6efk	26	3.53453	1.17422	1.2435	0.357924	0.61	PDBBind	FALSE	0.316437	0.705882
DynamicBind	6efk	27	4.40313	1.17422	1.23756	0.693554	0.63	PDBBind	FALSE	0.316437	0.705882
DynamicBind	6efk	28	4.66605	1.17422	1.23692	0.51634	0.62	PDBBind	FALSE	0.316437	0.705882
DynamicBind	6efk	29	3.34621	1.17422	1.25396	0.422445	0.61	PDBBind	FALSE	0.316437	0.705882
DynamicBind	6efk	30	3.56045	1.17422	1.24097	0.489688	0.62	PDBBind	FALSE	0.316437	0.705882
DynamicBind	6efk	31	5.66616	1.17422	1.24411	0.23366	0.53	PDBBind	FALSE	0.316437	0.705882
DynamicBind	6efk	32	3.74854	1.17422	1.25048	0.722984	0.62	PDBBind	FALSE	0.316437	0.705882
DynamicBind	6efk	33	4.60102	1.17422	1.22736	0.455325	0.6	PDBBind	FALSE	0.316437	0.705882
DynamicBind	6efk	34	4.47403	1.17422	1.24381	0.61758	0.62	PDBBind	FALSE	0.316437	0.705882
DynamicBind	6efk	35	5.54688	1.17422	1.2431	0.527787	0.61	PDBBind	FALSE	0.316437	0.705882
DynamicBind	6efk	36	4.70157	1.17422	1.24628	0.47879	0.58	PDBBind	FALSE	0.316437	0.705882
DynamicBind	6efk	37	4.86494	1.17422	1.25268	0.633633	0.61	PDBBind	FALSE	0.316437	0.705882
DynamicBind	6efk	38	5.15294	1.17422	1.24079	0.558531	0.6	PDBBind	FALSE	0.316437	0.705882
DynamicBind	6efk	39	4.66043	1.17422	1.24788	0.57543	0.58	PDBBind	FALSE	0.316437	0.705882
DynamicBind	6efk	40	5.95521	1.17422	1.24225	0.661468	0.57	PDBBind	FALSE	0.316437	0.705882
DynamicBind	6fcj	1	1.75154	2.84259	0.945665	0.0468642	0.75	PDBBind	TRUE	1	0.557692
DynamicBind	6fcj	2	1.77448	2.84259	0.923102	0.0445331	0.75	PDBBind	TRUE	1	0.557692
DynamicBind	6fcj	3	1.75541	2.84259	1.17906	0.0362753	0.75	PDBBind	TRUE	1	0.557692
DynamicBind	6fcj	4	1.75162	2.84259	1.16349	0.044743	0.75	PDBBind	TRUE	1	0.557692
DynamicBind	6fcj	5	1.77882	2.84259	1.19711	0.0501283	0.75	PDBBind	TRUE	1	0.557692
DynamicBind	6fcj	6	1.80201	2.84259	1.15001	0.0451634	0.75	PDBBind	TRUE	1	0.557692
DynamicBind	6fcj	7	1.79176	2.84259	1.09702	0.0404306	0.75	PDBBind	TRUE	1	0.557692
DynamicBind	6fcj	8	1.7765	2.84259	1.01981	0.0543068	0.75	PDBBind	TRUE	1	0.557692
DynamicBind	6fcj	9	1.80022	2.84259	1.11369	0.045313	0.75	PDBBind	TRUE	1	0.557692
DynamicBind	6fcj	10	1.78179	2.84259	1.26265	0.0510563	0.75	PDBBind	TRUE	1	0.557692
DynamicBind	6fcj	11	1.78688	2.84259	1.09389	0.0380401	0.74	PDBBind	TRUE	1	0.557692
DynamicBind	6fcj	12	1.81398	2.84259	0.953269	0.0557314	0.75	PDBBind	TRUE	1	0.557692
DynamicBind	6fcj	13	1.81894	2.84259	1.14227	0.0507649	0.74	PDBBind	TRUE	1	0.557692
DynamicBind	6fcj	14	1.81374	2.84259	1.11855	0.0489141	0.74	PDBBind	TRUE	1	0.557692
DynamicBind	6fcj	15	1.80367	2.84259	1.11747	0.0555009	0.75	PDBBind	TRUE	1	0.557692
DynamicBind	6fcj	16	1.81905	2.84259	0.987177	0.0456377	0.74	PDBBind	TRUE	1	0.557692
DynamicBind	6fcj	17	1.82196	2.84259	0.963515	0.054263	0.74	PDBBind	TRUE	1	0.557692
DynamicBind	6fcj	18	0.754894	2.84259	1.8324	0.0380548	0.74	PDBBind	TRUE	1	0.557692
DynamicBind	6fcj	19	1.81254	2.84259	0.982702	0.0524671	0.74	PDBBind	TRUE	1	0.557692
DynamicBind	6fcj	20	1.82721	2.84259	1.11819	0.0477111	0.74	PDBBind	TRUE	1	0.557692
DynamicBind	6fcj	21	1.81746	2.84259	1.05503	0.0528009	0.74	PDBBind	TRUE	1	0.557692
DynamicBind	6fcj	22	1.84357	2.84259	1.01204	0.0511879	0.74	PDBBind	TRUE	1	0.557692
DynamicBind	6fcj	23	1.83502	2.84259	0.950124	0.0518321	0.74	PDBBind	TRUE	1	0.557692
DynamicBind	6fcj	24	0.837407	2.84259	0.982733	0.0912403	0.74	PDBBind	TRUE	1	0.557692
DynamicBind	6fcj	25	0.721841	2.84259	1.1335	0.0582563	0.74	PDBBind	TRUE	1	0.557692
DynamicBind	6fcj	26	0.790286	2.84259	0.970222	0.0640083	0.74	PDBBind	TRUE	1	0.557692
DynamicBind	6fcj	27	0.786875	2.84259	1.04099	0.0864173	0.74	PDBBind	TRUE	1	0.557692
DynamicBind	6fcj	28	0.694729	2.84259	0.976008	0.080244	0.74	PDBBind	TRUE	1	0.557692
DynamicBind	6fcj	29	0.79753	2.84259	1.28309	0.0920241	0.74	PDBBind	TRUE	1	0.557692
DynamicBind	6fcj	30	0.833539	2.84259	0.97774	0.0752114	0.74	PDBBind	TRUE	1	0.557692
DynamicBind	6fcj	31	0.702027	2.84259	0.972325	0.0708058	0.74	PDBBind	TRUE	1	0.557692
DynamicBind	6fcj	32	0.716143	2.84259	1.14235	0.0755743	0.74	PDBBind	TRUE	1	0.557692
DynamicBind	6fcj	33	0.705564	2.84259	1.24927	0.0727893	0.74	PDBBind	TRUE	1	0.557692
DynamicBind	6fcj	34	0.800947	2.84259	1.04173	0.0550924	0.74	PDBBind	TRUE	1	0.557692
DynamicBind	6fcj	35	0.70425	2.84259	1.31316	0.0899584	0.74	PDBBind	TRUE	1	0.557692
DynamicBind	6fcj	36	0.850081	2.84259	0.992841	0.0828645	0.74	PDBBind	TRUE	1	0.557692
DynamicBind	6fcj	37	0.835911	2.84259	1.10859	0.0966519	0.74	PDBBind	TRUE	1	0.557692
DynamicBind	6fcj	38	0.749656	2.84259	1.27701	0.0993651	0.74	PDBBind	TRUE	1	0.557692
DynamicBind	6fcj	39	0.878888	2.84259	1.01757	0.0981215	0.74	PDBBind	TRUE	1	0.557692
DynamicBind	6fcj	40	0.808008	2.84259	1.02335	0.113826	0.74	PDBBind	TRUE	1	0.557692
DynamicBind	6fe5	1	0.702667	2.33715	1.11897	0.140211	0.7	PDBBind	TRUE	1	0.6875
DynamicBind	6fe5	2	0.795007	2.33715	1.11908	0.142133	0.69	PDBBind	TRUE	1	0.6875
DynamicBind	6fe5	3	0.45413	2.33715	1.13191	0.159819	0.69	PDBBind	TRUE	1	0.6875
DynamicBind	6fe5	4	0.651492	2.33715	1.1011	0.14796	0.69	PDBBind	TRUE	1	0.6875
DynamicBind	6fe5	5	1.03326	2.33715	1.16401	0.187871	0.7	PDBBind	TRUE	1	0.6875
DynamicBind	6fe5	6	0.749224	2.33715	1.12158	0.158119	0.69	PDBBind	TRUE	1	0.6875
DynamicBind	6fe5	7	0.900035	2.33715	1.17768	0.25059	0.7	PDBBind	TRUE	1	0.6875
DynamicBind	6fe5	8	0.60211	2.33715	1.1388	0.187196	0.7	PDBBind	TRUE	1	0.6875
DynamicBind	6fe5	9	0.381948	2.33715	1.11113	0.170141	0.69	PDBBind	TRUE	1	0.6875
DynamicBind	6fe5	10	0.532806	2.33715	1.11547	0.166862	0.69	PDBBind	TRUE	1	0.6875
DynamicBind	6fe5	11	0.66718	2.33715	1.10628	0.155796	0.69	PDBBind	TRUE	1	0.6875
DynamicBind	6fe5	12	0.916287	2.33715	1.12228	0.254304	0.7	PDBBind	TRUE	1	0.6875
DynamicBind	6fe5	13	0.830065	2.33715	1.15406	0.231459	0.7	PDBBind	TRUE	1	0.6875
DynamicBind	6fe5	14	0.417064	2.33715	1.13556	0.157653	0.69	PDBBind	TRUE	1	0.6875
DynamicBind	6fe5	15	0.428709	2.33715	1.13189	0.166778	0.69	PDBBind	TRUE	1	0.6875
DynamicBind	6fe5	16	0.930246	2.33715	1.14353	0.232512	0.69	PDBBind	TRUE	1	0.6875
DynamicBind	6fe5	17	0.704696	2.33715	1.08568	0.174231	0.69	PDBBind	TRUE	1	0.6875
DynamicBind	6fe5	18	0.858007	2.33715	1.13766	0.215724	0.69	PDBBind	TRUE	1	0.6875
DynamicBind	6fe5	19	0.346644	2.33715	1.11113	0.148823	0.68	PDBBind	TRUE	1	0.6875
DynamicBind	6fe5	20	0.622988	2.33715	1.10671	0.157008	0.69	PDBBind	TRUE	1	0.6875
DynamicBind	6fe5	21	0.627309	2.33715	1.10422	0.144997	0.68	PDBBind	TRUE	1	0.6875
DynamicBind	6fe5	22	0.603473	2.33715	1.10942	0.169201	0.69	PDBBind	TRUE	1	0.6875
DynamicBind	6fe5	23	0.522736	2.33715	1.10794	0.1643	0.69	PDBBind	TRUE	1	0.6875
DynamicBind	6fe5	24	0.568405	2.33715	1.14962	0.136767	0.68	PDBBind	TRUE	1	0.6875
DynamicBind	6fe5	25	0.371902	2.33715	1.10465	0.159765	0.68	PDBBind	TRUE	1	0.6875
DynamicBind	6fe5	26	0.681355	2.33715	1.08475	0.141234	0.68	PDBBind	TRUE	1	0.6875
DynamicBind	6fe5	27	0.473966	2.33715	1.11056	0.175766	0.69	PDBBind	TRUE	1	0.6875
DynamicBind	6fe5	28	0.406273	2.33715	1.11034	0.162092	0.68	PDBBind	TRUE	1	0.6875
DynamicBind	6fe5	29	0.873274	2.33715	1.13645	0.145728	0.68	PDBBind	TRUE	1	0.6875
DynamicBind	6fe5	30	0.718354	2.33715	1.11882	0.230478	0.69	PDBBind	TRUE	1	0.6875
DynamicBind	6fe5	31	0.811807	2.33715	1.10148	0.277952	0.69	PDBBind	TRUE	1	0.6875
DynamicBind	6fe5	32	0.421185	2.33715	1.13515	0.163647	0.68	PDBBind	TRUE	1	0.6875
DynamicBind	6fe5	33	0.460828	2.33715	1.12559	0.150461	0.68	PDBBind	TRUE	1	0.6875
DynamicBind	6fe5	34	1.04157	2.33715	1.14087	0.212375	0.68	PDBBind	TRUE	1	0.6875
DynamicBind	6fe5	35	0.674895	2.33715	1.11185	0.173003	0.68	PDBBind	TRUE	1	0.6875
DynamicBind	6fe5	36	0.388828	2.33715	1.10658	0.163729	0.67	PDBBind	TRUE	1	0.6875
DynamicBind	6fe5	37	0.646609	2.33715	1.1073	0.171977	0.68	PDBBind	TRUE	1	0.6875
DynamicBind	6fe5	38	0.353078	2.33715	1.13036	0.179786	0.68	PDBBind	TRUE	1	0.6875
DynamicBind	6fe5	39	0.417138	2.33715	1.1472	0.166832	0.67	PDBBind	TRUE	1	0.6875
DynamicBind	6fe5	40	3.59034	2.33715	1.16429	0.451422	0.65	PDBBind	FALSE	1	0.6875
DynamicBind	6ffe	1	1.13325	1.01739	0.938655	0.179412	0.76	PDBBind	TRUE	0.994839	0.346939
DynamicBind	6ffe	2	1.79735	1.01739	0.930886	0.288747	0.76	PDBBind	TRUE	0.994839	0.346939
DynamicBind	6ffe	3	1.76155	1.01739	0.929504	0.282082	0.76	PDBBind	TRUE	0.994839	0.346939
DynamicBind	6ffe	4	1.79329	1.01739	0.928084	0.334095	0.76	PDBBind	TRUE	0.994839	0.346939
DynamicBind	6ffe	5	1.30201	1.01739	0.935922	0.272462	0.76	PDBBind	TRUE	0.994839	0.346939
DynamicBind	6ffe	6	1.93111	1.01739	0.93042	0.384624	0.76	PDBBind	FALSE	0.994839	0.346939
DynamicBind	6ffe	7	1.66328	1.01739	0.923366	0.287608	0.76	PDBBind	TRUE	0.994839	0.346939
DynamicBind	6ffe	8	1.18799	1.01739	0.930367	0.247602	0.75	PDBBind	TRUE	0.994839	0.346939
DynamicBind	6ffe	9	1.30619	1.01739	0.939454	0.307671	0.76	PDBBind	TRUE	0.994839	0.346939
DynamicBind	6ffe	10	1.93058	1.01739	0.928855	0.327916	0.76	PDBBind	TRUE	0.994839	0.346939
DynamicBind	6ffe	11	2.67266	1.01739	0.903208	0.108537	0.75	PDBBind	FALSE	0.994839	0.346939
DynamicBind	6ffe	12	0.648944	1.01739	0.936519	0.253347	0.75	PDBBind	TRUE	0.994839	0.346939
DynamicBind	6ffe	13	1.05977	1.01739	0.920678	0.220326	0.75	PDBBind	TRUE	0.994839	0.346939
DynamicBind	6ffe	14	1.12586	1.01739	0.924286	0.24929	0.75	PDBBind	TRUE	0.994839	0.346939
DynamicBind	6ffe	15	2.42159	1.01739	0.918546	0.102684	0.75	PDBBind	FALSE	0.994839	0.346939
DynamicBind	6ffe	16	2.80126	1.01739	0.920751	0.179636	0.75	PDBBind	FALSE	0.994839	0.346939
DynamicBind	6ffe	17	1.7721	1.01739	0.938428	0.343079	0.75	PDBBind	TRUE	0.994839	0.346939
DynamicBind	6ffe	18	0.932059	1.01739	0.933512	0.14643	0.74	PDBBind	TRUE	0.994839	0.346939
DynamicBind	6ffe	19	2.08127	1.01739	0.933422	0.422418	0.75	PDBBind	FALSE	0.994839	0.346939
DynamicBind	6ffe	20	2.15432	1.01739	0.938349	0.40976	0.75	PDBBind	FALSE	0.994839	0.346939
DynamicBind	6ffe	21	2.57875	1.01739	0.905879	0.137528	0.74	PDBBind	FALSE	0.994839	0.346939
DynamicBind	6ffe	22	2.09018	1.01739	0.949077	0.304834	0.75	PDBBind	FALSE	0.994839	0.346939
DynamicBind	6ffe	23	2.54454	1.01739	0.891004	0.112129	0.74	PDBBind	FALSE	0.994839	0.346939
DynamicBind	6ffe	24	2.87338	1.01739	0.924806	0.0661617	0.74	PDBBind	FALSE	0.994839	0.346939
DynamicBind	6ffe	25	5.25678	1.01739	0.95363	0.367355	0.75	PDBBind	FALSE	0.994839	0.346939
DynamicBind	6ffe	26	1.32607	1.01739	0.947655	0.29508	0.75	PDBBind	TRUE	0.994839	0.346939
DynamicBind	6ffe	27	2.74086	1.01739	0.897532	0.180728	0.74	PDBBind	FALSE	0.994839	0.346939
DynamicBind	6ffe	28	2.66841	1.01739	0.917626	0.0748032	0.73	PDBBind	FALSE	0.994839	0.346939
DynamicBind	6ffe	29	2.63659	1.01739	0.887863	0.163869	0.74	PDBBind	FALSE	0.994839	0.346939
DynamicBind	6ffe	30	1.41705	1.01739	0.940299	0.275665	0.74	PDBBind	TRUE	0.994839	0.346939
DynamicBind	6ffe	31	5.36049	1.01739	0.962121	0.315965	0.74	PDBBind	FALSE	0.994839	0.346939
DynamicBind	6ffe	32	2.50322	1.01739	0.910756	0.0923662	0.72	PDBBind	FALSE	0.994839	0.346939
DynamicBind	6ffe	33	2.42845	1.01739	0.913159	0.0825734	0.71	PDBBind	FALSE	0.994839	0.346939
DynamicBind	6ffe	34	2.61124	1.01739	0.894756	0.237892	0.72	PDBBind	FALSE	0.994839	0.346939
DynamicBind	6ffe	35	1.34943	1.01739	0.919838	0.417106	0.74	PDBBind	FALSE	0.994839	0.346939
DynamicBind	6ffe	36	5.58567	1.01739	0.956095	0.26316	0.72	PDBBind	FALSE	0.994839	0.346939
DynamicBind	6ffe	37	2.74585	1.01739	0.90586	0.204435	0.7	PDBBind	FALSE	0.994839	0.346939
DynamicBind	6ffe	38	5.49787	1.01739	0.969658	0.370514	0.74	PDBBind	FALSE	0.994839	0.346939
DynamicBind	6ffe	39	1.61534	1.01739	0.955318	0.325198	0.73	PDBBind	TRUE	0.994839	0.346939
DynamicBind	6ffe	40	4.08525	1.01739	0.92311	0.479625	0.7	PDBBind	FALSE	0.994839	0.346939
DynamicBind	6fff	1	1.94566	0.897156	0.94624	0.369316	0.71	PDBBind	FALSE	0.994839	0.269663
DynamicBind	6fff	2	7.07801	0.897156	0.92915	0.143334	0.67	PDBBind	FALSE	0.994839	0.269663
DynamicBind	6fff	3	2.01617	0.897156	0.956186	0.36172	0.71	PDBBind	FALSE	0.994839	0.269663
DynamicBind	6fff	4	2.35703	0.897156	0.942254	0.35239	0.7	PDBBind	FALSE	0.994839	0.269663
DynamicBind	6fff	5	1.92891	0.897156	0.94435	0.411033	0.71	PDBBind	FALSE	0.994839	0.269663
DynamicBind	6fff	6	1.54147	0.897156	0.930813	0.401456	0.71	PDBBind	FALSE	0.994839	0.269663
DynamicBind	6fff	7	2.06078	0.897156	0.950106	0.352943	0.69	PDBBind	FALSE	0.994839	0.269663
DynamicBind	6fff	8	2.16264	0.897156	0.967192	0.42367	0.71	PDBBind	FALSE	0.994839	0.269663
DynamicBind	6fff	9	7.09384	0.897156	0.93762	0.177096	0.66	PDBBind	FALSE	0.994839	0.269663
DynamicBind	6fff	10	2.56313	0.897156	0.947631	0.40828	0.69	PDBBind	FALSE	0.994839	0.269663
DynamicBind	6fff	11	7.19876	0.897156	0.942896	0.229784	0.66	PDBBind	FALSE	0.994839	0.269663
DynamicBind	6fff	12	2.0856	0.897156	0.933127	0.390126	0.69	PDBBind	FALSE	0.994839	0.269663
DynamicBind	6fff	13	2.28643	0.897156	0.944535	0.385315	0.69	PDBBind	FALSE	0.994839	0.269663
DynamicBind	6fff	14	7.50181	0.897156	0.9796	0.112408	0.66	PDBBind	FALSE	0.994839	0.269663
DynamicBind	6fff	15	2.71224	0.897156	0.944783	0.426915	0.69	PDBBind	FALSE	0.994839	0.269663
DynamicBind	6fff	16	7.38113	0.897156	0.967914	0.401003	0.67	PDBBind	FALSE	0.994839	0.269663
DynamicBind	6fff	17	7.09948	0.897156	0.930063	0.252027	0.66	PDBBind	FALSE	0.994839	0.269663
DynamicBind	6fff	18	7.14731	0.897156	0.936268	0.205121	0.66	PDBBind	FALSE	0.994839	0.269663
DynamicBind	6fff	19	7.24651	0.897156	0.941788	0.248646	0.66	PDBBind	FALSE	0.994839	0.269663
DynamicBind	6fff	20	7.23641	0.897156	0.985803	0.288709	0.66	PDBBind	FALSE	0.994839	0.269663
DynamicBind	6fff	21	7.13165	0.897156	0.954601	0.18085	0.65	PDBBind	FALSE	0.994839	0.269663
DynamicBind	6fff	22	7.07829	0.897156	0.947495	0.16856	0.65	PDBBind	FALSE	0.994839	0.269663
DynamicBind	6fff	23	7.27948	0.897156	0.94042	0.276367	0.66	PDBBind	FALSE	0.994839	0.269663
DynamicBind	6fff	24	7.35047	0.897156	0.962904	0.400311	0.66	PDBBind	FALSE	0.994839	0.269663
DynamicBind	6fff	25	7.47964	0.897156	0.968093	0.130675	0.65	PDBBind	FALSE	0.994839	0.269663
DynamicBind	6fff	26	2.96791	0.897156	0.907359	0.515086	0.67	PDBBind	FALSE	0.994839	0.269663
DynamicBind	6fff	27	7.48602	0.897156	0.948381	0.101493	0.65	PDBBind	FALSE	0.994839	0.269663
DynamicBind	6fff	28	2.96005	0.897156	0.939728	0.450884	0.67	PDBBind	FALSE	0.994839	0.269663
DynamicBind	6fff	29	6.99053	0.897156	0.943028	0.213761	0.65	PDBBind	FALSE	0.994839	0.269663
DynamicBind	6fff	30	7.34049	0.897156	0.969674	0.118037	0.62	PDBBind	FALSE	0.994839	0.269663
DynamicBind	6fff	31	7.27737	0.897156	0.951991	0.25711	0.65	PDBBind	FALSE	0.994839	0.269663
DynamicBind	6fff	32	7.35302	0.897156	0.957769	0.410949	0.66	PDBBind	FALSE	0.994839	0.269663
DynamicBind	6fff	33	7.35612	0.897156	0.972463	0.385517	0.65	PDBBind	FALSE	0.994839	0.269663
DynamicBind	6fff	34	7.53995	0.897156	0.963771	0.190752	0.63	PDBBind	FALSE	0.994839	0.269663
DynamicBind	6fff	35	7.21942	0.897156	0.937927	0.224695	0.63	PDBBind	FALSE	0.994839	0.269663
DynamicBind	6fff	36	7.26965	0.897156	1.00561	0.264861	0.63	PDBBind	FALSE	0.994839	0.269663
DynamicBind	6fff	37	7.84822	0.897156	0.944257	0.195925	0.6	PDBBind	FALSE	0.994839	0.269663
DynamicBind	6fff	38	7.88861	0.897156	0.93423	0.221088	0.61	PDBBind	FALSE	0.994839	0.269663
DynamicBind	6fff	39	7.22256	0.897156	0.963206	0.535519	0.64	PDBBind	FALSE	0.994839	0.269663
DynamicBind	6fff	40	7.15901	0.897156	0.991161	0.556157	0.63	PDBBind	FALSE	0.994839	0.269663
DynamicBind	6ffg	1	1.87028	1.01122	0.908407	0.341787	0.74	PDBBind	TRUE	0.994839	0.255556
DynamicBind	6ffg	2	1.83319	1.01122	0.896501	0.320353	0.74	PDBBind	TRUE	0.994839	0.255556
DynamicBind	6ffg	3	2.11887	1.01122	0.896744	0.35836	0.74	PDBBind	FALSE	0.994839	0.255556
DynamicBind	6ffg	4	5.08617	1.01122	0.898883	0.278474	0.72	PDBBind	FALSE	0.994839	0.255556
DynamicBind	6ffg	5	5.30081	1.01122	0.90661	0.271934	0.72	PDBBind	FALSE	0.994839	0.255556
DynamicBind	6ffg	6	2.18625	1.01122	0.910631	0.352101	0.74	PDBBind	FALSE	0.994839	0.255556
DynamicBind	6ffg	7	2.32982	1.01122	0.924241	0.393742	0.74	PDBBind	FALSE	0.994839	0.255556
DynamicBind	6ffg	8	2.13841	1.01122	0.910698	0.348821	0.74	PDBBind	FALSE	0.994839	0.255556
DynamicBind	6ffg	9	1.81881	1.01122	0.910255	0.532211	0.75	PDBBind	FALSE	0.994839	0.255556
DynamicBind	6ffg	9	2.018	1.01122	0.919833	0.356591	0.73	PDBBind	FALSE	0.994839	0.255556
DynamicBind	6ffg	11	5.06545	1.01122	0.909054	0.299575	0.72	PDBBind	FALSE	0.994839	0.255556
DynamicBind	6ffg	12	1.88469	1.01122	0.922176	0.385471	0.73	PDBBind	FALSE	0.994839	0.255556
DynamicBind	6ffg	13	1.98934	1.01122	0.906571	0.366629	0.73	PDBBind	FALSE	0.994839	0.255556
DynamicBind	6ffg	14	1.95134	1.01122	0.898327	0.440172	0.74	PDBBind	FALSE	0.994839	0.255556
DynamicBind	6ffg	15	2.25263	1.01122	0.916069	0.348075	0.72	PDBBind	FALSE	0.994839	0.255556
DynamicBind	6ffg	16	1.93399	1.01122	0.917053	0.526769	0.74	PDBBind	FALSE	0.994839	0.255556
DynamicBind	6ffg	17	1.96391	1.01122	0.893965	0.542716	0.74	PDBBind	FALSE	0.994839	0.255556
DynamicBind	6ffg	18	1.88497	1.01122	0.892431	0.378667	0.72	PDBBind	FALSE	0.994839	0.255556
DynamicBind	6ffg	19	5.34492	1.01122	0.915983	0.339195	0.71	PDBBind	FALSE	0.994839	0.255556
DynamicBind	6ffg	20	5.02661	1.01122	0.899883	0.333379	0.71	PDBBind	FALSE	0.994839	0.255556
DynamicBind	6ffg	21	5.08495	1.01122	0.889556	0.280443	0.7	PDBBind	FALSE	0.994839	0.255556
DynamicBind	6ffg	22	4.09163	1.01122	0.893526	0.247079	0.69	PDBBind	FALSE	0.994839	0.255556
DynamicBind	6ffg	23	1.85407	1.01122	0.903311	0.528022	0.72	PDBBind	FALSE	0.994839	0.255556
DynamicBind	6ffg	24	5.11673	1.01122	0.880688	0.292877	0.69	PDBBind	FALSE	0.994839	0.255556
DynamicBind	6ffg	25	5.16298	1.01122	0.911589	0.488451	0.72	PDBBind	FALSE	0.994839	0.255556
DynamicBind	6ffg	26	2.22765	1.01122	0.918472	0.390465	0.71	PDBBind	FALSE	0.994839	0.255556
DynamicBind	6ffg	27	2.66273	1.01122	0.901548	0.525332	0.72	PDBBind	FALSE	0.994839	0.255556
DynamicBind	6ffg	28	2.16045	1.01122	0.908181	0.430519	0.71	PDBBind	FALSE	0.994839	0.255556
DynamicBind	6ffg	29	3.77238	1.01122	0.89371	0.279879	0.69	PDBBind	FALSE	0.994839	0.255556
DynamicBind	6ffg	30	5.28644	1.01122	0.898074	0.362167	0.71	PDBBind	FALSE	0.994839	0.255556
DynamicBind	6ffg	31	5.97257	1.01122	0.92079	0.397065	0.71	PDBBind	FALSE	0.994839	0.255556
DynamicBind	6ffg	32	5.64016	1.01122	0.923217	0.332553	0.69	PDBBind	FALSE	0.994839	0.255556
DynamicBind	6ffg	33	2.80934	1.01122	0.903444	0.59108	0.71	PDBBind	FALSE	0.994839	0.255556
DynamicBind	6ffg	34	5.39307	1.01122	0.920493	0.520877	0.71	PDBBind	FALSE	0.994839	0.255556
DynamicBind	6ffg	35	2.39905	1.01122	0.931132	0.468316	0.71	PDBBind	FALSE	0.994839	0.255556
DynamicBind	6ffg	36	5.19585	1.01122	0.889576	0.353244	0.67	PDBBind	FALSE	0.994839	0.255556
DynamicBind	6ffg	37	3.64612	1.01122	0.893526	0.405393	0.69	PDBBind	FALSE	0.994839	0.255556
DynamicBind	6ffg	38	4.69789	1.01122	0.877639	0.408168	0.69	PDBBind	FALSE	0.994839	0.255556
DynamicBind	6ffg	39	5.89566	1.01122	0.92363	0.430568	0.68	PDBBind	FALSE	0.994839	0.255556
DynamicBind	6ffg	40	5.48688	1.01122	0.891939	0.40096	0.67	PDBBind	FALSE	0.994839	0.255556
DynamicBind	6ftf	1	46.7655	0.993778	1.12801	0.190978	0.73	PDBBind	FALSE	0.316487	0.672727
DynamicBind	6ftf	2	46.935	0.993778	1.12686	0.261165	0.73	PDBBind	FALSE	0.316487	0.672727
DynamicBind	6ftf	3	47.308	0.993778	1.12714	0.25622	0.72	PDBBind	FALSE	0.316487	0.672727
DynamicBind	6ftf	4	46.8985	0.993778	1.12707	0.245408	0.72	PDBBind	FALSE	0.316487	0.672727
DynamicBind	6ftf	5	47.1211	0.993778	1.12765	0.231135	0.72	PDBBind	FALSE	0.316487	0.672727
DynamicBind	6ftf	6	1.15816	0.993778	0.984405	0.403059	0.65	PDBBind	FALSE	0.316487	0.672727
DynamicBind	6ftf	7	1.20224	0.993778	0.975029	0.405804	0.65	PDBBind	FALSE	0.316487	0.672727
DynamicBind	6ftf	8	1.2147	0.993778	0.985274	0.405085	0.65	PDBBind	FALSE	0.316487	0.672727
DynamicBind	6ftf	9	1.24722	0.993778	0.975497	0.403927	0.65	PDBBind	FALSE	0.316487	0.672727
DynamicBind	6ftf	10	1.13911	0.993778	0.982829	0.390452	0.64	PDBBind	FALSE	0.316487	0.672727
DynamicBind	6ftf	11	1.18591	0.993778	0.973336	0.409017	0.65	PDBBind	FALSE	0.316487	0.672727
DynamicBind	6ftf	12	1.18477	0.993778	0.961494	0.417167	0.64	PDBBind	FALSE	0.316487	0.672727
DynamicBind	6ftf	13	1.17706	0.993778	0.966431	0.40885	0.64	PDBBind	FALSE	0.316487	0.672727
DynamicBind	6ftf	14	1.15592	0.993778	0.974845	0.403649	0.64	PDBBind	FALSE	0.316487	0.672727
DynamicBind	6ftf	15	1.24648	0.993778	0.984067	0.413003	0.64	PDBBind	FALSE	0.316487	0.672727
DynamicBind	6ftf	16	1.22467	0.993778	0.972753	0.420276	0.64	PDBBind	FALSE	0.316487	0.672727
DynamicBind	6ftf	17	1.15646	0.993778	0.967712	0.394183	0.64	PDBBind	FALSE	0.316487	0.672727
DynamicBind	6ftf	18	1.20991	0.993778	0.966049	0.424724	0.64	PDBBind	FALSE	0.316487	0.672727
DynamicBind	6ftf	19	1.16141	0.993778	0.995559	0.410998	0.64	PDBBind	FALSE	0.316487	0.672727
DynamicBind	6ftf	20	1.15556	0.993778	0.98302	0.394019	0.64	PDBBind	FALSE	0.316487	0.672727
DynamicBind	6ftf	21	1.19413	0.993778	0.977806	0.412437	0.64	PDBBind	FALSE	0.316487	0.672727
DynamicBind	6ftf	22	1.15024	0.993778	0.975512	0.39966	0.64	PDBBind	FALSE	0.316487	0.672727
DynamicBind	6ftf	23	1.16771	0.993778	0.975546	0.420213	0.64	PDBBind	FALSE	0.316487	0.672727
DynamicBind	6ftf	24	1.17888	0.993778	0.984945	0.424675	0.64	PDBBind	FALSE	0.316487	0.672727
DynamicBind	6ftf	25	31.0317	0.993778	1.1417	0	0.54	PDBBind	FALSE	0.316487	0.672727
DynamicBind	6ftf	26	32.5387	0.993778	1.15711	0	0.5	PDBBind	FALSE	0.316487	0.672727
DynamicBind	6ftf	27	1.22055	0.993778	0.989348	0.423964	0.64	PDBBind	FALSE	0.316487	0.672727
DynamicBind	6ftf	28	31.253	0.993778	1.14636	0.0616785	0.5	PDBBind	FALSE	0.316487	0.672727
DynamicBind	6ftf	29	3.61501	0.993778	0.924837	0.381015	0.63	PDBBind	FALSE	0.316487	0.672727
DynamicBind	6ftf	30	1.16943	0.993778	0.984506	0.428376	0.64	PDBBind	FALSE	0.316487	0.672727
DynamicBind	6ftf	31	1.15443	0.993778	0.973384	0.416174	0.64	PDBBind	FALSE	0.316487	0.672727
DynamicBind	6ftf	32	3.59277	0.993778	0.940592	0.413362	0.63	PDBBind	FALSE	0.316487	0.672727
DynamicBind	6ftf	33	31.4768	0.993778	1.15661	0.373767	0.49	PDBBind	FALSE	0.316487	0.672727
DynamicBind	6ftf	34	1.21288	0.993778	0.986356	0.426555	0.64	PDBBind	FALSE	0.316487	0.672727
DynamicBind	6ftf	35	1.19419	0.993778	0.983824	0.429983	0.64	PDBBind	FALSE	0.316487	0.672727
DynamicBind	6ftf	36	1.27376	0.993778	0.984074	0.429312	0.64	PDBBind	FALSE	0.316487	0.672727
DynamicBind	6ftf	37	1.17837	0.993778	0.987412	0.433395	0.63	PDBBind	FALSE	0.316487	0.672727
DynamicBind	6ftf	38	1.32511	0.993778	0.98612	0.443372	0.63	PDBBind	FALSE	0.316487	0.672727
DynamicBind	6ftf	39	34.5308	0.993778	1.15821	0.511696	0.49	PDBBind	FALSE	0.316487	0.672727
DynamicBind	6ftf	40	31.1463	0.993778	1.15484	0.436014	0.48	PDBBind	FALSE	0.316487	0.672727
DynamicBind	6g24	1	13.1112	1.56641	1.62095	0.678261	0.62	PDBBind	FALSE	0.240619	0.419355
DynamicBind	6g24	2	13.6348	1.56641	1.63302	0.788682	0.63	PDBBind	FALSE	0.240619	0.419355
DynamicBind	6g24	3	13.6777	1.56641	1.63285	0.720871	0.62	PDBBind	FALSE	0.240619	0.419355
DynamicBind	6g24	4	13.5381	1.56641	1.6095	0.672693	0.61	PDBBind	FALSE	0.240619	0.419355
DynamicBind	6g24	5	13.9237	1.56641	1.6201	0.554208	0.6	PDBBind	FALSE	0.240619	0.419355
DynamicBind	6g24	6	13.8986	1.56641	1.62745	0.799696	0.61	PDBBind	FALSE	0.240619	0.419355
DynamicBind	6g24	7	15.1848	1.56641	1.61876	0.945538	0.63	PDBBind	FALSE	0.240619	0.419355
DynamicBind	6g24	8	13.8301	1.56641	1.62576	0.849694	0.61	PDBBind	FALSE	0.240619	0.419355
DynamicBind	6g24	9	14.6317	1.56641	1.62632	0.896023	0.61	PDBBind	FALSE	0.240619	0.419355
DynamicBind	6g24	10	13.7822	1.56641	1.63805	0.231306	0.6	PDBBind	FALSE	0.240619	0.419355
DynamicBind	6g24	11	13.2827	1.56641	1.62412	0.694507	0.6	PDBBind	FALSE	0.240619	0.419355
DynamicBind	6g24	12	13.6832	1.56641	1.62536	0.780364	0.6	PDBBind	FALSE	0.240619	0.419355
DynamicBind	6g24	13	13.4815	1.56641	1.62028	0.686059	0.6	PDBBind	FALSE	0.240619	0.419355
[truncated: 87,027 more rows]

## Sheet: Fig3
method	entryName	uid	pocket_rmsd	af2_pocket_rmsd	DFG
DynamicBind	7y4u_I94_A	P08581	2.96231	10.8601	in
DynamicBind	8gvj_KGL_A	P08581	2.285	10.5961	in
DynamicBind	7b3w_SVH_A	P08581	3.87144	9.7345	in
DynamicBind	6ubw_84S_A	P08581	2.30589	9.44043	in
DynamicBind	7b3t_SVK_A	P08581	4.11202	8.36138	in
DynamicBind	7y4t_I90_A	P08581	2.35857	7.90115	in
DynamicBind	7b3q_SV5_A	P08581	3.95477	7.4388	in
DynamicBind	7b43_SW5_A	P08581	4.36438	7.30792	in
DynamicBind	7b42_SW8_A	P08581	3.94664	7.15315	in
DynamicBind	7b40_SWN_A	P08581	3.44928	7.1419	in
DynamicBind	7b41_SWK_A	P08581	3.54124	7.07545	in
DynamicBind	7b3z_SV8_A	P08581	3.6307	6.64686	in
DynamicBind	7b3v_SWB_A	P08581	4.50209	6.32146	in
DynamicBind	7aw4_S5E_A	Q12866	2.25657	6.06509	out
DynamicBind	7v3s_5I9_A	P08581	1.13721	6.02719	out
DynamicBind	7aaz_R6K_A	Q12866	3.66533	5.87272	in
DynamicBind	8an8_N0U_A	P08581	5.79855	5.56994	out
DynamicBind	6y4x_O8Q_A	P47811	3.31811	5.0871	out
DynamicBind	8ans_MDI_A	P08581	4.92805	4.85229	out
DynamicBind	6y4t_O8W_A	P47811	3.36941	4.61065	out
DynamicBind	6zwr_OEB_A	P47811	3.5345	4.61059	out
DynamicBind	6zqs_3FF_A	Q16539	3.16808	4.5961	in
DynamicBind	6y4w_O8T_A	P47811	3.41883	4.5585	out
DynamicBind	6yk7_OU2_A	P47811	3.57975	4.52824	out
DynamicBind	6yjc_OSZ_A	P47811	3.43393	4.52547	out
DynamicBind	6y6v_OE5_A	P47811	3.62683	4.47596	out
DynamicBind	6y4u_O98_A	P47811	3.27758	4.45836	out
DynamicBind	6y4v_O8Z_A	P47811	3.16553	4.35867	out
DynamicBind	7aw1_S4T_A	Q12866	2.18227	4.11007	out
DynamicBind	6zwp_OE8_A	Q16539	2.66774	4.08825	out
DynamicBind	7bdo_TBK_A	P47811	3.38224	4.07227	out
DynamicBind	7xhy_E0X_A	Q12866	2.08571	3.95928	out
DynamicBind	7atu_RXN_A	P53667	3.54943	3.79011	out
DynamicBind	7b8w_T3B_A	P53667	3.14342	3.72077	out
DynamicBind	6yg2_8E8_A	O14733	3.72105	3.57702	out-like
DynamicBind	6qdz_I46_A	Q16539	3.07253	3.48901	out
DynamicBind	7be5_TKB_A	P47811	1.59321	3.46681	out
DynamicBind	7v3r_5IE_A	P08581	1.25761	3.36397	out
DynamicBind	7aax_R6H_A	Q12866	1.97325	3.33048	out
DynamicBind	6yg6_OQ8_A	O14733	3.07671	3.17993	out
DynamicBind	7aay_L1X_A	Q12866	2.47552	3.10189	out
DynamicBind	6qe1_HYW_A	Q16539	0.967921	3.06031	out
DynamicBind	6qdz_HYK_A	Q16539	1.05931	3.05943	out
DynamicBind	7avx_S4K_A	Q12866	2.80134	3.02282	out
DynamicBind	7aw2_S4W_A	Q12866	1.81401	2.94523	in
DynamicBind	7vkn_7GI_A	P04629	2.1589	2.83927	in
DynamicBind	6yg7_OQ2_A	O14733	1.85533	2.75084	out
DynamicBind	7olv_VK2_A	Q12866	1.89714	2.5976	in
DynamicBind	7ols_VJZ_A	Q12866	1.62207	2.56383	in
DynamicBind	7olx_VK5_A	Q12866	1.52432	2.45055	in
DynamicBind	7cbx_FU6_A	O14733	2.31678	2.36293	out-like
DynamicBind	6yg5_IHH_A	O14733	2.62746	2.28996	out-like
DynamicBind	6yg2_1E8_A	O14733	2.32776	2.21032	out-like
DynamicBind	7avy_S4E_A	Q12866	1.17131	2.13915	in
DynamicBind	5r9b_JGM_A	P47811	2.34817	2.01127	in
DynamicBind	7ovm_21I_A	O14733	2.02413	1.9894	in
DynamicBind	7ovj_24N_A	O14733	1.92726	1.94052	in
DynamicBind	7ovk_2I5_A	O14733	1.8309	1.91023	in
DynamicBind	7ovn_2I8_A	O14733	2.10429	1.9005	in
DynamicBind	7xbi_CVY_A	P04629	1.40287	1.84402	out
DynamicBind	6pl4_OO7_A	P04629	2.0011	1.81118	out
DynamicBind	6yg4_SU9_A	O14733	2.11208	1.77173	out-like
DynamicBind	7ovi_2GI_A	O14733	1.81812	1.74157	in
DynamicBind	5r98_SQG_A	P47811	2.94925	1.648	in
DynamicBind	5r9a_SQM_A	P47811	2.34539	1.62066	in
DynamicBind	6pmc_OQJ_A	P04629	1.31622	1.59996	out
DynamicBind	5r9s_A9B_A	P47811	2.46934	1.58172	in
DynamicBind	5r91_SNV_A	P47811	1.69609	1.55645	in
DynamicBind	6pmb_OQM_A	P04629	1.2731	1.52132	out
DynamicBind	5r9c_7ZC_A	P47811	1.57579	1.48971	in
DynamicBind	5r9g_RGY_A	P47811	1.51399	1.39172	in
DynamicBind	7ats_RXQ_A	P53667	1.50503	1.36876	in
DynamicBind	6pma_OQS_A	P04629	1.05795	1.36865	out
DynamicBind	5r9f_SQP_A	P47811	1.34617	1.26744	in
DynamicBind	6pme_OOY_A	P04629	1.31041	1.2358	out-like
DynamicBind	8aau_LH0_L	P53667	1.437	1.20561	in
DynamicBind	5r9p_SFY_A	P47811	1.2382	1.19292	in
DynamicBind	7ovl_1XZ_A	O14733	1.33981	1.16306	in
DynamicBind	5r9j_LXS_A	P47811	1.87367	1.15626	in

## Sheet: Fig4
entryName	rmsd	△pocket rmsd	△clash
6qgf	1.283	-0.669	-0.445
6pgo	1.718	-1.14	-0.165
6n8x	0.558	-2.297	-0.66
6uwv	0.866	-0.465	-0.406
6rot	0.466	-2.327	-0.356
6s9x	2.835	-5.245	-0.192

## Sheet: Fig5
smiles	ligand_similarity	pdb	group	protein_similarity	ligandName
CC(=O)NC(CCC(=O)O)C(=O)O	0.117647	3zzf	train	0.16043	NLG
C[NH2+]CCC(Oc1ccc(C(F)(F)F)cc1)c1ccccc1	0.0722892	3gww	train	0.104558	SFX
CC(=O)N1CCCC(C)C1	0.229508	1w8l	train	0.191592	1P3
[NH3+][C@](CF)(Cc1c[nH]c2ccccc12)C(=O)[O-]	0.111111	4obv	train	0.134991	2SU
CSCCC([NH3+])C(=O)O	0.0724638	1wkm	train	0.149258	MET
O=P(O)(O)OCC1OC(O)C(O)C(O)C1O	0.0675676	3k41	train	0.153927	M6D
O=C(O)CC(O)(CC(=O)O)C(=O)O	0.0625	4eu3	train	0.120798	CIT
OCC(O)CO	0.0163934	2w97	train	0.184123	GOL
C[NH2+]CCCCC([NH3+])C(=O)O	0.084507	1p0y	train	0.145241	MLZ
O=C(O)COP(=O)(O)O	0.0769231	1aw1	train	0.154533	PGA
Nc1ncnc2c1ncn2C1OC(COP(=O)(O)OP(=O)(O)OP(=O)(O)O)C(O)C1O	0.0947368	1maw	train	0.155076	ATP
COc1cc(Cc2cnc(N)nc2N)cc(OC)c1OC	0.0740741	3fl9	train	0.163188	TOP
O=C(O)CCC(=O)O	0.0689655	4lh2	train	0.13888	SIN
O=C(O)CC(O)(CC(=O)O)C(=O)O	0.0625	4to8	train	0.150588	FLC
N=C(N)NCC([NH3+])C(=O)O	0.0714286	4fci	train	0.165515	GPA
N=C(N)NCC([NH3+])C(=O)O	0.0714286	4fck	train	0.167902	GPA
Nc1ncnc2c1ncn2C1OC2COP(=O)(O)OC2C1O	0.133333	4clp	train	0.140464	CMP
O=C1OC(C(O)CO)C(O)=C1O	0.0684932	1f9g	train	0.107873	ASC
NC(=O)CCC([NH3+])C(=O)O	0.057971	1b74	train	0.17136	DGN
O=C(O)CC(=O)O	0.0877193	2fah	train	0.130038	MLA
[NH3+]C(CC(=O)O)C(=O)NC(CCC(=O)O)C(=O)O	0.111111	5oxm	train	0.0858373	2-mer
[NH3+]CC(=O)N1CCCC1C(=O)O	0.144928	2igw	train	0.178519	2-mer
Nc1ccccc1	0.0491803	5mnc	train	0.149807	ANL
Nc1ccccc1	0.0491803	5mny	train	0.149807	WOT
Nc1ccccc1	0.0491803	5moo	train	0.149807	WOT
[NH3+]CC(=O)NCC(=O)O	0.0923077	2vl1	train	0.143188	2-mer
[NH3+]C(CO)(CO)CO	0.016129	3nm6	train	0.1569	TRS
CC(O)CC(C)(C)O	0.030303	1hty	train	0.0990349	TRS
O=C(O)CC(O)(CC(=O)O)C(=O)O	0.0625	1o4l	train	0.138906	CIT
O=C(O)CC(=O)O	0.0877193	1o4m	train	0.138906	MLA
O=C(O)C(=O)O	0.0535714	1o4n	train	0.138411	OXD
O=C(O)c1cccs1	0.107692	2hdq	train	0.143529	C21
N=c1ccn(CC(CO)OCP(=O)(O)O)c(=O)[nH]1	0.123457	3eor	train	0.137847	CFV
[NH3+]CCCCC([NH3+])C(=O)O	0.057971	1ozv	train	0.146936	LYS
[NH3+]CCCCc1ccccc1	0.0588235	1utp	train	0.149807	PBN
Cc1ncc(CO)c(CO)c1O	0.084507	5eb3	train	0.163491	UEG
[NH3+]CCCc1ccccc1	0.0441176	1tnk	train	0.149807	PRA
O=C(O)CCCC(=O)O	0.0666667	4lh3	train	0.13888	GUA
O=S(=O)(O)CC[NH2+]C1CCCCC1	0.084507	5ct1	train	0.18849	NHE
CC(=O)NC1C(OC2C(O)C(CO)OC(OC3C(CO)OC(O)C(NC(C)=O)C3OC3OC(C)C(O)C(O)C3O)C2OC2OC(C)C(O)C(O)C2O)OC(CO)C(O)C1O	0.106383	5ele	train	0.131944	5-mer
O=C(O)C(O)C(O)C(=O)O	0.0862069	3mwe	train	0.133757	TLA
OCC1(F)OC=C(O)C(O)C1O	0.0833333	4amw	train	0.100541	5DI
O=C(O)CCP(=O)(O)O	0.078125	1iig	train	0.160555	3PP
O=S(=O)(O)CC[NH+]1CC[NH+](CCS(=O)(=O)O)CC1	0.0757576	5cs5	train	0.18849	PIN
Cc1ccc(F)cc1C(=O)O	0.225806	5ofv	train	0.157247	9TZ
CCOC(=O)C(=O)N1CCCCC1	0.149254	1w8m	train	0.191592	E1P
O=C(O)CC(O)(CC(=O)O)C(=O)O	0.0625	3itc	train	0.132078	CIT
O=C(O)P(=O)(O)O	0.0677966	2it4	train	0.154934	PPF
O=S(=O)(O)CC[NH+]1CCOCC1	0.0555556	1a7t	train	0.156006	MES
CC1OC(O)C(O)C(O)C1O	0.0454545	1rdj	train	0.15807	MFB
OCC1OC(SC2C(CO)OC(O)C(O)C2O)C(O)C(O)C1O	0.0384615	2o9r	train	0.140113	TCB
C=C1CN(C2OC(CO)C(O)C2O)C(=O)NC1=O	0.1125	4qsw	train	0.150794	38T
Cn1c(=O)c2c(ncn2C)n(C)c1=O	0.1	3g6m	train	0.130624	CFF
Nc1ccc(C(=O)O)cc1O	0.119403	2hdr	train	0.144575	4A3
CC(OC1OC(CO)C(O)C(O)C1O)C([NH3+])C(=O)O	0.0886076	3vzg	train	0.153646	2-mer
OCC1OC2OC3C(CO)OC(OC4C(CO)OC(OC5C(CO)OC(OC6C(CO)OC(OC7C(CO)OC(OC1C(O)C2O)C(O)C7O)C(O)C6O)C(O)C5O)C(O)C4O)C(O)C3O	0.0428571	3zst	train	0.126601	ACX
OCC1N/C(=N\O)C(O)C(O)C1O	0.0694444	1u2y	train	0.157688	GOX
C=C1CN(C2CCC(CO)O2)C(=O)NC1=O	0.142857	4qsx	train	0.150794	38S
O=[N+]([O-])c1ccc(OC2OC(CO)C(O)C(O)C2O)cc1	0.0843373	5ggj	train	0.138417	PNA
CC(=O)NC1C(Oc2ccc([N+](=O)[O-])cc2)OC(CO)C(O)C1O	0.137931	5ggl	train	0.141058	6ZC
OCC1CC(O)C(O)C(OC2C(CO)OC(O)C(O)C2O)O1	0.0909091	1ga8	train	0.173787	DEL
[NH3+]CCc1c[nH]cn1	0.0895522	3rxh	train	0.149807	HSM
N=C(N)c1ccccc1	0.0615385	1bra	train	0.155113	BEN
O=C(O)C(O)C(O)C(=O)O	0.0862069	1d5r	train	0.165349	TLA
[NH3+]CCNc1nnc(-c2ccc(F)c(F)c2Nc2ccc(I)cc2F)o1	0.10989	3eqb	train	0.140606	LUG
CC(=O)NC1C(O)OC(CO)C(O)C1O	0.125	1rdn	train	0.15807	MAG
O=C(NCc1ccccc1)c1cccc(OC2OC(CO)C(O)C(O)C2O)c1	0.134831	1fd7	train	0.131897	AI1
[NH3+]Cc1ccc(CO)cc1	0.0615385	3khv	train	0.162262	4AL
CC1(C)SC(C(C=O)NC(=O)Cc2ccccc2)[NH2+]C1C(=O)O	0.114943	1mwt	train	0.118141	PNM
[NH3+]C1CC1c1ccccc1	0.0923077	1tnl	train	0.149807	TPA
O=C(O)CCC1CCCCC1	0.123077	2ay2	train	0.153289	CXP
COc1cc(Br)ccc1O	0.0869565	4x8s	train	0.15467	3Z7
[NH3+]C(Cc1ccccc1)C(=O)O	0.119403	1f2p	train	0.144888	PHE
Cc1cc(N)c(N)cc1Cl	0.09375	4mrh	train	0.153712	2CQ
CC(C)CC([NH3+])C(=O)O	0.0757576	1f2o	train	0.146321	LEU
Nc1ccc(OC2OC(CO)C(O)C(O)C2O)cc1	0.0759494	1efi	train	0.131897	GAT
CC(=O)NC1C(O)OC(CO)C(OC2OC(CO)C(O)C(O)C2O)C1O	0.121951	3ehn	train	0.133823	NLC
CC(=O)NC(CS)C(=O)O	0.0882353	5nn4	train	0.102556	SC2
c1ccc2c(c1)CC[NH2+]C2	0.0746269	4mrf	train	0.153712	2CK
[NH3+]CCc1ccccc1	0.0615385	1tnj	train	0.149807	PEA
O=C(O)C[NH2+]CP(=O)(O)O	0.0909091	2gga	train	0.115117	GPJ
CC(NC(=O)C([NH3+])Cc1ccccc1)C(=O)O	0.150685	5oxn	train	0.09007	2-mer
O=C1OC(CO)C(OC2OC(CO)C(O)C(O)C2O)C(O)C1O	0.0740741	1wdq	train	0.14847	MAL
CC(C)SC1OC(CO)C(O)C(O)C1O	0.0675676	3i3d	train	0.104221	IPT
N=C(N)Nc1ccc(C=O)cc1	0.1	1gbt	train	0.149807	GBS
N=C(N)c1ccccc1	0.0615385	2bmv	train	0.155776	BEN
CS(=O)(=O)Nc1ccc(C(=O)O)cc1	0.132353	2hds	train	0.143529	4MB
C[NH+](C)CCCCC([NH3+])C(=O)O	0.084507	2r58	train	0.168272	MLY
CCc1c(C)[nH]n(-c2nnn[nH]2)c1=O	0.0897436	3g2y	train	0.152752	GF4
Cc1onc(-c2ccccc2Cl)c1C(=O)NCC(=O)O	0.146341	4kz5	train	0.144064	1U3
CC1C=NC(=O)NC1=O	0.121212	4qsu	train	0.150794	TDR
Cc1cn(C2CC(O)C(CO)O2)c(=O)[nH]c1=O	0.2	4qsv	train	0.150794	THM
NC(=O)C(CCCC[NH3+])NC(=O)c1ccc(-c2cccnc2)cc1	0.0898876	4u58	train	0.14192	3C6
CC(Sc1nnnn1C1CCCC1)C(=O)NCc1ccco1	0.195402	6evq	train	0.12747	C05
Nc1cccc(-c2cnco2)c1	0.0526316	5nzq	train	0.157247	5AO
CSCCC(NC(=O)C(CC(C)C)NC(=O)CNC(=O)C(Cc1ccccc1)NC(=O)C(Cc1ccccc1)NC(=O)C(CCC(N)=O)NC(=O)C(CCC(N)=O)NC(=O)C1CCCN1C(=O)C(CCCC[NH3+])NC(=O)C1CCCN1C(=O)C([NH3+])CCCNC(=N)N)C(=O)O	0.15873	2ks9	train	0.130303	11-mer
COC1OC(CO)C(SC2OC(CO)C(SC)C(O)C2O)C(O)C1O	0.047619	1jfh	train	0.151847	MA2-MA3
O=C(O)c1ccccc1S	0.107692	4e4a	train	0.157218	JKE
O=C1NCCc2ccc(Cl)cc21	0.126761	4x8t	train	0.157397	3Z8
CSCCC([NH3+])C(=O)O	0.0724638	1qq9	train	0.146321	MET
CC(=O)NC1C(O)CC(C(=O)O)OC1C(O)C(O)CO	0.151899	2zg3	train	0.172505	SIA
C[NH2+]Cc1cccc(-c2cccnc2)c1	0.0641026	4u54	train	0.142127	3C5
Cc1cc(C[NH3+])nn1C	0.0869565	3rxp	train	0.149807	SW3
CC(=O)NC1C(O)CC(O)(C(=O)O)OC1C(O)C(O)CO	0.134146	2zg1	train	0.170599	SIA
CCCNC(=O)OC1OC(CO)C(O)C(O)C1NC(C)=O	0.134146	4aml	train	0.195072	GYU
CCOP(=S)(OCC)Oc1ccc([SH](C)O)cc1	0.0779221	3uf9	train	0.165675	FST
OCC1OCC(F)C(O)C1O	0.102941	1qx1	train	0.101131	FMF
CC(=O)Nc1ccsc1C(=O)O	0.149254	3gv9	train	0.143529	GV9
OCC1OC2OC3C(CO)OC(OC4C(CO)OC(OC5C(CO)OC(OC6C(CO)OC(OC7C(CO)OC(OC8C(CO)OC(OC9C(CO)OC(OC1C(O)C2O)C(O)C9O)C(O)C8O)C(O)C7O)C(O)C6O)C(O)C5O)C(O)C4O)C(O)C3O	0.0428571	1p2g	train	0.111694	8-mer
Cc1ccnc(S)c1	0.107692	4q90	train	0.157218	4H2
O=S(=O)(O)CCC[NH+]1CC[NH+](CCO)CC1	0.0547945	5cs3	train	0.18849	EP1
O=C(O)C(CO)OP(=O)(O)O	0.0724638	4tim	train	0.160555	2PG
[NH3+]C1CCN(C(=O)C2C=C2)CC1	0.151515	5fe6	train	0.168419	5WZ
CC(NC(=O)C([NH3+])Cc1ccccc1)C(=O)NC(CCC(N)=O)C(=O)O	0.142857	6ghj	train	0.0843212	3-mer
CC(=O)c1ccc(N2CC(C(=O)O)CC2=O)cc1	0.148649	3gqz	train	0.143529	GF7
Cn1cnc(CC([NH3+])C(=O)O)c1	0.136986	4y3j	train	0.13386	HIC
CC([NH3+])C(=O)NC(CCC(N)=O)C(=O)O	0.108108	5oxk	train	0.0872227	2-mer
OCC1OC(O)C(O)C1O	0.0454545	5z5f	train	0.137112	FUB
O=C(Nc1ccn(C2CC(F)C(O)C(CO)O2)c(=O)n1)c1ccccc1	0.164835	3l7d	train	0.113912	DK5
N/C=C/CC[NH2+]CCC[NH3+]	0.0277778	4jdf	train	0.164955	SPD
Cc1cccc(N)c1N	0.111111	4mre	train	0.153712	2C9
O=c1[nH]oc2ccccc12	0.0882353	5nzp	train	0.157247	9EW
N=C(N)NCCCC1NC(=O)C2CCCN2C1=O	0.148148	1w1v	train	0.121832	ALJ
OCc1cccc(OCc2ccccc2)c1	0.0821918	4eh8	train	0.150535	0OP
CC1OC(=O)C(O)C(O)C1O	0.0735294	1x8d	train	0.148233	RNS
OCCOCCOCCOCCOCCOCCOCCOCCOCCO	0.015873	1icj	train	0.145891	PGO
CC1OC(O)C(O)C(O)C1O	0.0454545	2aac	train	0.144175	FCB
O=C(O)CC(O)(CC(=O)O)C(=O)O	0.0625	4aci	train	0.16145	CIT
COC1C([Se]C)OC(C)C(O)C1O	0.0547945	5fsb	train	0.137484	6YR
O=C(O)Cc1cc(O)ccc1O	0.138462	1ajp	train	0.116212	OMD
[NH3+]C(CO)C(=O)N1CCCC1C(=O)O	0.152778	2igv	train	0.178519	2-mer
O=C1OC(CO)C(O)C(O)C1O	0.0714286	3i3b	train	0.104221	149
OC1C(O)C(O)C(O)C(O)C1O	0.0357143	2os9	train	0.141061	INS
Oc1ccccc1-c1ccccc1O	0.0655738	5f6v	train	0.147423	5VL
CC(C)CC(NC(=O)CNP(=O)(O)CNC(=O)OCc1ccccc1)C(=O)O	0.111111	5m9w	train	0.137557	7GR
Cn1nc(-c2ccccc2)cc1N	0.084507	5nzo	train	0.157247	9EZ
CC1OC(OC2C(CO)OC(OC3C(CO)OC(O)C(O)C3O)C(O)C2O)C(O)C(O)C1[NH2+]C1C=C(CO)C(O)C(O)C1O	0.0851064	1ukt	train	0.122365	4-mer
O=C(O)CP(=O)(O)O	0.0806452	1ew8	train	0.13322	PAE
O=C(c1ccc(C(F)(F)F)cc1)N1CC2CC(C1)c1cccc(=O)n1C2	0.152941	4eh9	train	0.142915	0OQ
Cc1[nH]cnc1C[N@H+]1CCc2ccccc2C1	0.141026	4np2	train	0.153712	2L1
[NH3+]CCc1ccccc1	0.0615385	1uto	train	0.149807	PEA
O=C1NC2C(O)C(O)C(O)C(CO)N2C1=O	0.0945946	1ps3	train	0.101706	KIF
O=C(c1ccncc1)c1ccc(F)cc1	0.136364	3fu0	train	0.129334	22F
O=P(O)(O)Cc1ccccc1	0.107692	3ip8	train	0.14515	B85
O=C(O)c1ccc2c(c1)OCO2	0.132353	4ddk	train	0.128866	0HN
O=C(c1ccc(Cl)cc1)N1CC2CC(C1)c1cccc(=O)n1C2	0.17284	4ehv	train	0.150947	0SJ
CCOc1ccc(CC(=O)O)cc1	0.130435	5fnj	train	0.156778	YI6
Fc1nc(Cl)c2nc[nH]c2n1	0.130435	1jdj	train	0.137022	CFP
Clc1nc(Br)nc2[nH]cnc12	0.0833333	1n1g	train	0.137022	BCP
O=P(O)(O)C(O)c1cccc2ccccc12	0.0972222	1o4g	train	0.138411	I59
O=C1NCC(=O)N2CCCC12	0.130435	1w1p	train	0.121743	GIO
O=C(O)CCCc1ccccc1	0.104478	2ay7	train	0.153289	CLT
CC(=O)Nc1sccc1C(=O)O	0.164179	2hdu	train	0.143529	F12
Nc1nnc(N)[nH]1	0.0491803	2xix	train	0.161094	XIX
CC(C)SC1OC(CO)C(O)C(O)C1O	0.0675676	3dyo	train	0.104229	IPT
O=C(O)CC(O)(CC(=O)O)C(=O)O	0.0625	3kgq	train	0.159758	CIT
Nc1nc2ccccc2s1	0.0422535	3mhw	train	0.16242	ABV
Nc1cccc2cn[nH]c12	0.0704225	4b6e	train	0.118504	10L
O=C(O)c1cc(O)ccc1O	0.123077	4e3d	train	0.157218	GTQ
Nc1ncnc2c1ncn2C1OC(COP(=O)(O)O)C(O)C1O	0.1	4g0y	train	0.152555	AMP
CC1OC(O)C(O)C(O)C1O	0.0454545	4led	train	0.150039	XXR
N#Cc1ccc(O)cc1F	0.119403	4wh7	train	0.170472	8H8
CC(=O)NCc1c(Cl)cccc1Cl	0.132353	5enc	train	0.17122	5QD
O=C(CO)NCc1c(Cl)cccc1Cl	0.114286	5eni	train	0.171749	5QA
CC(=O)N(C)Cc1c(Cl)cccc1Cl	0.114286	5enj	train	0.171749	5Q9
NC(=O)n1ccc2cc(Cl)ccc21	0.140845	5g42	train	0.159965	4TU
Cc1nnc2n1-c1ccccc1COC2	0.105263	6au2	train	0.15091	CGJ
CCC(C)(/N=C/c1c(COP(=O)(O)O)cnc(C)c1O)P(=O)(O)O	0.0888889	1m0o	train	0.14386	MPM
O=C(O)CCC(=O)O	0.0689655	5mz8	train	0.137053	SIN
Nc1cc(C(F)(F)F)cc(Br)c1N	0.0714286	5aol	train	0.176977	UFV
O=c1[nH]cnc2c1ncn2C1OC(COP(=O)(O)O)C(O)C1O	0.123596	1z6d	train	0.169388	IMP
OC1C2CCC(O)([NH2+]2)C(O)C1O	0.119403	4iie	train	0.118776	CGB
CC(=O)NC1C(OC2C(O)C(CO)OC(OC3C(CO)OC(O)C(O)C3OC3OC(C)C(O)C(O)C3O)C2OC2OC(C)C(O)C(O)C2O)OC(CO)C(O)C1O	0.108696	5elf	train	0.131944	5-mer
O=C([O-])[C@@H]1CCCC[C@@H]1c1n[nH]c(S)n1	0.146667	3gtc	train	0.143529	GTC
CC(C)CCC(=O)NC(Cc1ccccc1)C(=O)O	0.118421	4k3k	train	0.158097	SFK
CC(C)CC([NH3+])CO	0.0454545	4y3y	train	0.13386	DCL
CCc1ccc(NC(=O)P(=O)(O)O)cc1	0.126761	1o4j	train	0.138411	IS2
O=C1C=C(Nc2nnn[nH]2)CCC1	0.12	3g2z	train	0.152752	GZ2
C=CCOC1OC(CO)C(OC)C(O)C1O	0.0625	5fsc	train	0.137484	G8Z
O=C1OC(CO)C(O)C(O)C1O	0.0714286	3t0d	train	0.104046	149
OCC1OC(SC2OC(CO)C(O)C(O)C2O)C(O)C(O)C1O	0.0422535	4jck	train	0.153179	1LL
Nc1ncnc2c1ncn2C1OC(CO)C(O)C1OP(=O)(O)O	0.108696	6rnt	train	0.1411	2AM
Clc1ccccc1-c1nnn[nH]1	0.0684932	4aj2	train	0.148958	52C
CC(=O)NCCSSCCNC(=O)C1CCC(NC(=O)c2nccnc2C(=O)O)CC1	0.207317	1nwl	train	0.15647	964
C[N+](C)(C)CCOP(=O)(O)O	0.057971	4nyt	train	0.180305	PC
COCCOc1cc(C)nc(N)n1	0.125	2wi1	train	0.141306	ZZ2
O=c1ccn(C2OC(COP(=O)(O)O)C(O)C2O)c(=O)[nH]1	0.146341	3dxg	train	0.169388	U5P
Nc1ccn(C2OC(CO)C(O)C(F)C2O)c(=O)n1	0.108434	3l7b	train	0.113912	DKZ
NC(=O)C(CCCC[NH3+])[NH2+]Cc1ccc(-c2cccnc2)cc1	0.0888889	4u5l	train	0.14192	3D6
COC(=O)C([NH3+])Cc1ccccc1	0.126761	4y38	train	0.13386	0A9
N=C1NC2CCCCC2CS1	0.134328	4zsm	train	0.157517	4RW
O=P(O)(O)C(c1ccccc1)P(=O)(O)O	0.0909091	1o4r	train	0.138906	787
C[N+](C)(C)CCCC(=O)O	0.0757576	2wsx	train	0.105716	NM2
CC(=O)NC(CCCC[NH3+])C(=O)NC(C[NH2+]C(C(=O)NC(Cc1ccccc1)C(N)=O)C(C)O)COCc1cccnc1	0.0973451	4u5s	train	0.14192	3D0
NC(=O)C(CCCC[NH3+])[NH2+]Cc1ccc(-c2cccnc2)cc1	0.0888889	4u5o	train	0.14192	3D5
CCOc1ccc(C(C)[NH3+])cc1	0.0857143	5os3	train	0.164246	A7N
N#Cc1ccc2cccc(OP(=O)(O)O)c2n1	0.0740741	1o4h	train	0.138411	772
CC(C)C([NH3+])C(=O)O	0.0793651	1t4s	train	0.147611	VAL
OCc1nc2ccccc2[nH]1	0.0857143	2xiy	train	0.161094	XIY
[NH3+]CCC([NH3+])C(=O)O	0.0606061	3ked	train	0.107133	DAB
O=c1[nH]c(=O)n(C2OC(CO)C(O)C(F)C2O)cc1F	0.153846	3l7c	train	0.114415	DK4
Nc1ncc[nH]1	0.0615385	3mjl	train	0.167902	2AI
CC(=O)NC(C(=O)N1CCCC1C(=O)N1CCCC1C(=O)N1CCCC1C(=O)NC(C(=O)N1CCCC1C(=O)N1CCCC1C(=O)NC(CCCNC(=N)N)C(=O)NC(CCCNC(=N)N)C(=O)NC(CCCNC(=N)N)C(N)=O)C(C)C)C(C)C	0.163265	1gbq	train	0.145592	10-mer
O=P(O)(O)Oc1ccccc1	0.0909091	1o4o	train	0.138411	HPS
OCC1OC(OC2(COC3(CO)OC(CO)C(O)C3O)OC(CO)C(O)C2O)C(O)C(O)C1O	0.0714286	2aez	train	0.138345	DQR
O=c1ccn(C2OC(CO)C(O)C(F)C2O)c(=O)[nH]1	0.153846	3l79	train	0.11387	DKX
O=C(O)c1ccc2nsnc2c1	0.115942	4ddm	train	0.128866	0HO
O=C(Nc1ccccc1)c1cccnc1	0.109589	4eh6	train	0.150157	0ON
O=C([O-])c1cc2cc(Cl)ccc2[nH]1	0.173913	4x8u	train	0.157084	3ZB
CN1N=C(N)c2c[nH]c3ncnc1c23	0.0909091	5aqh	train	0.148187	ZVO
[NH3+]CCCc1ccccc1	0.0441176	1utl	train	0.144484	PRA
OCC[NH+]1CC(O)C(O)C(O)C(O)C1	0.0909091	3rik	train	0.133476	3RI
CC([NH3+])C(=O)NC(CCCNC(=N)N)C(=O)NC(C(=O)NC(CCCC[NH3+])C(=O)NC(CCC(N)=O)C(=O)NC(C(=O)O)C(C)O)C(C)O	0.104167	4gne	train	0.152092	7-mer
[NH3+]CC(O)c1ccc(O)c(O)c1	0.0704225	4y4j	train	0.13386	LNR
[NH3+]CC1OC(OC2C(CO)OC(OC3C(O)C([NH3+])CC([NH3+])C3OC3OC(C[NH3+])C(O)C(O)C3[NH3+])C2O)C([NH3+])C(O)C1O	0.0689655	5dv4	train	0.163574	NMY
O=C(c1cccc(F)c1)N1CC=CC1	0.173913	5jal	train	0.15822	6HO
[NH3+]CC(=O)Nc1nccs1	0.111111	6fhq	train	0.13564	DE5
CC(O)C(NC(=O)CNC(=O)C(CCCC[NH3+])[NH2+]Cc1ccc(-c2cccnc2)cc1)C(O)[NH2+]C(Cc1ccccc1)C(N)=O	0.0964912	4u5n	train	0.14192	3D4
[NH3+]CCCCCCC(=O)O	0.0606061	4ze6	train	0.13386	011
Nc1ccccn1	0.0615385	5mn1	train	0.149807	2AP
Nc1ccccn1	0.0615385	5mnb	train	0.149807	2AP
Nc1ccccn1	0.0615385	5mnx	train	0.149807	2AP
Nc1ccccn1	0.0615385	5mon	train	0.149807	2AP
O=C(O)C(c1ccccc1)S(=O)(=O)O	0.0869565	1o4q	train	0.138411	256
CN(C)S(=O)(=O)c1ccsc1	0.101449	4efk	train	0.118203	0OC
CC12CCC(C(=O)O)(OC1=O)C2(C)C	0.0985915	4kz7	train	0.143529	1U5
O=C(O)Cc1ccc(O)c(O)c1	0.119403	1ai4	train	0.116212	DHY
O=C(O)C1CC1C(=O)Nc1cc(F)ccc1F	0.211268	3g30	train	0.152752	G30
Cc1ncc(COP(=O)(O)O)c(CNc2cccc(C(=O)O)c2)c1O	0.142857	3fq7	train	0.151594	PXG
CCC1C(=O)N(c2nnn[nH]2)N=C1C	0.102564	3gr2	train	0.143529	GF4
O=C1OC(CO)C(O)C(O)C1O	0.0714286	3vdb	train	0.103486	149
O=C(O)c1c(O)cccc1O	0.112903	4e3f	train	0.157218	GRE
O=S1(=O)Nc2ccccc2-c2ccccc21	0.0857143	5f6d	train	0.147423	5VJ
CCOC(=O)CCc1ccc(-c2ccccc2O)c(O)c1	0.115385	5f6u	train	0.147423	5VK
[NH3+]C(CCC(=O)NC(CSCCN(CCCl)c1ccc(CCCC(=O)O)cc1)C(=O)NCC(=O)O)C(=O)O	0.115385	4hj2	train	0.156965	LZ6
Nc1nc2[nH]ccc2c(=O)[nH]1	0.112676	1il3	train	0.135094	7DG
Nc1ncnc2c1ncn2C1OC(COP(=O)(O)OP(=O)(O)CP(=O)(O)O)C(O)C1O	0.0927835	1kf0	train	0.153512	ACP
CC(C)CC([NH3+])C(=O)O	0.0757576	3b3s	train	0.152492	LEU
COc1ccc(NC(C)=O)cc1Cl	0.140845	5n53	train	0.157247	8NB
N#CC[NH+]1CCN(c2cccc(Cl)c2)CC1	0.115385	5os0	train	0.164246	A6Z
OCC(O)C1OC(O)C(O)C(O)C1O	0.0273973	2ria	train	0.140029	289
[NH3+]Cc1ccc(C(=O)O)cc1	0.106061	3kgp	train	0.160785	4AZ
CC(O)CCC([NH3+])C(=O)O	0.0735294	5v4q	train	0.121419	8WY
O=C(O)C1CC(=O)N(c2ccccc2O)C1	0.121622	3gvb	train	0.143529	3GV
O=C(O)C(C(=O)O)c1ccccc1	0.09375	1o4p	train	0.138906	791
O=C(O)CC(O)(CC(=O)O)C(=O)O	0.0625	2c4v	train	0.149255	CIT
C[NH2+]CCCCC([NH3+])C(=O)O	0.084507	2r5a	train	0.168272	MLZ
C[NH2+]CCC(Oc1ccc(C(F)(F)F)cc1)c1ccccc1	0.0722892	3gwv	train	0.107314	RFX
Nc1ccncc1	0.047619	3rxf	train	0.149807	4AP
CCc1cc(=O)c2ccccc2[nH]1	0.142857	5g46	train	0.159965	6VD
O=C(O)CCC(=O)O	0.0689655	1cze	train	0.167476	SIN
O=C1NC(Cc2ccc(O)cc2)C(=O)N2CCCC12	0.153846	1w1y	train	0.121832	TYP
CC(NC(=O)C(NC(=O)C(Cc1ccccc1)NC(=O)C1CCCN1C(=O)CNC(=O)C(NC(=O)C(CO)NC(=O)C(CCC(=O)O)NC(=O)C(Cc1ccc(O)cc1)NC(=O)C(CC(N)=O)NC(=O)C([NH3+])Cc1ccccc1)C(C)O)C(C)O)C(=O)NC(CCCC[NH3+])C(=O)O	0.164062	2kfh	train	0.142188	12-mer
O=C(O)C[NH2+]CP(=O)(O)O	0.0909091	3fk1	train	0.135447	GPF
Cc1cc(C[NH3+])c(C)o1	0.0735294	3rxl	train	0.149807	SZ9
NC(=O)CCC([NH3+])C(=O)O	0.057971	4lnf	train	0.149353	GLN
NC(=O)CCC([NH3+])C(=O)O	0.057971	4lno	train	0.149353	GLN
O=P(O)(O)OCC1C(O)CC(O)C(O)C1O	0.128571	5foo	train	0.140604	JAZ
NC(=O)C(CO)NP(=O)(O)CNC(=O)OCc1ccccc1	0.0941176	5lvd	train	0.137557	79F
O=C(O)Cc1ccc([N+](=O)[O-])cc1	0.1	1ajn	train	0.116212	AAN
O=P(O)(OCC1CCCCC1)Oc1ccccc1CO	0.1375	1o4i	train	0.138411	219
O=C(O)c1ccc(-c2ccccc2)nc1	0.114286	4i8x	train	0.151356	6P3
Cc1cccc(=S)n1O	0.106061	4q7w	train	0.157218	6MH
ON1C=Cc2ccccc2C1S	0.0985915	4q8y	train	0.157218	HQT
OCC1C2CCC([NH2+]2)C(O)C1O	0.0571429	4ufl	train	0.112716	DZX
CCC(NC(=O)C(C)[NH3+])C(=O)NC(C(N)=O)C(C)O	0.105263	6fhu	train	0.130989	3-mer
Nc1nc(O)c(N)c(O)n1	0.046875	1il5	train	0.135137	DDP
Nc1ncnc2c1ncn2C1OC(COP(=O)(O)OP(=O)(O)CP(=O)(O)O)C(O)C1O	0.0927835	3a1e	train	0.148505	ACP
N=C(N)NCCCC(=O)O	0.0882353	3rxb	train	0.149807	ALG
C[NH2+]Cc1cccc(-c2cccnc2)c1	0.0641026	4y2p	train	0.136769	3C5
CC(=O)NC1C(OC2C(O)C(CO)OC(OC3C(CO)OC(O)C(NC(C)=O)C3OC3OC(C)C(O)C(O)C3O)C2OC2OC(C)C(O)C(O)C2O)OC(CO)C(O)C1O	0.106383	5eld	train	0.132687	5-mer
[NH3+]C(CCC(=O)NC(CS)C(=O)NCC(=O)O)C(=O)O	0.1	3lvw	train	0.126604	GSH
O=P(O)(O)OCC1OC(O)C(O)C1O	0.0684932	1o8b	train	0.13606	ABF
C[NH+](C)CCCN1c2ccccc2CCc2ccccc21	0.0933333	2q72	train	0.106417	IXX
COC(=O)C1CC([NH3+])C[NH+]1C	0.144928	3rxk	train	0.149807	SZ8
Oc1ccc2[nH]ccc2c1	0.0882353	4b3c	train	0.140511	5H1
Cc1ccc2[nH]ccc2c1	0.104478	4b3d	train	0.13719	5MI
Nc1nc2ncnc(N)c2[nH]1	0.0857143	5aqj	train	0.148187	Q88
Nc1ncnc2ccccc12	0.0724638	5aqp	train	0.148187	1LQ
N=c1[nH]c(=O)n(C2OC(CO)C(O)C2O)cc1F	0.166667	3elc	train	0.137847	F01
Nc1ncnc2c1ncn2C1OC(COP(=O)(O)OP(=O)(O)OP(=O)(O)O)C(O)C1O	0.0947368	4usw	train	0.138159	ATP
Nc1nc2ncc(C(O)C(O)CO)nc2c(=O)[nH]1	0.0843373	1br5	train	0.135094	NEO
[NH3+]C1C(OC2C(O)C(O)C(O)C(O)C2O)OC(CO)C(O)C1O	0.0519481	1gym	train	0.153015	MYG
OCC1OC(SC2OC(CO)C(O)C(O)C2O)C(O)C(O)C1O	0.0422535	1lt5	train	0.131897	TDG
O=c1[nH]cnc2cn[nH]c12	0.115942	1tc1	train	0.147443	FMB
CCCCC(=O)O	0.0793651	1ylv	train	0.152669	SHF
O=C(CP(=O)(O)O)NCCNC(=O)CP(=O)(O)O	0.0923077	2fzc	train	0.147495	EOP
CC(=O)OCC[N+](C)(C)C	0.0909091	2ha4	train	0.129419	ACH
CCC(C)C(NC(=O)C([NH3+])CCCNC(=N)N)C(=O)NC(CO)C(=O)NC(C)C(=O)NC(CC(=O)O)C(=O)NC(C)C(=O)NC(CCSC)C(=O)NC(CCSC)C(=O)NC(CCC(N)=O)C(=O)NC(C)C(=O)NC(CC(C)C)C(=O)NC(CC(C)C)C(=O)NCC(=O)NC(C)C(=O)NC(CCCNC(=N)N)C(=O)NC(C)C(=O)NC(CCCC[NH3+])C(=O)O	0.112903	2krd	train	0.126285	17-mer
Nc1nccc2ccccc12	0.0724638	2ohk	train	0.160111	1SQ
OC1C[SH]2CCCC(O)C2C1O	0.102941	2ow6	train	0.101619	NK1
[NH3+]CCc1ccc(O)cc1	0.0757576	3bra	train	0.146549	AEF
Nc1ccccc1OCc1cccnc1	0.0506329	3ftz	train	0.129461	848
C[NH2+]Cc1ccccc1-c1cccs1	0.0657895	3fud	train	0.129461	692
Fc1ccc2[nH]ccc2c1	0.104478	3fuf	train	0.129334	14O
Oc1ccc2[nH]ccc2c1	0.0882353	3fuh	train	0.129334	5H1
C[NH+]1CCN(c2ccccc2/C=N\NC(N)=S)CC1	0.120482	3gk2	train	0.144173	27A
CC(C(=O)O)N1C(=O)C2C3CCC(C3)C2C1=O	0.140845	3gsg	train	0.143529	GF1
O=C1c2ccc(S(=O)(=O)O)cc2C(=O)c2ccc(S(=O)(=O)O)cc21	0.121212	4h4b	train	0.144447	11H
C=C1CSC(C([NH3+])C(=O)O)N=C1C(=O)O	0.103896	4okp	train	0.143529	2V0
[NH3+]C(C(=O)O)C1N=C(C(=O)O)CCS1	0.108108	4old	train	0.144696	2UZ
CCBO	0.0333333	4wks	train	0.125509	3QD
Nc1cnc2ccccc2c1	0.0714286	4ypf	train	0.149586	4FS
Nc1ccc2cccc(O)c2n1	0.056338	4yrc	train	0.149949	0P6
OCc1cccc(Br)n1	0.0571429	4yrg	train	0.147479	4HU
NC(=O)c1cc2c(NC(=O)[C@@]34C[C@@H]5C[C@@H](C[C@@]([NH3+])(C5)C3)C4)cccc2[nH]1	0.197674	6fty	train	0.16801	E7H
O=C1CCN(c2cccc([N+](=O)[O-])c2)C(=O)N1	0.128205	4kpz	train	0.152196	1SF
CSCCC([NH3+])P(=O)(O)O	0.0714286	1pfu	train	0.133198	MPJ
O=C(O)CCP(=O)(O)O	0.078125	2rkd	train	0.131133	3PP
O=C(O)CCCC(=O)O	0.0666667	3p4r	train	0.127857	GUA
O=S(=O)(O)CC[NH+]1CC[NH+](CCO)CC1	0.0714286	1dg9	train	0.201621	EPE
CC(=O)NC1C(O)CC(O)(C(=O)O)OC1C(O)C(O)CO	0.134146	2qwb	train	0.162142	SIA
C[NH2+]CCCCC([NH3+])C(=O)O	0.084507	2vyt	train	0.196687	MLZ
O=C(O)C(O)C(=O)O	0.05	4m6u	train	0.132647	TTN
COC1OC(CO)C(O)C(O)C1O	0.0555556	4ndu	train	0.158452	AMG
[NH3+]Cc1ccccc1N1CCC(CO)CC1	0.135135	5os2	train	0.161602	A7K
C=CS(=O)(=O)O	0.0322581	1rql	train	0.152938	VSO
CC(=O)NC1OC(CO)C(OC2OC(COC3OCC(O)C(O)C3O)C(OC3OC(COC4OCC(O)C(O)C4O)C(OC4OC(CO)C(O)C(O)C4O)C(O)C3O)C(O)C2O)C(O)C1O	0.131868	5oyd	train	0.150773	7-mer
N=C(N)NCCCC([NH3+])C(=O)N1CCCC1C(=O)N1CCCC1C(=O)NCC(=O)O	0.157303	1ny2	train	0.173326	5-mer
CC(O)C(C)(O)C(=O)O	0.0606061	4bt5	train	0.150167	23B
CC(=O)Oc1c(C)cccc1C(=O)O	0.176471	3fcq	train	0.137557	M3S
O=c1cc(S)n(C2OC(COP(=O)(O)O)C(O)C2O)c(=O)[nH]1	0.127907	3l0n	train	0.156806	S5P
CN(C)C(=N)NCCCC([NH3+])C(=O)O	0.0933333	4a4h	train	0.122073	DA2
CN(C)S(=O)(=O)c1ccsc1	0.101449	4g5y	train	0.12893	0OC
NS(=O)(=O)c1cc(Cl)sc1C(=O)O	0.0958904	4kz3	train	0.143529	1U1
O=c1[nH]cnc2c1oc1ccccc12	0.106667	5aqn	train	0.148187	JG8
CC(=O)NC1C(O)CC(OCC2OC(OC3C(CO)OC(O)C(O)C3O)C(O)C(O)C2O)(C(=O)O)OC1C(O)C(O)CO	0.117647	6er4	train	0.148922	3-mer
c1ccc(NCc2cccnc2)cc1	0.0533333	3ftw	train	0.129334	11X
CCC(=O)Nc1ccc2c(O)cccc2c1	0.133333	4yrt	train	0.150621	781
O=C1NC(=O)C2CC(c3ccccc3)CCC12	0.140845	5os4	train	0.164246	A8H
O=C1CN(c2ccccc2)S(=O)(=O)N1	0.0972222	2bge	train	0.154075	T2D
[NH3+]Cc1ccccc1	0.046875	2bza	train	0.149807	ABN
CCn1c(O)cc(=O)n(CC)c1=S	0.0985915	4kz8	train	0.143529	1U6
NC(=O)c1cc2cc(OCc3cccc(C(=O)[O-])c3)ccc2[nH]1	0.127907	5fbi	train	0.16801	5WD
CC(=O)N[C@@H](Cc1ccccc1)C(=O)N[C@@H](Cc1c[nH]cn1)C(=O)N[C@H](C(=O)NCC(N)=O)[C@@H](C)O	0.157895	5fov	train	0.135745	6-mer
O=C1CC2(O)CC(=O)O[Fe]34(O1)(OC(=O)CC(O)(CC(=O)O3)C(=O)O4)OC2=O	0.0869565	5hki	train	0.159226	6ZJ
NC(=O)c1ccc(F)c(Cl)c1	0.166667	5ofw	train	0.157247	9TW
O=C(c1ccccc1)N1CCCCC1	0.169231	4eh4	train	0.14295	0OL
CC(O)C([NH3+])C(=O)NC1C(CO)OC(n2cnc3c(N)ncnc32)C1O	0.147368	4rrg	train	0.148686	A3T
O=C(O)CCCC(=O)O	0.0666667	1czc	train	0.167476	GUA
O=c1[nH]cnc2c1ncn2C1OC(COP(=O)(O)O)C(O)C1O	0.123596	1p17	train	0.157537	IMP
Cn1c(=O)c2[nH]cnc2n(C)c1=O	0.144928	2a3a	train	0.140032	TEP
OCC(O)C1OC(O)C(O)C(O)C1O	0.0273973	2rib	train	0.141413	GMH
CC(C)=CCn1cnc(N)c2ncnc1-2	0.148649	2w6z	train	0.137563	L21
Nc1ncc(/C=C/C(=O)O)cn1	0.084507	2xj0	train	0.160882	XJ0
O=C(O)CCC(O)C(=O)O	0.0606061	2yc0	train	0.148985	2HG
Clc1ccc2[nH]ccc2c1	0.104478	3fue	train	0.129334	11S
COc1ccc(S(N)(=O)=O)cc1	0.0724638	3lka	train	0.159449	M4S
CC1[NH2+]CCC(C(=O)O)[NH2+]1	0.101449	3ppr	train	0.141948	4CS
c1ccc2[nH]cnc2c1	0.0909091	4dsu	train	0.146255	BZI
Oc1ccccc1O	0.0689655	4k7i	train	0.154741	CAQ
NC(=O)c1ncn(C2OC(CO)C(O)C2O)n1	0.157895	4pb1	train	0.105945	RBV
C1CCC2[NH2+][Pt][NH2+]C2C1	0.0634921	4z46	train	0.141288	1PT
O=C(O)C1CCCN1C(=O)C1CCCN1C(=O)C1CCCN1C(=O)C1CCCN1C(=O)C1CCCN1C(=O)C1CCCN1C(=O)C1CCCN1C(=O)C1CCCN1C(=O)C1CCC[NH2+]1	0.135135	6evm	train	0.149591	9-mer
N=C(N)NCCCC([NH3+])C(=O)O	0.0821918	6mj7	train	0.139746	ARG
Nc1nc(-c2ccc(O)cc2)cs1	0.0694444	3fu3	train	0.129461	92G
O=C(O)COP(=O)(O)O	0.0769231	3moh	train	0.131114	PGA
Nc1nc2cc[nH]c2c(=O)[nH]1	0.112676	1il4	train	0.135094	9DG
Nc1ncnc2c1ncn2C1OC(COP(=O)(O)OP(=O)(O)NP(=O)(O)O)C(O)C1O	0.102041	2a29	train	0.152136	ANP
O=P(O)(O)OC1C(O)C(O)C(O)C(O)C1O	0.0769231	2ork	train	0.141061	IPD
[NH3+]C1CCCCCC1	0.0666667	3atk	train	0.149807	SZ1
[NH3+]C1CCCCCC1	0.0666667	3rxa	train	0.149807	SZ1
O=C1Nc2ccccc2C12CC[NH2+]C2	0.106667	3udh	train	0.157222	091
O=C(O)c1ccc(-c2ccc(F)c(Cl)c2)o1	0.164384	4luv	train	0.123829	1XS
CC1OC=CC(S)C1=O	0.0869565	4mlt	train	0.157218	TM4
O=S(=O)(O)OC1C(O)C(CO)OC(OC2C(CO)OC(O)C(O)C2O)C1O	0.060241	4ym2	train	0.144194	SGA-BGC
Cc1ccc2ncnc(N)c2c1	0.114286	5aqo	train	0.148187	CWS
ON1CC=CCC1=S	0.0769231	5th4	train	0.157086	BEW
N=c1ccn(C2OC(CO)C(O)C2(F)F)c(=O)[nH]1	0.1625	4pd5	train	0.105945	GEO
[NH3+]Cc1ccc(I)cc1	0.0454545	5z1c	train	0.161036	ZXI
CC[NH+](CC)Cc1cc(Nc2ccnc3cc(Cl)ccc23)ccc1O	0.136364	4fgz	train	0.172924	CQA
O=c1cccccc1O	0.0793651	5thj	train	0.157218	0TR
CCC(C=O)C(CNS(=O)(=O)c1ccc(C)cc1)C(=O)O	0.108434	1e34	train	0.156827	TPX
CC(=O)NC(C)CCCC(=O)O	0.101449	2woq	train	0.142149	AYC
CNC(NC)NCCCC([NH3+])C(=O)O	0.0958904	4a4f	train	0.122073	2MR
COc1ccc(O)c2nc(C)c(C)nc12	0.0985915	4ucv	train	0.155663	I6G
CC[NH+](CC)CCCC(C)Nc1ccnc2cc(Cl)ccc12	0.114943	1cet	train	0.152729	CLQ
O=C(O)C(O)COP(=O)(O)O	0.057971	1iih	train	0.160555	3PG
CC(C)CC(NC(=O)C([NH3+])CC(=O)O)C(=O)NC(CC(=O)O)C(=O)NC(C)C(=O)NC(CC(C)C)C(=O)NC(CC(C)C)C(=O)NC(C)C(=O)NC(CC(=O)O)C(=O)NC(CC(C)C)C(=O)NC(CCC(=O)O)C(=O)O	0.134146	2k2r	train	0.129514	10-mer
CCCN(CCC)C(=O)C(O)C(O)CO	0.0694444	2wpb	train	0.143618	ZZI
O=P(O)(O)OCC1CC([NH2+]C2C=C(CO)C(O)C(O)C2O)C(O)C(O)C1O	0.103448	2wtx	train	0.135102	VDO
CC(C(=O)O)N1C(=O)C2C3CCC(C3)C2C1=O	0.140845	3g31	train	0.152752	GF1
COC(=O)c1cccc2[nH]ccc12	0.138889	4b35	train	0.13506	4ME
OCC1OC(OC2C(O)C(O)c3nccn3C2CO)C(O)C(O)C1O	0.117647	4cd8	train	0.172285	2-mer
CCOC(=O)/C=C/c1ccc(O)c(O)c1	0.135135	4gqq	train	0.157688	0XR
CC(C(=O)O)N(c1ccccc1)S(C)(=O)=O	0.111111	4kzb	train	0.143529	NZ2
Cc1cc(C)nc(N)n1	0.0967742	4llx	train	0.169043	5ZE
NC(=O)C(CCCC[NH3+])[NH2+]Cc1cccc(-c2cccnc2)c1	0.0869565	4u5u	train	0.14192	3D2
Cc1ncc(CCP(=O)(O)O)c(CO)c1O	0.102564	5aes	train	0.156478	5B0
O=C(O)c1cccc(Oc2ccccc2)c1	0.115942	5flt	train	0.156778	VJJ
[NH3+]Cc1nc2ccccc2s1	0.0405405	5ngz	train	0.150541	2BG
COc1ccc2[nH]c(C)cc2c1	0.114286	6b7b	train	0.16562	CWJ
OCC(CO)(CO)[NH2+]CCC[NH2+]C(CO)(CO)CO	0.0149254	3c2u	train	0.142629	B3P
CC(=O)NC1C(O)CC(C(=O)O)OC1C(O)C(O)CO	0.151899	1ms0	train	0.122974	DAN
O=P(O)(O)OCC1OC(O)CC(O)C1O	0.108108	2pri	train	0.115718	D6G
O=C(NCC1OC(n2ccc(=O)[nH]c2=O)C(O)C1O)c1cccc(CO)n1	0.152174	4kc1	train	0.144643	WS1
O=c1[nH]n(CCc2ccccc2)c(=O)c2cc(OC3OC(CO)C(O)C(O)C3O)ccc12	0.125	1eef	train	0.131897	2-mer
O=P(O)(OCc1ccccc1)Oc1ccccc1CO	0.0886076	1o4k	train	0.138411	PSN
CCCCC(=O)OCC(COP(=S)(S)OCC[N+](C)(C)C)OC(=O)CCCC	0.0434783	1p6e	train	0.157118	PC5
CN(CCOc1ccc(-c2ccc(C#N)cc2)cc1)C(=O)NO	0.123457	1zp5	train	0.156345	2NI
O=C(O)C1=CC(O)C(O)C(O)C1	0.119403	2aa9	train	0.134863	SKM
O=C(O)C1=CC(O)C(O)C(O)C1	0.119403	2aay	train	0.134863	SKM
O=P(O)(O)OCC1OC(OP(=O)(O)O)C(O)C(O)C1O	0.0649351	2fkf	train	0.139286	G16
O=C(O)CC(O)(CC(=O)O)C(=O)O	0.0625	2fw6	train	0.128354	CIT
O=C(O)CC(O)(CC(=O)O)C(=O)O	0.0625	2fwp	train	0.127979	CIT
CC(NC(=O)C(NC(=O)C(Cc1ccccc1)NC(=O)C1CCCN1C(=O)C(CC(=O)O)NC(=O)C(NC(=O)C(CO)NC(=O)C(CCC(=O)O)NC(=O)C(Cc1ccc(O)cc1)NC(=O)C(CC(N)=O)NC(=O)C([NH3+])Cc1ccccc1)C(C)O)C(C)O)C(=O)NC(CCCC[NH3+])C(=O)O	0.168	2kfg	train	0.142188	12-mer
OCC1OC(OCC2OC(O)C(O)C(O)C2O)C(O)C(O)C1O	0.038961	3alt	train	0.154718	MLB
O=C(O)CCc1ccc2c(c1)OCO2	0.123288	4ef6	train	0.128866	I2E
CC(=O)c1ccc2c(c1)OCCO2	0.147059	4lm3	train	0.168856	9ZE
FC(F)(F)c1cccnc1N1CC[NH2+]CC1	0.106667	4y2q	train	0.136769	49N
CC([NH3+])C(=O)NC(C(N)=O)C(C)C	0.117647	5c0k	train	0.150751	4WK
Nc1ncnc(Nc2ccccc2)n1	0.0821918	5x4m	train	0.155792	7ZF
CC(=O)NC1C(O)OC(COP(=O)(O)O)C(O)C1O	0.128205	6fv4	train	0.128468	16G
[NH3+]CC1CCCCC1	0.0806452	1tng	train	0.149807	AMC
c1ccc(NCc2cccnc2)cc1	0.0533333	3ftv	train	0.129334	11X
CCCCCC(=O)OCC(CCP(=O)(O)OCC[N+](C)(C)C)OC(=O)CCCCC	0.0537634	1p6d	train	0.157118	3PC
O=C(NCC1OC(n2ccc(=O)[nH]c2=O)C(O)C1O)C(CO)n1cc(-c2ccccc2)nn1	0.161616	4y62	train	0.144219	48E
Cc1ccc(S(=O)(=O)N2CCCC2C(=O)O)cc1	0.211268	1f4e	train	0.148608	TPR
O=C1N[C@@H](Cc2c[nH]cn2)C(=O)N2CCC[C@@H]12	0.15	1w1t	train	0.121832	CHQ
[NH3+]C1CCOC1=O	0.0757576	2br6	train	0.185865	HSL
O=C(OC1Cc2c(O)cc(O)cc2OC1c1cc(O)c(O)c(O)c1)c1cc(O)c(O)c(O)c1	0.105882	2kdh	train	0.122981	KDH
O=c1c2c3c(sc2ncn1Cc1nn[nH]n1)CCCC3	0.129412	3g34	train	0.152752	1CE
COc1ccc2[nH]ccc2c1	0.084507	3imc	train	0.128649	BZ3
COc1ccc2[nH]ccc2c1	0.084507	3img	train	0.12904	BZ3
Cc1[nH]c2cc(Cl)cc(Cl)c2c1CC[NH3+]	0.12	4dst	train	0.151782	9LI
CC(=O)NC(CC(C)C)C(=O)NC(Cc1ccccc1)C(=O)O	0.128205	4k3l	train	0.157098	2-mer
Nc1cccc2c1CC[NH2+]C2	0.0540541	4mrg	train	0.153712	24W
Nc1c(F)cccc1C(=O)O	0.151515	4owm	train	0.141611	3F0
Clc1ccc(Cc2nnn[nH]2)cc1	0.112676	5fng	train	0.157218	YIE
COC1/C=C/OC2(C)Oc3c(C)c(O)c4c(O)c(c(/C=N/N5CC[NH+](C)CC5)c(O)c4c3C2=O)NC(=O)/C(C)=C\C=C\C(C)C(O)C(C)C(O)C(C)C(OC(C)=O)C1C	0.116279	2hw2	train	0.16347	RFP
O=C(O)Cc1ccc(OCc2ccccc2)cc1	0.111111	5flq	train	0.156778	IO2
CC(=O)NCCCCC(NC(=O)C(CCCNC(=N)N)NC(=O)C(C)NC(=O)C(NC(=O)C(CCC(N)=O)NC(=O)C(CCCC[NH3+])NC(=O)C(NC(=O)C(CCCNC(=N)N)NC(=O)C(C)[NH3+])C(C)O)C(C)O)C(=O)NC(CO)C(=O)NC(C(=O)NCC(=O)NCC(=O)NC(CCCC[NH3+])C(=O)NC(C)C(=O)O)C(C)O	0.115044	2rnw	train	0.167395	15-mer
OCC1OC(OC2C(CO)OC(OC3C(CO)OC(O)C(O)C3O)C(O)C2O)C(O)C(O)C1O	0.0526316	3ckb	train	0.14437	MLR
O=c1ccn(C2OC(COP(=O)(O)OP(=O)(O)O)C(O)C2O)c(=O)[nH]1	0.139535	3djq	train	0.163358	UDP
Oc1c(Br)cc(Cl)cc1C[NH+]1CCC([NH+]2CCC(O)CC2)CC1	0.0941176	5aba	train	0.177748	UL7
Nc1ncnc2c1ncn2C1OC(COP(=O)(O)OP(=O)(O)OP(=O)(O)O)C(O)C1O	0.0947368	3ump	train	0.152418	ATP
CN(C)C(=N)NCCCC([NH3+])C(=O)O	0.0933333	4a4g	train	0.114445	DA2
[NH3+]CCCC([NH3+])C(=O)O	0.0588235	1hqg	train	0.146864	ORN
COC1OCC(OC2OCC(O)C(O)C2O)C(O)C1O	0.0958904	1ux7	train	0.138409	3-mer
Nc1ncccc1OCc1ccccc1	0.0666667	1w7h	train	0.155985	3IP
Oc1ccccc1Cl	0.0806452	1wbo	train	0.156218	2CH
COC1OC(CO)C(O)C(O)C1O	0.0555556	1ws4	train	0.165306	GYP
NC(=O)c1cccnc1	0.0869565	1yc5	train	0.159166	NCA
COc1ccc2c(c1)c(CC(=O)O)c(C)n2C(=O)c1ccc(Cl)cc1	0.166667	1z9h	train	0.155696	IMN
Cc1cn(C2CC(O)C(COP(=O)(O)OP(=O)(O)OP(=O)(O)O)O2)c(=O)[nH]c1=O	0.186047	1zm7	train	0.154174	TTP
CC1[NH2+]C(C[NH2+]C(CO)c2ccccc2)C(O)C1O	0.1125	2f1b	train	0.101706	GB3
C[NH+](CCC([NH3+])C(=O)O)CC1OC(n2cnc3c(N)ncnc32)C(O)C1O	0.113402	2h2e	train	0.146595	SA8
O=C(O)C(Cl)Cl	0.05	2q8h	train	0.147279	TF4
CC(=O)NCCCCC([NH3+])C(=O)O	0.112676	2r0y	train	0.160865	13-mer
O=C(O)COP(=O)(O)O	0.0769231	2rka	train	0.12953	PGA
Cc1cccc(C)c1OCC(C)[NH3+]	0.132353	2vin	train	0.162534	505
N#Cc1cnn2cccnc12	0.0666667	2vtm	train	0.147688	LZM
O=C(O)C(=O)c1cccc(O)c1	0.102941	2wa3	train	0.151471	A29
O=C1NC(=O)C(=O)C(=O)N1	0.0655738	2xgm	train	0.130658	LXN
CC(=O)/N=C1\C(SP(=O)(O)OP(=O)(O)OCC2OC(n3ccc(=O)[nH]c3=O)C(O)C2O)OC(CO)C(O)C1O	0.142857	2xgo	train	0.126241	ZKD
COc1ccccc1-c1ccc(C(=O)O)o1	0.106667	2xp3	train	0.157764	B21
Nc1ncnc2c1ncn2C1OC(COP(=O)(O)OP(=O)(O)OP(=O)(O)O)C(O)C1O	0.0947368	2ych	train	0.132825	ATP
CC(=O)NC1C(O)CC(OC2C(O)C(CO)OC(OC3C(CO)OC(O)C(O)C3O)C2O)(C(=O)O)OC1C(O)C(O)CO	0.118812	3ap7	train	0.159044	3-mer
CC(O)C(NC(=O)C1CCCN1C(=O)C(CO)NC(=O)C(Cc1ccc(O)cc1)NC(=O)C(CO)NC(=O)C1CCC[NH2+]1)C(=O)NC(CO)C(=O)N1CCCC1C(=O)NC(C=O)CO	0.166667	3d9o	train	0.144847	14-mer
O=C([O-])c1cnc(-c2ccccc2)[nH]1	0.140845	3grj	train	0.143915	G14
O=C(O)c1cc2ccccc2o1	0.115942	3ime	train	0.129927	BZ2
O=c1cc(C(F)(F)F)c2c([nH]1)CCC2	0.140845	3nk8	train	0.149807	JKZ
c1ccc2[nH]ncc2c1	0.0588235	4b2i	train	0.13506	LZ1
OCC1OC(OC2C(CO)OC(OC3C(CO)OC(OC4C(CO)OC(O)C(O)C4O)C(O)C3O)C(O)C2O)C(O)C(O)C1O	0.0526316	4fe9	train	0.147366	MTT
COC1OC(CO)C(O)C(OC2OC(CO)C(O)C(O)C2NC(C)=O)C1O	0.121951	4k0o	train	0.135594	NAG-MBG
O=C1NCc2ccc(Cl)cc21	0.130435	4k5z	train	0.159427	1P7
CCC(C)C(NC(=O)C(NC(=O)C(CO)NC(=O)C([NH3+])CC(=O)O)C(C)CC)C(=O)O	0.109756	4k72	train	0.111683	10-mer
O=P(O)(O)OCC1OC(O)C(O)C1O	0.0684932	4l51	train	0.137967	HSX
O=P(O)(O)OCC1OC(O)C(O)C1O	0.0684932	4l5j	train	0.147047	HSX
Cc1nc(=O)c2ccccc2[nH]1	0.147059	4llk	train	0.169043	MEW
CC(=O)CCC([NH3+])C(=O)O	0.106061	4o7d	train	0.170299	ONL
O=C(O)c1cc2ccccc2o1	0.115942	4oyp	train	0.141898	BZ2
Cc1[nH]ncc1-c1ccc(F)cc1	0.115942	4oz2	train	0.141898	1Z6
CC(=O)NC1C(O)OC(COP(=O)(O)O)C(O)C1O	0.128205	4u0w	train	0.167503	16G
N#Cc1c(F)cc(O)cc1SCCS(=O)(=O)O	0.0987654	4wh9	train	0.168249	3M8
Cc1cc2ccccc2[nH]c1=O	0.166667	5a5o	train	0.150794	J5I
COc1ccc2ncnc(N)c2c1	0.0945946	5aqr	train	0.148187	N8Y
O=C(O)/C=C/c1ccc(Cl)cc1Cl	0.128571	5ehw	train	0.156778	5OO
O=C(O)CCc1ccc(Cl)cc1	0.136364	5fnq	train	0.150683	S0W
CN1C(=O)NC(=O)C1(C)C	0.111111	5jah	train	0.15822	6HQ
Cc1ncccc1NC1C=CCC1S(C)(=O)=O	0.155844	5l97	train	0.144233	6RW
N#Cc1cccc(S(=O)(=O)NC2CC2)c1	0.133333	5lz2	train	0.15822	7BX
CSCC[C@H](NC(=O)[C@H](CC(N)=O)NC(=O)[C@H](Cc1ccccc1)[NH2+][C@H](O)CCC(=O)[O-])C(=O)N[C@H]1CCC(=O)NCCCCCNC(=O)CC[C@@H](C(=O)N[C@@H](C)C(=O)N[C@@H](CC(C)C)C(=O)N[C@@H](Cc2c[nH]cn2)C(=O)[O-])NC(=O)[C@H](Cc2ccc(O)cc2)NC(=O)[C@H](Cc2ccccc2)NC(=O)[C@H](CCCNC(N)=[NH2+])NC(=O)[C@H](CCCNC(N)=[NH2+])NC(=O)[C@H](CCC(N)=O)NC(=O)[C@H](CCC(N)=O)NC1=O	0.128049	5u66	train	0.163634	15-mer
CS(=O)(=O)Nc1ccc(F)c(F)c1	0.166667	5ye8	train	0.158121	8U3
CN1CC(C(=O)NCC[NH3+])=CCC1=O	0.144737	6fh6	train	0.144702	D8Q
CN1CC(C(=O)NCCCNC(=O)c2ccc(F)cc2)=CCC1=O	0.1875	6fh7	train	0.144233	EN2
NC(=O)c1cc2c(C(=O)Nc3cccc(C[NH3+])c3)cccc2[nH]1	0.168675	6ftz	train	0.16801	E7E
[NH3+]CCc1ccccc1	0.0615385	1utm	train	0.144484	PEA
O=C1CCN(C2OC(COP(=O)(O)O)C(O)C2O)C(=O)N1	0.134146	4g0p	train	0.152555	U5P
CC(C)COc1cc(=O)n(C)c(=O)n1C	0.0945946	5jan	train	0.15822	6HP
O=C([O-])C1CC[NH+](CCOc2ccc3[nH]ccc3c2)CC1	0.154762	3fuk	train	0.129255	58Z
Cc1cc(C)n(O)c(=S)c1	0.106061	4q81	train	0.157218	7MH
COCc1cccc(S(=O)(=O)N(CC(C)C)C(C(=O)NO)C(C)C)c1	0.125	4xm8	train	0.145305	41T
Oc1ccc(Sc2ccc(O)cc2)cc1	0.0634921	5z4h	train	0.134748	A8K
COC1OC(CO)C(O)C(O)C1O	0.0555556	1ws5	train	0.165306	MAM
OCC1OC(OC2C(CO)OC(OC3C(CO)OC(O)C(O)C3O)C(O)C2O)C(O)C(O)C1O	0.0526316	2ggu	train	0.141061	MLR
[NH3+]CCc1c[nH]c2ccc(O)cc12	0.138889	3adv	train	0.154304	SRO
OCc1ccc2c(c1)OCCO2	0.0857143	4lm2	train	0.169043	8ZE
CCc1cc(Br)cc2c(CC[NH3+])c(C)[nH]c12	0.146667	5aoi	train	0.17808	RZH
N=C(N)c1ccccc1	0.0615385	1rtf	train	0.16682	BEN
CC(C)C(NC(=O)C1CCCN1C(=O)C(CCCNC(=N)N)NC(=O)C(CC(N)=O)NC(=O)C([NH3+])Cc1ccccc1)C(=O)O	0.179245	2pcu	train	0.157048	5-mer
Nc1ncnc2c1ncn2C1OC(CO)C(O)C1O	0.0833333	3ay0	train	0.168435	ADN
CC(C)SC1OC(CO)C(O)C(O)C1O	0.0675676	3t08	train	0.104046	IPT
COC1OC(CO)C(O)C(NC(=O)c2ccc(C)cc2)C1OC(=O)c1ccc(C)cc1	0.162791	3t1m	train	0.154011	DQT
Cc1cc(C)n2nc(N)cc2n1	0.0833333	3zvv	train	0.108428	XAZ
Cc1ccccc1	0.0847458	4i7k	train	0.188755	MBN
O=c1[nH]cnc2ccccc12	0.117647	4lm4	train	0.169043	JPZ
C/C(=C\C(=O)O)c1ccc(Cl)cc1	0.149254	5fls	train	0.156778	6ZX
CC(=O)NC(CCC(=O)C(=O)O)C(O)C(O)C(O)CO	0.0769231	1f74	train	0.143762	NAY
O=C(O)CCC(=O)CF	0.078125	1gzg	train	0.132026	LAF
COc1cccc(CO)c1OP(=O)(O)O	0.12	1o41	train	0.138411	300
O=C(CO)C(O)C(O)COP(=O)(O)O	0.0684932	1uj5	train	0.147897	5RP
O=P(O)(O)OCC(O)C(O)C(O)CO	0.0410959	1uj6	train	0.147897	A5P
Nc1ccc2ccccc2n1	0.0434783	2ohl	train	0.160111	2AQ
O=C(O)c1cnn(-c2ccccc2)c1	0.112676	2vcw	train	0.143219	ZZA
O=C(O)C1COc2ccccc2O1	0.128571	4g5f	train	0.123528	0JD
O=C(O)C1=CC(O)C(O)C(O)C1	0.119403	4guj	train	0.143895	SKM
NC(=O)C(CCCC[NH3+])[NH2+]Cc1ccc(-c2cccnc2)s1	0.0860215	4u5v	train	0.14192	RH2
CCCCC[NH+]1C(CO)C(O)C(O)C1CC(=O)NC	0.0740741	5abe	train	0.122114	XQO
Cc1onc(-c2c(Cl)cccc2Cl)c1CO	0.0769231	5ort	train	0.164246	A5Z
CCCCOc1ccc2cc(S(=O)(=O)NC(CCC(=O)O)C(=O)O)ccc2c1	0.137931	2jfh	train	0.141206	LK1
CSCCC(NC(=O)C(CC(C)C)NC(=O)CNC(=O)C(Cc1ccccc1)NC(=O)C(Cc1ccccc1)NC(=O)C(CCC(N)=O)NC(=O)C(CCC(N)=O)NC(=O)C1CCCN1C(=O)C(CCCC[NH3+])NC(=O)C1CCCN1C(=O)C([NH3+])CCCNC(=N)N)C(=O)O	0.15873	2ksa	train	0.130303	11-mer
[NH3+]CCc1c[nH]c2ccccc12	0.0985915	3atm	train	0.149807	TSS
Nc1nc2ccccc2nc1N1CCCC1	0.0972222	3hw1	train	0.151809	EV2
[NH3+]CCc1c[nH]c2ccccc12	0.0985915	3rxi	train	0.149807	TSS
N=C(N)Nc1ccc(C(=O)O)cc1	0.115942	3rxj	train	0.149807	GBS
N=c1ccn(C2OC(COP(=O)(O)O)C(O)C2O)c(=O)[nH]1	0.142857	1rnm	train	0.169388	C5P
Nc1ncnc2c1ncn2C1OC(COP(=O)(O)CP(=O)(O)OP(=O)(O)O)C(O)C1O	0.09375	1s26	train	0.136469	APC
O=C(O)C(=O)O	0.0535714	3mof	train	0.131035	OXL
Nc1ncnc(Nc2ccccc2Cl)n1	0.0779221	6ew6	train	0.143099	C0H
O=C(O)C(O)c1ccccc1	0.109375	1mdl	train	0.132618	RMN
O=C(OCc1ccccc1)c1cccnc1	0.0769231	4eh5	train	0.138003	0OM
Cn1cnc2c(N)nc[n+](C)c21	0.0666667	1pu7	train	0.173649	39A
c1nc2nc[n+]3cc[nH]c3c2[nH]1	0.111111	1pu8	train	0.173649	EA1
CCN(CC)C(=O)c1ccc(O)c(OC)c1	0.12	2xdl	train	0.141629	2DL
CC([NH3+])Cc1ccc(O)cc1	0.0882353	3buf	train	0.137693	AEG
FC(F)OC(Cl)C(F)(F)F	0.0147059	3f78	train	0.155964	ICF
CC(C)[C@H](NC(=O)CNC(=O)CNC(=O)[C@@H](NC(=O)[C@H](C)NC(=O)[C@@H]1CCC[NH2+]1)[C@@H](C)O)C(=O)N[C@@H](CCCC[N+](C)(C)C)C(=O)N[C@@H](CCCC[NH3+])C(=O)N1CCC[C@H]1C(=O)N[C@@H](Cc1c[nH]cn1)C(=O)N[C@@H](CCCNC(N)=[NH2+])C(=O)N[C@@H](Cc1ccc(O)cc1)C(=O)[O-]	0.161074	3mo8	train	0.146247	12-mer
CC(C)[C@H](NC(=O)[C@H](Cc1c[nH]cn1)NC(=O)[C@@H](NC(=O)[C@H](CCCC[NH3+])NC(=O)[C@@H]([NH3+])CCC(=O)[O-])C(C)C)C(=O)N[C@@H](CCC(N)=O)C(=O)[O-]	0.135922	4j79	train	0.16085	6-mer
CC1CCCC(C(=O)O)N1C(=O)CCS	0.135135	4kz6	train	0.143529	ZB6
C[N+](C)(C)CCCCC([NH3+])C(=O)O	0.0694444	4pl6	train	0.146702	11-mer
Cn1ccc(C[NH2+]CCc2ccccc2)n1	0.0759494	4y2j	train	0.136769	49G
CC([NH3+])C(=O)NCC1OC(n2ccc(=O)[nH]c2=O)C(O)C1O	0.180723	4y64	train	0.145243	48C
Cc1ccc2c(N)ncnc2c1	0.114286	5aqq	train	0.148187	BBW
O=C(Nc1ncnc2[nH]cnc12)c1cccc(-c2cccc(-n3cccc3)c2)c1	0.162791	5cr7	train	0.140555	5WO
COc1ccc(/C(C)=C/C(=O)O)cc1	0.112676	5eh8	train	0.156778	5O6
CC(=O)NC1C(OC2C(O)C(CO)OC(Oc3ccc([N+](=O)[O-])cc3)C2NC(C)=O)OC(CO)C(O)C1O	0.141304	5ggo	train	0.138417	2-mer
O=C(CCOc1ccc(F)cc1)N1CCSCC1	0.189189	5orw	train	0.164246	A6E
O=C/C=C/c1ccc(O)cc1O	0.084507	1k2i	train	0.152505	SN1
O=CC(O)COP(=O)(O)O	0.0422535	1uod	train	0.150947	G3H
CC(O)C(NC(=O)C(Cc1ccc(O)cc1)NC(=O)C(CCCNC(=N)N(C)C)NC(=O)C1CCCN1C(=O)C(CO)NC(=O)C(CO)NC(=O)C1CCCN1C(=O)C(CO)NC(=O)C([NH3+])Cc1ccc(O)cc1)C(=O)N1CCCC1C(=O)NC(CCC(N)=O)C(=O)NC(CO)C(=O)N1CCCC1C(=O)O	0.175	2lto	train	0.128415	13-mer
O=[N+]([O-])c1ccc(N/N=C(/S)Nc2ccc(F)cc2)c([N+](=O)[O-])c1	0.117647	2lwi	train	0.148509	KOB
O=C(O)c1ccccc1C(=O)O	0.116667	3c2r	train	0.140385	PHT
Nc1nc2cc(Cl)ccc2n1CCCO	0.115385	3msj	train	0.152837	EV3
CNc1nc2ccc(NC(C)=O)cc2s1	0.131579	4aj1	train	0.148784	AJ1
Cc1nc2ccc(NC(=O)CCNC(N)=O)cc2s1	0.144578	4ajk	train	0.148402	88S
CCCCCCCCCOC1OC(CO)C(O)C(O)C1O	0.0506329	4gbz	train	0.127615	BGC
Cc1ccccc1NC(N)=S	0.117647	5enb	train	0.171749	5Q5
CCC(C)C(C=O)NC(=O)C1CCCN1C(=O)C(CCC(=O)O)NC(=O)C([NH3+])C(C)C	0.173913	1h9l	train	0.156827	5-mer
CSCCC(NC(=O)C(CC(C)C)NC(=O)CNC(=O)C(Cc1ccccc1)NC(=O)C(Cc1ccccc1)NC(=O)C(CCC(N)=O)NC(=O)C(CCC(N)=O)NC(=O)C1CCCN1C(=O)C(CCCC[NH3+])NC(=O)C1CCCN1C(=O)C([NH3+])CCCNC(=N)N)C(=O)O	0.15873	2ksb	train	0.130303	11-mer
CC(O)C(C)(O)C(=O)O	0.0606061	4bt3	train	0.150167	WTZ
Cc1cn2nc(N)nc2nc1OC(C)C	0.0769231	4uct	train	0.155663	5U1
CC(=O)NC1C(O)OC(CO)C(O)C1O	0.125	1ax0	train	0.14427	A2G
O=C([O-])CCc1nc2ccccc2[nH]1	0.105263	3kac	train	0.142562	4BX
OCC([NH2+]CC1[NH2+]CC(O)C1O)c1ccccc1	0.115385	2f1a	train	0.10167	GB2
O=C([O-])c1cc(-c2ccccn2)n[nH]1	0.136986	3odk	train	0.157764	ODK
Nc1nc2ccccc2s1	0.0422535	4b34	train	0.13506	ABV
O=C(O)CCc1ccc2ccccc2n1	0.109589	6cea	train	0.157804	EYY
OC[C@@H]1[C@@H](O)[C@H](O)[C@@H](O)c2nn[nH][n+]21	0.0666667	1e6q	train	0.146444	NTZ
O=[N+]([O-])c1cccc(OC2OC(CO)C(O)C(O)C2O)c1	0.0930233	1eei	train	0.132687	GAA
CCCCCCCC[NH2+]CC(=O)N1CCCC1C(=O)N1CCCC1C(=O)N1CCCC1C(=O)NC(Cc1ccc(O)cc1)C(N)=O	0.173469	1k9q	train	0.102755	5-mer
OCC1C(O)C(O)C(O)c2nnnn21	0.0526316	1noi	train	0.114776	NTZ
OCC1C(O)C(O)C(O)c2nnnn21	0.0526316	1noj	train	0.115593	NTZ
OCC1C(O)C(O)C(O)c2nnnn21	0.0526316	1nok	train	0.115593	NTZ
Nc1ncnc2[nH]cnc12	0.0882353	2p8n	train	0.133966	ADE
[NH3+]C(CCC(O)[NH2+]C(CS)C(O)[NH2+]CC(=O)O)C(=O)O	0.0864198	3e73	train	0.176494	GSH
O=C(O)C1COc2ccccc2O1	0.128571	4de5	train	0.128866	0JD
Cc1nn(C)c2sc(C(=O)O)cc12	0.152778	4fzj	train	0.129321	0W1
O=C(O)c1ccc(-c2ccc(F)c(Cl)c2)o1	0.164384	4lw1	train	0.123829	1XS
Clc1ccc(OCc2nnn[nH]2)cc1	0.0933333	5flo	train	0.156778	J4K
O/N=C(\c1cccnc1)c1ccc(O)cc1O	0.0617284	5fnf	train	0.141306	TQL
CC(C)Cn1c(=O)n(C)c(=O)c2[nH]cnc21	0.144737	3ecn	train	0.174162	IBM
Oc1ccnc2ccccc12	0.0882353	3kpu	train	0.162116	ES1
C[NH+](C)CCCN1c2ccccc2Sc2ccc(Cl)cc21	0.139241	3lk0	train	0.1433	Z80
O=c1c2ccccc2ncn1-c1ccccc1	0.111111	4eh2	train	0.150813	0OK
C[N+](C)(C)CCCCC([NH3+])C(=O)O	0.0694444	4pli	train	0.146702	11-mer
CCNc1cc(-c2cccnc2)nc2ccnn12	0.0952381	5n1x	train	0.143099	8HH
O=C(O)C(O)(c1ccccc1)c1ccccc1	0.0923077	4hnc	train	0.130883	0UT
CC([NH3+])C(=O)NC(C(=O)NC(CCCNC(=N)N)C(=O)NC(CC(N)=O)C(=O)NC(Cc1ccccc1)C(=O)NC(CO)C(=O)NCC(=O)O)C(C)O	0.122642	4x3i	train	0.132429	7-mer
CC(=O)N[C@@H](Cc1ccccc1)C(=O)N[C@@H](Cc1c[nH]cn1)C(=O)N[C@@H](C)C(=O)N[C@@H](C)C(N)=O	0.168539	5fox	train	0.134683	6-mer
CCSc1nnc(NC(=O)OC)s1	0.0769231	5ose	train	0.164246	A98
[NH3+]C(CCC(=O)NC(CS)C(=O)NCC(=O)O)C(=O)O	0.1	1lbk	train	0.160854	GSH
CC(=O)NC1C(O)C(F)C(OP(=O)(O)OCC2OC(n3ccc(N)nc3=O)C(O)C2O)(C(=O)O)OC1C(O)C(O)CO	0.153153	1ro7	train	0.172411	CSF
NC(=O)CP(=O)(O)O	0.0625	3at1	train	0.146407	PCT
CCc1cc(CC[NH3+])ccc1O	0.112676	3bug	train	0.141468	AEH
O=CC1CCC[NH2+]1	0.0769231	1o6i	train	0.122012	0HZ
COc1ccc(-c2c(-c3ccc(O)cc3O)n[nH]c2C)cc1	0.0963855	2zdx	train	0.138155	P4A
O=c1ccn(C2OC(COP(=O)(O)OP(=O)(O)O)C(O)C2O)c(=O)[nH]1	0.139535	3dxh	train	0.169388	UDP
O=c1[nH]c(=O)n(C2OC(COP(=O)(O)O)C(O)C2O)cc1F	0.156627	3g1v	train	0.158863	5FU
CC1C=C(S)C(=O)CO1	0.0857143	4mlx	train	0.157218	TM7
CCC(C)C(NC(=O)C(CO)NC(=O)C(CO)NC(=O)C(CCC(N)=O)NC(=O)C(CC(C)C)NC(=O)C([NH3+])CC(N)=O)C(=O)NC(C(=O)NC(CCCC[NH3+])C(=O)NC(Cc1ccccc1)C(=O)NC(CCCC[NH3+])C(=O)NC(CCCC[NH3+])C(=O)N1CCCC1C(=O)NC(CC(C)C)C(=O)N1CCCC1C(=O)NC(CC(C)C)C(=O)NC(C(=O)NC(CCC(N)=O)C(=O)N1CCCC1C(=O)NCC(=O)O)C(C)O)C(C)C	0.151515	2nd0	train	0.144973	19-mer
Cc1ccc2cc(C(=O)[O-])[nH]c2c1	0.173913	3kab	train	0.157764	4BL
O=C(O)CC(O)(CC(=O)O)C(=O)O	0.0625	4nrm	train	0.152907	FLC
CCCOc1ccc(C[NH3+])cc1Cl	0.0789474	5cs6	train	0.156725	K82
CC(=O)NC1OC(CO)C(O)C(O)C1O	0.126761	5d9p	train	0.142839	NBG
Clc1ccccc1OCc1nnn[nH]1	0.0641026	5flp	train	0.157218	6J5
N=C(N)NCCCCC([NH3+])C(=O)O	0.0810811	5ijr	train	0.150406	HRG
Nc1ncnc2c1ncn2C1OC(COC(=O)CP(=O)(O)O)C(O)C1O	0.108696	1s5z	train	0.136349	SON
Nc1ncccc1OCc1ccccc1	0.0666667	3fty	train	0.129461	3IP
Cc1ccc2sc(CO)cc2c1	0.0972222	5mwo	train	0.14482	J6W
[NH3+]NC(=O)c1ccc(-c2ccc(Cl)cc2)o1	0.136986	5osd	train	0.163645	A9B
O=P(O)(O)OCC(O)CO	0.057971	6tim	train	0.160555	G3P
Nc1nc2ncc(CNc3ccc(C(=O)O)cc3)nc2c(=O)[nH]1	0.126437	1br6	train	0.135094	PT1
OCC1N/C(=N\O)C(O)C(O)C1O	0.0694444	1e6s	train	0.146444	GOX
OCC1NC(NO)C(O)C(O)C1O	0.0869565	1e72	train	0.146444	GOX
CC(=O)NC(Cc1ccccc1)C(=O)N1CCCC1C(=O)N1CCCC1C(=O)N1CCCC1C(=O)N1CCCC1C(=O)O	0.192771	1evh	train	0.137007	7-mer
O=P(O)(O)CS	0.0491803	1ew9	train	0.13322	MMQ
CC1OC(OC2C(CO)OC(OC3C(CO)OC(O)C(O)C3O)C(O)C2O)C(O)C(O)C1[NH2+]C1C=C(CO)C(O)C(O)C1O	0.0851064	1k1y	train	0.116919	ACR
CC(C)CC(NC(=O)C(CCCNC(=N)N)NC(=O)C([NH3+])CC(N)=O)C(=O)NC(CC(C)C)C(=O)NC(CC(C)C)C(=O)NC(C(=O)NCC(=O)O)C(C)O	0.114583	1q5l	train	0.139617	7-mer
O=C(O)CCc1ccccc1	0.107692	1tog	train	0.170542	HCI
O=C(O)C1(O)CC(O)C(O)C(C(O)COP(=O)(O)O)O1	0.0952381	1x6u	train	0.141808	DO8
COC1OC(CO)C(O)C(O)C1O	0.0555556	2bv4	train	0.116097	MMA
OC1COCC(O)C1O	0.0819672	2ri9	train	0.137957	LDY
Cn1c(=O)c2nc(Cl)[nH]c2n(C)c1=O	0.0958904	2uy3	train	0.148617	H33
CC(=O)CCCCn1c(=O)c2c(ncn2C)n(C)c1=O	0.141026	3aru	train	0.136105	PNX
Cc1cc2c(cc1N)n(C)c(=O)n2C	0.117647	4tyl	train	0.150794	39O
O=P(O)(O)OCC(O)CO	0.057971	4wn0	train	0.159343	G3P
O=C(O)CC(O)(CC(=O)O)C(=O)O	0.0625	5go2	train	0.146492	CIT
CSCC[C@H]([NH3+])C(=O)N[C@H](C(=O)N[C@@H](Cc1c[nH]c2ccccc12)C(=O)NCC(=O)N1CCC[C@H]1C(=O)N[C@@H](CC(=O)[O-])C(=O)N1CCC[C@H]1C(=O)N[C@@H](CC(C)C)C(=O)N[C@@H](Cc1ccc(O)cc1)C(=O)N[C@H](C(=O)[O-])C(C)C)C(C)C	0.151515	5n1y	train	0.186841	10-mer
CC(C)SC1OC(CO)C(O)C(O)C1O	0.0675676	1px4	train	0.104229	IPT
Nc1ncnc2c1ncn2C1OC(COP(=O)(O)O)C(O)C1O	0.1	2gmk	train	0.165521	AMP
O=C(NCC1OC(n2ccc(=O)[nH]c2=O)C(O)C1O)c1cccc(CO)n1	0.152174	4kc4	train	0.144643	WS3
O=[N+]([O-])c1cccc2ncccc12	0.0810811	4lm1	train	0.168669	7ZE
CCCc1cc2[nH]c(=O)ccc2c(C)n1	0.162162	4unp	train	0.130438	TXW
N#Cc1nc(Cc2ccccc2)oc1N	0.05	5ene	train	0.171749	5Q8
Cn1cccc1-c1cccc(C(=O)O)c1	0.15493	5qay	train	0.164287	X6P
CC(C)Cn1c(=O)n(C)c(=O)c2[nH]cnc21	0.144737	2r8q	train	0.160286	IBM
OCC1[NH2+]CC(O)C(O)C1O	0.0746269	3qfz	train	0.111546	NOJ-SO4
COC(=O)[C@@H]([NH3+])Cc1c[nH]c2ccccc12	0.128205	4b2l	train	0.13506	TR7
O=C1Cc2ccc(Br)cc2N1	0.114286	4k60	train	0.158389	1P8
Cc1cccc(-n2nc(C(=O)O)cc2-c2ccccc2)c1	0.155844	4luo	train	0.123829	1DZ
OCC1OC(OC2C(CO)OC(OC3C(CO)OC(OC4C(CO)OC(O)C(O)C4O)C(O)C3O)C(O)C2O)C(O)C(O)C1O	0.0526316	4qlk	train	0.139595	CTT
CC(C)(C)OC(=O)NC1CNc2ccccc2C1	0.184211	4y2u	train	0.136769	49R
Cc1c(C(=O)O)cnn1-c1ccccc1	0.140845	5o0a	train	0.160386	9FH
CC(=O)NC1C(O)CC(OC2C(O)C(O)OC(CO)C2O)(C(=O)O)OC1C(O)C(O)CO	0.129032	6er3	train	0.146221	2-mer
N=C(N)c1ccccc1	0.0615385	1v2j	train	0.149727	BEN
O=C(O)c1ccccc1NS(=O)(=O)c1ccc(I)cc1	0.118421	2ndo	train	0.166907	SFQ
O=[N+]([O-])c1ccc2n[nH]cc2c1	0.0945946	4lm0	train	0.169043	5NI
O=C(O)c1ccccc1NS(=O)(=O)c1ccc(I)cc1	0.118421	4zij	train	0.167309	SFQ
CC(C)CC(NC(=O)C(C)[NH3+])C(=O)O	0.0985915	5oxl	train	0.0854227	2-mer
O=c1[nH]c(=O)c2[nH]c(=O)[nH]c2[nH]1	0.078125	1l5s	train	0.109654	URC
O=C(c1ccc(O)cc1)N1CCOCC1	0.144928	4egh	train	0.141306	0OY
OC(O)(C(F)(F)F)C(F)(F)F	0.0508475	5yas	train	0.162184	FAC
OCC1C(O)C(O)C(O)c2cnnn21	0.0666667	1axr	train	0.116096	HTP
Nc1ncnc2c1ncn2C1OC(CSCCC(O)CO)C(O)C1O	0.0842105	3ioe	train	0.12893	A7D
CSCCC([NH3+])C(=O)O	0.0724638	4jbl	train	0.151892	MET
Nc1ccc2cc3ccc(N)cc3nc2c1	0.0757576	1bcu	train	0.167668	PRL
Nc1nc2c(ncn2C2OC(COP(=O)(O)O)C(O)C2O)c(=O)[nH]1	0.131868	1g9t	train	0.172892	5GP
CC(C)=CCO[P@@](=O)(O)OP(=O)(O)O	0.084507	1x07	train	0.174926	IPE
O=c1ccn(C2OC(COP(=O)(O)CP(=O)(O)O)C(O)C2O)c(=O)[nH]1	0.139535	2xgs	train	0.127067	44P
O=C(Nc1ccc(Cl)cc1)O/N=C1\NC(CO)C(O)C(O)C1O	0.142857	3d52	train	0.101619	GHR
OCC1OC(NC(=S)/N=N/Cc2ccc(C(F)(F)F)cc2)C(O)C(O)C1O	0.1	3ms4	train	0.11387	21N
OCc1cccc(Oc2ccccc2)c1	0.0694444	4eh7	train	0.150813	0OO
Nc1ncnc2c1ncn2C1OC(COP(=O)(O)OP(=O)(O)NP(=O)(O)O)C(O)C1O	0.102041	4fl1	train	0.174228	ANP
[NH3+]Cc1ccc(-c2ccoc2)c(Cl)c1	0.0641026	5moe	train	0.157077	OQC
COC1OC(CO)C(O)C(O)C1O	0.0555556	5odu	train	0.15371	AMG
[NH3+]CCC(=O)N[C@@H](Cc1cnc[nH]1)C(=O)[O-]	0.111111	5yf1	train	0.160887	8V0
Oc1ccc(Oc2ccccc2)cc1	0.0597015	5z4o	train	0.128672	HX8
NC(=O)CC(NC(=O)C(CO)NC(=O)CNC(=O)C(CO)NC(=O)CNC(=O)C(CO)NC(=O)C(CO)NC(=O)C[NH3+])C(=O)NCC(=O)NC(CC(=O)O)C(=O)O	0.105882	4f20	train	0.154135	13-mer
O=S(=O)(O)OC1C(O)C(CO)OC(OC2C(CO)OC(O)C(O)C2O)C1O	0.060241	5duw	train	0.140334	5GO
CC(=O)CCO	0.1	1d7j	train	0.158424	BUQ
CC(=O)N1CCCC1C(=O)NC(CC(C)C)C(=O)N1CCCC1C(=O)N1CCCC1C(=O)NC(Cc1ccc(O)cc1)C(=O)O	0.197802	1k9r	train	0.102755	6-mer
O=[N+]([O-])c1cccc(OC2OC(CO)C(O)C(O)C2O)c1	0.0930233	1lt6	train	0.131897	GAA
Cc1cc(CO)c(OP(=O)(O)O)c(CO)c1	0.128571	1o4e	train	0.138411	299
O=P(O)(O)OCC1OCC(O)C1O	0.111111	1phw	train	0.141808	__N
O=C(COP(=O)(O)O)NO	0.0735294	1tpw	train	0.163888	PGH
O=C(O)CNC(=O)NC1CCCCC1	0.181818	1zd2	train	0.13664	NC3
O=C(O)CCCNC(=O)NC1CCCCC1	0.188406	1zd3	train	0.13664	NC4
C/C=C/C(C)=C/C1(C)SC(=O)C(C)=C1O	0.105263	2aq7	train	0.136563	TL5
C=C/C=C/C1(C)SC(=O)C(C)=C1O	0.0933333	2aqb	train	0.136563	TL6
Cc1cc2c(cc1C)N1C(O)CC(c3ccccc3)C13C(=O)NC(=O)NC3N2CC(O)C(O)C(O)COP(=O)(O)OP(=O)(O)OCC1OC(n2cnc3c(N)ncnc32)C(O)C1O	0.160305	2uxx	train	0.123404	FAJ
O=S(=O)(O)CC[NH2+]C1CCCCC1	0.084507	2vw2	train	0.122549	NHE
O=C(O)CNC(=O)C(=O)O	0.078125	2xml	train	0.189947	OGA
CCN(CC)c1ncnc2c1ncn2C1OC(COP(=O)(O)OP(=O)(O)C(Br)(Br)P(=O)(O)O)C(O)C1O	0.0980392	3aaq	train	0.162167	ARU
CNC(=[NH2+])NC(=O)NC	0.0769231	3ch9	train	0.139901	XRG
CC(NC(=O)C(NC(=O)C([NH3+])CCC(N)=O)C(C)O)C(=O)NC(CCCNC(=N)N)C(=O)NC(CCCC[N+](C)(C)C)C(=O)NC(CO)C(=O)O	0.0849057	3gv6	train	0.122724	15-mer
Clc1ccc(-c2noc(C3CCC[NH2+]C3)n2)cc1	0.139241	3hcm	train	0.146083	S45
CC(C)CC(NC(=O)C(C)[NH3+])C(=O)NC(C)C(=O)NC(C(=O)NC(CCCC[NH3+])C(=O)NC(C)C(=O)NC(C)C(=O)NC(CCCNC(=N)N)C(=O)NC(CCCC[N+](C)(C)C)C(=O)NC(CO)C(=O)NC(C)C(=O)O)C(C)O	0.0917431	3i90	train	0.116219	11-mer
CC(NC(=O)C(NC(=O)C([NH3+])CCC(N)=O)C(C)O)C(=O)NC(CCCNC(=N)N)C(=O)NC(CCCC[N+](C)(C)C)C(=O)NC(CO)C(=O)NC(C(=O)NCC(=O)O)C(C)O	0.0917431	3i91	train	0.108133	8-mer
CC(C)NP(=O)(O)NC(C)C	0.0967742	3l7g	train	0.144116	M44
Cc1c(CC(=O)O)sc2ccc(Cl)cc12	0.178082	3n1v	train	0.172925	3N1
O=C(O)Cc1csc2ccc(Cl)cc12	0.15493	3n1w	train	0.172925	3N2
O=C(O)C1Cc2ccccc2N1C(=O)OCc1ccccc1	0.111111	3n45	train	0.172925	3N3
OC(CC1c2ccccc2Sc2ccccc21)C[NH+]1CCCC1	0.113924	4gj8	train	0.154333	0LU/0LW
CC(O)C[NH+]1CC2=C(C1)c1ccccc1Nc1ccccc12	0.133333	4gj9	train	0.154543	0M2
Nc1ccc(CNC(=O)NCC(=O)N2CCCC2)cc1	0.173333	4j58	train	0.169434	53Z
ON1CC=CCC1=S	0.0769231	4jss	train	0.157306	BEW
Oc1ccnc2cc(Cl)ccc12	0.130435	4mrw	train	0.169043	MRW
O=[N+]([O-])c1ccc2nc[nH]c2c1	0.111111	4msa	train	0.169043	2ZM
Cc1nc[nH]c1C[N@H+]1CCc2cccc(N)c2C1	0.117647	4np3	train	0.153712	2L2
CC(C)SC1OC(CO)C(O)C(O)C1O	0.0675676	4oue	train	0.144697	IPT
CC1(C)CNC(=O)c2sc(N)nc2C1	0.0897436	4tz8	train	0.150794	39U
[NH3+]C(c1ccccc1)P(=O)(O)O	0.104478	4u6e	train	0.179234	Q02
Cc1ccc2cc(C(N)=O)cc(O)c2n1	0.136986	4ucr	train	0.155848	JCF
Cc1ccccc1Cn1c(=N)n(CC(O)c2ccc(Cl)c(Cl)c2)c2ccccc21	0.126437	5ejw	train	0.12777	5PZ
Nc1cccc2cc(O)cnc12	0.0821918	5g45	train	0.159965	A7W
CC(C)C(NC(=O)C1CCCN1C(=O)C(NC(=O)C1CCCN1C(=O)C([NH3+])C(C)O)C(C)O)C(=O)O	0.185185	5ggp	train	0.139597	12-mer
Cc1ncccc1NC(C)CS(C)(=O)=O	0.12	5l96	train	0.144233	6RZ
CNC(=O)c1cc(Cl)ccn1	0.176471	5mgg	train	0.144233	7MU
CNC(=O)c1cc(Cl)ccn1	0.176471	5mgl	train	0.135377	7MU
CC(=O)c1cccc(Oc2ncccn2)c1	0.136986	5mgm	train	0.135377	7MZ
O=C([O-])c1[nH]c2ccc(F)cc2c1NC(=O)[C@H]1C[C@@H]1c1ccccc1	0.188235	5mt0	train	0.16801	QJS
O=C(NCc1ccccc1)Nc1ccccc1C(=O)O	0.136986	5mt4	train	0.16801	M7O
[NH3+]Cc1ccc(-c2cccc(F)c2)c(Cl)c1	0.0769231	5oul	train	0.155253	AWE
CCn1cc(NC(=O)c2ccoc2)cn1	0.125	5v19	train	0.162976	8V4
O=c1nc[nH]c2c1ncn2C1OC2COP(=O)(O)OC3C(COP(=O)(O)OC2C1O)OC(n1cnc2c(=O)nc[nH]c21)C3O	0.157303	5vdr	train	0.153632	9B7
O=C1CCN(C2OC3COP(=O)(O)OC4C(COP(=O)(O)OC3C2O)OC(N2CCC(=O)NC2=O)C4O)C(=O)N1	0.160494	5vds	train	0.148493	9BJ
Cc1cc2nc(CO)[nH]c2cc1C	0.130435	6bsx	train	0.137612	E7S
O=C(O)CC(O)(CC(=O)O)C(=O)O	0.0625	1i2s	train	0.164247	CIT
O=C(NCC1OC(n2ccc(=O)[nH]c2=O)C(O)C1O)c1cccc(CO)n1	0.152174	4kc2	train	0.144643	WS2
CC1C[NH+](CC(=O)N2CCc3ccccc32)CC[NH2+]1	0.168675	5c7a	train	0.149575	4YE
Cc1nn(CCO)c2c1C(=O)CCC2	0.103896	5fe7	train	0.168419	5WU
Cc1ncccc1NC(C)c1ccc2c(c1)OCCO2	0.121951	5l98	train	0.144233	6RY
CCOc1ccc2nc(C)sc2c1	0.106667	5os1	train	0.164246	A7H
Clc1ccc(CN(Cc2ccc(Cl)cc2)c2nnn[nH]2)cc1	0.0789474	1pzo	train	0.153217	CBT
O=C1N=CC(I)C(=O)N1	0.104478	2wk6	train	0.127951	IUR
CNC(NC)NCCCC([NH3+])C(=O)O	0.0958904	4a4e	train	0.114445	2MR
c1ccccc1	0.0181818	4i7j	train	0.188365	BNZ
O=C(CCc1ccc(O)c(O)c1)OC1CC(O)(C(=O)O)CC(O)C1O	0.114943	5gmu	train	0.132766	7LH
Cc1ncccc1NC(C)c1cnc2ccsc2c1	0.119048	5l99	train	0.144233	6S0
CC(C)(C)OC(=O)Nc1cccc(B(O)O)c1	0.116883	5tg4	train	0.147731	JW1
COc1cc(Br)c(OC)cc1N	0.0571429	6dlx	train	0.168089	GXY
Cc1ccccc1C	0.105263	188l	train	0.163145	OXE
Cn1c(=O)c2c(ncn2C)n(C)c1=O	0.1	2a3b	train	0.140032	CFF
Clc1cccc(Cl)c1NC1NCCN1	0.117647	2pnc	train	0.109082	CLU
[NH3+]Cc1ccc2occc2c1	0.0547945	4ab9	train	0.149807	VXQ
CCC(=O)C(=O)O	0.0645161	4b5t	train	0.150772	2KT
O=C1Cc2ccc(Cl)cc2N1	0.147059	4k2y	train	0.156096	ES2
Nc1ncnc2c1ncn2C1OC(CO)C(O)C1O	0.0833333	4pd9	train	0.105945	ADN
[NH3+]CCCCCCNS(=O)(=O)c1cccc2c(Cl)cccc12	0.0853659	6mv3	train	0.12843	WW7
Nc1ncnc2c1ncn2C1OC(C(O)NS(=O)(=O)CC2CC(n3ccc(=O)[nH]c3=O)OC2CO)C(O)C1O	0.142857	2xoi	train	0.169996	SFB
Oc1ccc2ccccc2c1	0.0769231	4b32	train	0.13506	03V
CC(O)C(C)(O)C(=O)O	0.0606061	4bt4	train	0.150167	QFH
CC(Cn1cnc2c(N)ncnc21)OCP(=O)(S)OP(=O)(O)OP(=O)(O)O	0.0842105	4cp5	train	0.13607	EOI
O=C(O)C(O)COP(=O)(O)O	0.057971	4gwk	train	0.15563	3PG
Nc1nccc2ccccc12	0.0724638	4yuy	train	0.163145	1SQ
O=c1cc(CO)n(C2OC(COP(=O)(O)O)C(O)C2O)c(=O)[nH]1	0.126437	2qcm	train	0.150451	JW5
O=C(O)c1cccnc1C(=O)O	0.119403	3c2o	train	0.14036	NTM
CSC1OC(CO)C(O)C(NC(=O)c2ccc(C)cc2)C1OP(=O)(O)OCc1ccccc1	0.15625	3zxe	train	0.142109	PGZ
CC([NH3+])C(=O)NC(CCCNC(=N)N)C(=O)NC(C(=O)NC(CCCC[NH3+])C(=O)NC(CCC(N)=O)C(=O)NC(C(=O)NC(C)C(=O)NC(CCCNC(=N)N)C(=O)NC(CCCC[NH3+])C(=O)O)C(C)O)C(C)O	0.10101	4gnf	train	0.15016	15-mer
CCC(C)C(NC(=O)C(NC(=O)C(CO)NC(=O)C(NC(=O)C1CCC[NH2+]1)C(C)O)C(C)CC)C(=O)O	0.133333	4joh	train	0.111683	10-mer
Nc1nc(S)nc2[nH]ncc12	0.0694444	4lkq	train	0.169043	1XM
O=C(O)c1ccc2cccc(O)c2n1	0.0985915	4ucu	train	0.155663	8HC
CC([NH3+])C(=O)NC(CSSCC([NH3+])C(=O)NC(CO)C(=O)NC(C)C(=O)NC(Cc1ccc(NC(=N)N)cc1)C(=O)O)C(=O)O	0.134021	5wxp	train	0.162534	4-mer
CCCC(=O)SCC[N+](C)(C)C	0.0704225	2ha7	train	0.129507	BCH
N=C(COS(=O)(=O)O)C(=O)O	0.0895522	2pvv	train	0.117124	OSE
N=C(N)NCCCC([NH3+])C(=O)O	0.0821918	3zzh	train	0.154027	ARG
Nc1ncnc2c1ncn2C1OC(COP(=O)(O)O)C(O)C1O	0.1	4wyp	train	0.171598	AMP
COC(=O)c1sc(-c2cccs2)cc1N	0.115385	5orz	train	0.164246	A6W
O=C(/C=C/c1ccccc1OCc1c(Cl)cccc1Cl)NO	0.0952381	6gxw	train	0.144328	FGN
Cc1ccc(C)cc1	0.0892857	187l	train	0.163145	PXY
[NH3+]Cc1ccc(F)cc1	0.0952381	1tnh	train	0.149807	FBA
N=C(N)c1ccccc1	0.0615385	1v2u	train	0.149827	BEN
N=C(N)c1ccccc1	0.0615385	1v2v	train	0.149827	BEN
[NH3+]C(CCC(=O)O)C(=O)O	0.0757576	2c6g	train	0.110022	GLU
CSCCC(NC(=O)C1CCCN1C(=O)C(COP(=O)(O)O)NC(=O)C(CC(C)C)NC(=O)C1CCCN1C(=O)C(C)[NH3+])C(=O)NC(COP(=O)(O)O)C(=O)N1CCCC1C(=O)N1CCCC1C(=O)NCC(=O)NC(Cc1ccc(O)cc1)C(=O)NC(CCCC[NH3+])C(=O)NC(CC(C)C)C(=O)NC(C(=O)O)C(C)C	0.160305	2n8t	train	0.0933546	14-mer
Cc1cn(C2CC(O)C(C[NH+]3CCCC3)O2)c(=O)[nH]c1=O	0.189873	3d8z	train	0.169388	TXS
CC(=O)NC1C(O)OC(CO)C(O)C1O	0.125	3n35	train	0.145929	A2G
Oc1cccc2ccccc12	0.078125	4b33	train	0.13506	1NP
CC(=O)NC1COC(CO)C(O)C1OC1OC(C(=O)O)C(OC2OC(CO)C(O)C(OC3OC(C(=O)O)C(O)C(O)C3O)C2NC(C)=O)C(O)C1O	0.115789	4mrd	train	0.153712	NAG-BDP
O=C(CP(=O)(O)O)Nc1cccc(NC(=O)CP(=O)(O)O)c1	0.128571	2fzg	train	0.147495	EOB
CCCCCC(O)/C=C/C1C(=O)C=CC1C/C=C\CCCC(=O)O	0.0978261	3a73	train	0.155838	PJ2
O=c1ccn(C2OC(COP(=O)(O)O)C(O)C2O)c(=O)[nH]1	0.146341	3w07	train	0.158121	U5P
OCC1OC(OC2C(CO)OC(OC3C(CO)OC(OC4C(CO)OC(O)C(O)C4O)C(O)C3O)C(O)C2O)C(O)C(O)C1O	0.0526316	4qll	train	0.141341	CTT
CC(CCC(=O)O)C1CCC2C3C(O)CC4CC(O)CCC4(C)C3CC(O)C12C	0.119565	5l8o	train	0.148586	CHD
O=C(O)CCc1ccccc1	0.107692	1toj	train	0.170642	HCI
CCCCCCSCC(NC(=O)CCC([NH3+])C(=O)O)C(=O)NCC(=O)O	0.1	2j9h	train	0.157934	GTX
COc1ccc(C/N=N/C(=S)NC2OC(CO)C(O)C(O)C2O)cc1	0.1	3mrx	train	0.113797	17S
Cc1cn([C@H]2C[C@H](N=[N+]=[N-])[C@@H](CO)O2)c(=O)[nH]c1=O	0.195122	4lhm	train	0.130324	AZZ
Nc1cc(Cl)nc(N)n1	0.0597015	4ms0	train	0.169043	2ZX
NS(=O)(=O)c1cc(Cl)cc(Cl)c1	0.0757576	5jzb	train	0.143711	6OT
CCCOC1OC(C(O)CO)C(OC2OC(CO)C(O)C(OC3OC(C(O)CO)C(OC4OC(CO)C(O)C(O)C4O)C3O)C2O)C1O	0.0561798	5lsh	train	0.143297	KTS
CC(=O)Nc1ccc2c(c1)CCCC2=O	0.166667	5mxk	train	0.14482	ZHA
Oc1ccc(Sc2ccc(O)cc2)cc1	0.0634921	5os5	train	0.163324	A8K
Nc1ncnc2c1ncn2C1OC(COP(=O)(O)OP(=O)(O)NP(=O)(O)O)C(O)C1O	0.102041	1bxr	train	0.103589	ANP
CC(=O)NC1C(O)C=C(C(=O)O)OC1C(O)C(O)C[NH3+]	0.134146	1f8d	train	0.162113	9AM
OCC1[NH2+]CC(O)C(O)C1O	0.0746269	1hxk	train	0.101706	DMJ
COCCOCCOCCOc1ccc(C(C)(C)CC(C)(C)C)cc1	0.0909091	1ikt	train	0.14771	OXN
CC(CS)C(=O)N1CCCC1C(=O)O	0.150685	1jt1	train	0.16673	MCO
c1ccccc1	0.0181818	1l83	train	0.163145	BNZ
Nc1ncnc2c1ncn2C1OC(COP(=O)(O)OP(=O)(O)OP(=O)(O)O)C(O)C1O	0.0947368	1m83	train	0.154567	ATP
O=C1NCC(CO)C(O)C1O	0.1	1uz4	train	0.128855	IFL
Clc1ccc(-c2cc(C3CC[NH2+]CC3)[nH]n2)cc1	0.131579	1way	train	0.168736	L02
c1ccccc1	0.0181818	220l	train	0.160291	BNZ
c1ccccc1	0.0181818	223l	train	0.174348	BNZ
CCC(C)C(NC(=O)C(CCC(=O)O)NC(=O)C(CCC(=O)O)NC(=O)C([NH3+])CC(=O)O)C(=O)NC(CCC(=O)O)C(=O)NC(CCCNC(=N)N)C(=O)NC(CCC(N)=O)C(=O)NC(CC(C)C)C(=O)NC(CCCC[NH3+])C(=O)NC(C)C(=O)NC(CC(C)C)C(=O)NCC(=O)NC(C(=O)NC(CC(=O)O)C(=O)O)C(C)C	0.110169	2jqk	train	0.140819	19-mer
CC1CC2OC2/C=C\C=C\C(=O)Cc2c(Cl)c(O)cc(O)c2C(=O)O1	0.120879	2q8i	train	0.148699	RDC
O=c1ccn(C2OC(COP(=O)(O)O)C(O)C2O)c(=O)[nH]1	0.146341	2qcd	train	0.148008	U5P
CC(=O)NCCCC[C@H](NC(=O)[C@@H](NC(=O)CNC(=O)CNC(=O)[C@@H](NC(=O)[C@@H]([NH3+])CO)[C@@H](C)O)C(C)C)C(=O)N[C@@H](CCCC[NH3+])C(=O)N1CCC[C@H]1C(=O)N[C@@H](Cc1c[nH]cn1)C(=O)N[C@@H](CCCNC(N)=[NH2+])C(=O)N[C@@H](Cc1ccc(O)cc1)C(=O)N[C@@H](CCCC[NH3+])C(=O)N[C@@H](CS)C(=O)[O-]	0.167832	2rnx	train	0.167395	13-mer
Cc1cn(C2CC(O)C(C[NH+]3CCCCC3)O2)c(=O)[nH]c1=O	0.1875	3d8y	train	0.169388	T3S
CC(O)C(NC(=O)C(CCCC[N+](C)(C)C)NC(=O)C(Cc1ccccc1)NC(=O)C([NH3+])CC(=O)O)C(=O)NC(CC(=O)O)C(=O)O	0.123711	3jzh	train	0.194779	5-mer
C[N+](C)(C)CCCCC([NH3+])C(=O)NC(CCC(N)=O)C(=O)O	0.0963855	3k26	train	0.19447	12-mer
[NH3+]Cc1cccc(-n2cccn2)c1	0.08	4abe	train	0.149807	913
Cn1c(=O)c(=O)n(C)c2ccccc21	0.129032	5o4t	train	0.139983	9KT
O=C(O)c1cccc(-c2ccc3ccccc3c2)c1	0.111111	5qaw	train	0.164287	TVC
O=C([O-])c1cccc(-c2ccc3[nH]ccc3c2)c1	0.103896	5qaz	train	0.164287	Q2S
CN1CC(C(=O)NCC[NH3+])CCC1=O	0.144737	6fg6	train	0.145024	D8Q
O=C(O)COP(=O)(O)O	0.0769231	2v2c	train	0.162987	PGA
OCC(Cl)(Cl)Cl	0.0163934	4yas	train	0.162184	CLX
CC(NC(=O)C(CCC(N)=O)NC(=O)C(CO)NC(=O)C(NC(=O)C1CCC[NH2+]1)C(C)C)C(=O)O	0.142857	6byk	train	0.151485	12-mer
O=C(O)Cc1nc2ccccc2s1	0.0945946	6ce8	train	0.15698	EYV
CC(OP(=O)(O)O)C([NH3+])C(=O)O	0.0857143	2w08	train	0.160171	TPO
Nc1ncnc2c1ncn2C1OC(CS)C(O)C1O	0.097561	3iob	train	0.129321	A4D
Nc1ccc2ncccc2c1	0.0704225	3kqp	train	0.162116	ES5
CCC(=O)NCCCCC(NC(=O)C(NC(=O)C(C)[NH3+])C(C)O)C(=O)NC(C)C(=O)NC(C)C(=O)NC(C)C(=O)NC(CCCC[NH3+])C(=O)O	0.0957447	3muk	train	0.142547	8-mer
[NH2+]=c1[nH]c(=O)c2ncc(C(=O)NCc3ccco3)nc2[nH]1	0.136364	3px9	train	0.13484	JP3
Nc1[nH]c(N)c2ccccc12	0.114754	4llj	train	0.169043	1XN
CCc1ccc(C(C)CC(=O)NC2OC(CO)C(O)C(O)C2O)cc1	0.129412	4mi9	train	0.113912	26W
Nc1cc(F)ccc1C(=O)O	0.151515	4n8q	train	0.14158	FA0
OCC1C=C(O)C(O)=CO1	0.0571429	5i38	train	0.146111	KOJ
CC(=O)NC(=O)NC1OC(CO)C(O)C(O)C1O	0.135135	1kti	train	0.111849	AZC
CC(C)CC(NC(=O)C1CCCN1C(=O)C1CCCN1C(=O)C1CCC[NH2+]1)C(=O)N1CCCC1C(=O)N1CCCC1C(=O)O	0.144444	1ywi	train	0.0918862	10-mer
O=C(O)C1(O)C=CC(O)C(O)C1	0.101449	2c57	train	0.13812	FA1
Nc1ncnc2c1ncn2C1OC(CO)C(O)C1O	0.0833333	3axz	train	0.15904	ADN
OCC1OC(NC(=S)/N=N/Cc2ccccc2Cl)C(O)C(O)C1O	0.102273	3ms7	train	0.113912	22S
OCC1CC(Nc2ncnc3cccc(OCc4ccccc4)c23)C(O)C1O	0.120879	5aqv	train	0.148737	KC7
[NH3+]Cc1ccc(-c2ccccc2O)c(Cl)c1	0.0657895	5osl	train	0.15508	A9K
Cc1[nH]c(-c2ccccc2)nc1C(=O)[O-]	0.138889	2xp5	train	0.157764	4FF
CCCn1cnc2c1c(=O)n(CCCCC(C)=O)c(=O)n2C	0.134146	3as2	train	0.136105	POY
CC(OP(=O)(O)O)C(=O)O	0.0909091	4umc	train	0.173111	PEQ
CCCc1cc(=O)nc(Nc2ccccc2F)[nH]1	0.15	5wi0	train	0.130994	AQ1
CC12CCC(=O)C=C1CCC1C2CCC2(C)C(O)CCC12	0.135802	6mdq	train	0.165256	TES
Oc1c(F)cc(F)cc1-c1cc[nH]n1	0.140845	5ory	train	0.164246	AY4
[NH3+]C1C(O)OC(COP(=O)(O)O)C(O)C1O	0.0649351	1moq	train	0.142839	GLP
CCc1oc2cc(S(=O)(=O)N(C)C)ccc2c1C(=O)c1cc(Br)c(O)c(Br)c1	0.111111	1t48	train	0.156061	BB3
Nc1cncc(Cl)n1	0.0597015	1wcc	train	0.144814	CIG
CSc1nc(C)nc(N)n1	0.0735294	2wi2	train	0.141306	ZZ3
CSc1nc(C)nc(N)n1	0.0735294	2wi3	train	0.141306	ZZ3
CCS(=O)(=O)c1ccccc1	0.0757576	3blu	train	0.167212	PVS
CC(C)SC1OC(CO)C(O)C(O)C1O	0.0675676	3muz	train	0.104221	IPT
CC(NC(=O)C(CC(=O)O)NC(=O)C([NH3+])CCCNC(=N)N)C(=O)O	0.107143	3nil	train	0.145242	4-mer
O=c1[nH]cnc2ccccc12	0.117647	3nuy	train	0.162301	JPZ
CCCCCCCCCOC1OC(CO)C(O)C(O)C1O	0.0506329	4gby	train	0.127615	XYP
N=C(N)c1ccc(C([NH3+])P(=O)(O)O)cc1	0.0958904	4k5p	train	0.104982	1OS
c1cnc2[nH]ccc2n1	0.0909091	4qp6	train	0.150248	36N
Nc1cccc(-c2nc(-c3ccccc3)n[nH]2)c1	0.0779221	4tz2	train	0.150794	39R
NC(=O)c1ccc(-c2cccc(C(=O)O)c2)cc1	0.111111	5qal	train	0.164287	TVZ
OCC1OC(NC(=S)/N=N/Cc2ccc(O)cc2)C(O)C(O)C1O	0.091954	3mtd	train	0.11387	25E
O=C(O)c1c(CN2C(=O)Cc3cc(Cl)ccc32)ccc2c1OCO2	0.147727	3nf7	train	0.155558	CIW
CC([NH3+])C(=O)NC(C)C(=O)NC(C)C(=O)O	0.119403	4d2d	train	0.0887748	3-mer
O=C(NC1=CCc2[nH]c(Cc3c[nH]c4ccccc34)nc2C1)[C@@H]1CCC[NH2+]1	0.141414	4epy	train	0.153558	0QY
Nc1nc2ccc(C(=O)NCC(=O)O)cc2s1	0.139241	4h42	train	0.162534	11E
CN(CCO)c1ccc(Br)cn1	0.08	5ai4	train	0.13664	4VY
CC(C)CC(NC(=O)C(C[NH3+])NP(=O)(O)CNC(=O)OCc1ccccc1)C(=O)O	0.106383	5ma7	train	0.137557	7K0
CC(C)CC(NC(=O)C(C)NC(=O)C(CC(N)=O)NC(=O)C([NH3+])CCC(=O)O)C(=O)NC(CC(C)C)C(=O)NC(CCCNC(=N)N)C(=O)NC(Cc1ccc(O)cc1)C(=O)NC(CC(C)C)C(=O)NC(CC(C)C)C(=O)NC(CC(=O)O)C(=O)NC(CCCC[NH3+])C(=O)NC(C)C(=O)O	0.107143	1osv	train	0.169368	13-mer
O=C(CCCP(=O)(O)O)NO	0.0724638	1tsi	train	0.160454	4PB
Clc1ccc(-n2cnnn2)cc1	0.0857143	2c90	train	0.168736	C1M
CCC(CC)C(NC(C)=O)C1C(NC(=N)N)CC(C(=O)O)C1O	0.130952	2f10	train	0.168303	BCZ
CC(O)C(NC(=O)C1CCCN1C(=O)C(CO)NC(=O)C([NH3+])Cc1ccc(O)cc1)C(=O)NC(COP(=O)(O)O)C(=O)N1CCCC1C(=O)NC(CO)C(=O)O	0.17757	3d9m	train	0.147206	14-mer
O=c1ccn(C2OC(COP(=O)(O)O)C(O)C2O)c(=O)[nH]1	0.146341	3g1d	train	0.158938	U
[NH3+]C(CCC(=O)NC(CSSCC(NC(=O)CCC([NH3+])C(=O)O)C(=O)NCC(=O)O)C(=O)NCC(=O)O)C(=O)O	0.1125	3gx0	train	0.137715	GDS
O=[N+]([O-])c1ccc2nn[nH]c2c1	0.0945946	3nyd	train	0.148496	3NY
Cc1ccc(O)c(O)c1	0.112903	4k7n	train	0.154741	MCT
Clc1ccc(OCc2nnn[nH]2)cc1Cl	0.0779221	5eh7	train	0.157661	5O5
Clc1ccc(OCc2nnn[nH]2)cc1Cl	0.0779221	5fni	train	0.156778	YIH
Nc1ccc(-c2cccc(C(=O)O)c2)cc1	0.112676	5qaj	train	0.164287	VBC
CCCCOC(=O)c1ccc(O)cc1	0.0958904	5z9e	train	0.133853	27K
N=C(N)c1ccccc1	0.0615385	1c5o	train	0.169122	BAM
[NH3+]Cc1ccccc1	0.046875	1utn	train	0.149807	ABN
O=[N+]([O-])c1ccc(OC2OC(CO)C(OC3OC(CO)C(O)C(O)C3O)C(O)C2O)cc1	0.0898876	2ggx	train	0.141061	NPJ
O=c1[nH]c(=O)n(C2OC(COP(=O)(O)O)C(O)C2O)cc1F	0.156627	2qcf	train	0.150451	5FU
O=c1[nH]c(=S)[nH]c2ccccc12	0.117647	3d1v	train	0.150521	D1V
CC(=O)N1CCCC1C(=O)O	0.206349	4avs	train	0.160171	N7P
CC(=O)C(=O)O	0.0877193	4b5s	train	0.150772	PYR
OCCSc1ccc(Cl)cn1	0.0972222	5ak6	train	0.133176	YPN
CC(=O)Nc1cc2nc(N)sc2cc1C	0.146667	5fnd	train	0.141306	IQ5
CCC(C)C(NC(=O)C1CCCN1C(=O)C([NH3+])CC(N)=O)C(=O)NC(CO)C(=O)NC(CC(=O)O)C(=O)NC(Cc1ccccc1)C(=O)N1CCCC1C(=O)NC(CC(=O)O)C(=O)O	0.17757	5i25	train	0.155437	8-mer
Nc1ncnc2c1ncn2C1OC(COP(=O)(O)OP(=O)(O)NP(=O)(O)O)C(O)C1O	0.102041	5ybi	train	0.145324	ANP
CCC(=O)N1CC([NH+]2CCN(C(=O)CNc3cc(Cl)c(Cl)cc3O)CC2)C1	0.162791	6b0v	train	0.151894	C8G
c1ccc(-c2cn3cccc3[nH]2)cc1	0.0833333	6d9x	train	0.169294	FZM
Brc1cnc[nH]1	0.0615385	4i7p	train	0.188755	ES3
CC[C@H](C)[C@H](NC(=O)[C@H](Cc1ccc(O)cc1)NC(=O)[C@H](CC(=O)[O-])NC(=O)[C@H](Cc1ccccc1)NC(=O)[C@H](CC(=O)[O-])NC(=O)[C@H](CCCNC(N)=[NH2+])NC(=O)[C@H](Cc1ccccc1)NC(=O)[C@@H]([NH3+])CCSC)C(=O)N[C@@H](C)C(=O)N[C@@H](CC(=O)[O-])C(=O)N[C@@H](Cc1c[nH]c2ccccc12)C(=O)N[C@@H](CS)C(=O)[O-]	0.105263	6gbe	train	0.144636	12-mer
CC1OC(OC2C(OC3C(CO)OC(O)C(O)C3O)OC(CO)C(O)C2O)C(O)C(O)C1O	0.060241	1gz9	train	0.145305	FUC-LAT
Nc1ncccc1NCc1ccccc1	0.0657895	2ohm	train	0.160111	8AP
CC(=O)NC1C(O)OC(CO)C(OC2OC(CO)C(OC3OC(CO)C(O)C(O)C3NC(C)=O)C(O)C2NC(C)=O)C1O	0.121951	2r0h	train	0.153726	CTO
Nc1[nH]nc2ccccc12	0.0882353	3nus	train	0.162301	JNZ
OCC1CC(Nc2ncnc3ccccc23)C(O)C1O	0.151899	5aqt	train	0.148339	5P7
O=C(O)CCc1ccco1	0.1	5cp9	train	0.18849	6O5
O=C(O)c1cccc(-c2nccs2)c1	0.12	5dtt	train	0.164287	5F5
NC(=O)c1ccc2nc(N)sc2c1	0.0933333	5h1u	train	0.184374	6KT
O=C(O)C1CCC[NH2+]1	0.109375	5m4q	train	0.150705	PRO
O=C(O)C1CCC[NH2+]1	0.109375	5mby	train	0.152953	PRO
O=C(O)c1cccc(-c2ccc(F)cc2)c1	0.161765	5qaf	train	0.164287	S1D
O=P(O)(O)Oc1ccccc1CO	0.0985915	1o4d	train	0.138906	262
O=P(O)(O)Oc1cccc2c1NCCC2	0.116883	1o4f	train	0.138906	790
O=C(O)C(O)C(O)C(O)C(O)C[NH+]1CC(O)C(O)C1CO	0.115385	2fyv	train	0.101706	W72
O=C(O)COP(=O)(O)O	0.0769231	2j27	train	0.162634	PGA
O=P(O)(O)OP(=O)(O)O	0.05	3c14	train	0.166655	POP
Nc1ncnc2c1ncn2C1OC(CSCCC([NH3+])C(=O)O)C(O)C1O	0.105263	3lcu	train	0.173176	SAH
Nc1ncc(C[C@H]([NH3+])C(=O)[O-])[nH]1	0.106667	3mfw	train	0.1677	B3U
COC[n+]1ccc(C(N)=O)cc1	0.112676	3zlv	train	0.12493	HI6
N#Cc1cccc2n[nH]c(N)c12	0.0519481	3zly	train	0.141106	YSO
CCCC#Cc1cn(C2OC(CO)C(O)C(O)C2O)c(=O)[nH]c1=O	0.113636	4eky	train	0.11387	D1J
Cc1ccnc(N)c1[N+](=O)[O-]	0.112676	4mrz	train	0.169043	2ZV
Cc1[nH]ncc1-c1ccccc1Cl	0.0972222	4oyo	train	0.141898	1WC
CC(=O)NC(CCCNC(=N)N)C(=O)NC(C(=O)N1CCCC1C(=O)NC(COP(=O)(O)O)C(=O)NC(CC(C)C)C(=O)N1CCCC1C(=O)NC(C(=O)N1CCCCC1)C(C)O)C(C)O	0.190909	4y5i	train	0.155804	9-mer
CC(C)Oc1ccc(C[NH3+])cc1Cl	0.08	5mod	train	0.156725	86L
CCC(C)C(NC(=O)C(C)NC(=O)C(CC(N)=O)NC(=O)C(CCCNC(=N)N)NC(=O)C(CCCNC(=N)N)NC(=O)CNC(=O)C(NC(=O)C(CCCNC(=N)N)NC(=O)CNC(=O)C(CO)NC(=O)C(C)NC(=O)C(NC(=O)C(Cc1ccccc1)NC(=O)C(CC(=O)O)NC(=O)C(C)NC(=O)C(Cc1ccc(O)cc1)NC(=O)C(CC12CC3CC(CC(C3)C1)C2)NC(=O)C([NH3+])C(C)O)C(C)CC)C(C)O)C(=O)O	0.133333	5ok3	train	0.162471	18-mer
Cc1cccc(-c2cccc(C(=O)O)c2)c1	0.147059	5qa5	train	0.164287	L5D
CC(=O)NC1C(OP(=O)(O)OP(=O)(O)OCC2OC(n3ccc(=O)[nH]c3=O)C(O)C2O)OC(CO)C(O)C1O	0.17	6eji	train	0.154095	UD2
C[N+]1(C)CCCC1C(=O)O	0.138462	2b4m	train	0.152728	PBE
O=C(O)CCC(NS(=O)(=O)c1ccc(COc2ccc(/C=C3\SC(=O)NC3=O)cc2)cc1)C(=O)O	0.134021	2y67	train	0.144951	N21
O=C1CC(c2ccc(O)cc2)Oc2cc(O)cc(O)c21	0.101266	4eh3	train	0.151057	NAR
CCC(C)C(NC(=O)C(NC(=O)C(CO)NC(=O)C(NC(=O)C1CCCN1C(=O)C(CCCCNC(C)=O)NC(=O)C(CCCNC(=N)N)NC(=O)C(CO)NC(=O)C(CC(N)=O)NC(=O)C(C)[NH3+])C(C)O)C(C)CC)C(=O)O	0.152542	4nmr	train	0.111683	10-mer
OCCOCCOCCOCCOCCOCCOCCOCCOCCOCCOCCOCCOCCOCCOCCOCCOCCOCCOCCOCCOCCOCCOCCOCCOCCO	0.015873	4orx	train	0.155341	PEU
c1ccc2[nH]ccc2c1	0.0769231	185l	train	0.163145	IND
Nc1ncnc2c1ncn2C1OC(COP(=O)(O)OP(=O)(O)OP(=O)(O)O)C(O)C1O	0.0947368	1vjd	train	0.155464	ATP
Cc1cc2c(cc1C)N(CC(O)C(O)C(O)COP(=O)(O)OP(=O)(O)OCC1OC(n3cnc4c(N)ncnc43)C(O)C1O)C1NC(=O)NC(=O)C1N2	0.138211	2jbv	train	0.141791	FAO
CCS(=O)(=O)Oc1ccccc1	0.0724638	3blt	train	0.167212	PSY
CCS(=O)(=O)Oc1ccccc1	0.0724638	3bm8	train	0.169627	PSY
O=C(O)c1c(CN2C(=O)Cc3ccc(Cl)cc32)ccc2c1OCO2	0.147727	3nf9	train	0.155558	CD9
CC(C)CC(NC(=O)C1CCCN1C(=O)C(NC(=O)C1CCCN1C(=O)C(C)NC(=O)C(CO)NC(=O)C1CCCN1C(=O)C(NC(=O)C1CCC[NH2+]1)C(C)O)C(C)C)C(=O)O	0.17	3obq	train	0.138838	9-mer
CC([NH3+])C(=O)NC(CCCNC(=N)N)C(=O)NC(C(=O)NC(CCCC[NH3+])C(=O)NC(CCC(N)=O)C(=O)NC(C(=O)NC(C)C(=O)NC(CCCNC(=N)N)C(=O)NC(CCCC[N+](C)(C)C)C(=O)NC(CO)C(=O)O)C(C)O)C(C)O	0.0917431	4gng	train	0.15085	15-mer
O=[N+]([O-])c1ccc(OC2OC(CO)C(O)C(O)C2O)cc1	0.0843373	5ggk	train	0.138417	MBE
CC(=O)Nc1ccc(-c2cccc(C(=O)O)c2)cc1	0.152778	5qaq	train	0.164287	S1C
Nc1ncnc2c1ncn2C1OC(COP(=O)(O)OP(=O)(O)OP(=O)(O)O)C(O)C1O	0.0947368	5v2l	train	0.157514	ATP
COC(=O)C(Cc1cccc(C(=N)N)c1)NC(=O)CNS(=O)(=O)c1ccc(C)cc1	0.108696	1v2r	train	0.149727	ANH
O=C(NCCOP(=O)(O)O)c1ccc(OC(F)(F)F)cc1	0.126582	2cle	train	0.136498	F6F
O=C(NCCOP(=O)(O)O)c1ccc(OC(F)(F)F)cc1	0.126582	2clf	train	0.136209	F6F
O=C(NCCOP(=O)(O)O)c1ccc(OC(F)(F)F)cc1	0.126582	2clm	train	0.136498	F6F
O=C(O)C(=O)O	0.0535714	2hwg	train	0.12193	OXL
Cc1cc2c(cc1C)N(C(CC=O)c1ccccc1)c1c(O)nc(O)nc1N2CC(O)C(O)C(O)COP(=O)(O)OP(=O)(O)OCC1OC(n2cnc3c(N)ncnc32)C(O)C1O	0.101449	2xah	train	0.123334	3PL
O=[N+]([O-])c1ccc(O)cc1	0.0757576	3qvu	train	0.164056	NPO
COc1ccc(CC(C(=O)O)C(=O)O)cc1OC	0.109589	4aji	train	0.148958	88R
CC(C)CC(NC(=O)C([NH3+])CC(=O)O)C(=O)NC(Cc1ccccc1)C(=O)O	0.135802	4k3m	train	0.157022	5-mer
O=C(O)c1ccc(-c2ccc(F)cc2)cc1	0.15873	4n98	train	0.158634	4FC
O=c1c(-c2ccc(O)c(O)c2)coc2cc(O)ccc12	0.101266	5av0	train	0.153676	47X
O=C(O)c1cccc(-c2cccnc2)c1	0.109589	5dts	train	0.164588	5F8
O=C(O)c1cccc(-c2ccncc2)c1	0.112676	5dva	train	0.164287	5FL
Cc1ncccc1NC1CCCS(=O)(=O)C1	0.219178	5l8t	train	0.144233	6RR
CC(=O)NC1C(O)CC(OCC2OC(O)C(O)C(O)C2O)(C(=O)O)OC1C(O)C(O)CO	0.12766	5vkm	train	0.166063	2-mer
CNC(=O)CCOCCOCCOCCNC(=O)c1cccc(NC(=O)COc2ccccc2P(=O)(O)O)c1	0.135417	6fn9	train	0.147843	DW8
O=C(O)c1cnn2c(O)c(Cc3ccccc3)c(Cl)nc12	0.123457	2ycm	train	0.163857	30A
CCC(C)C(NC(=O)C(NC(=O)C(CO)NC(=O)C(NC(=O)C1CCCN1C(=O)C(C)NC(=O)C(CCCNC(=N)N)NC(=O)C(CO)NC(=O)C(CC(N)=O)NC(=O)C(C)[NH3+])C(C)O)C(C)CC)C(=O)O	0.149123	4joe	train	0.111683	10-mer
CC(C)/N=C\C(O)COc1cccc2ccccc12	0.113924	1h46	train	0.137592	RNP
CC1=NC2C(OC(CO)C(O)C2O)S1	0.0779221	1np0	train	0.149526	NGT
CC(C)CC(NC(=O)C1CCCN1C(=O)C1CCCN1C(=O)C1CCCN1C(=O)C(NC(=O)C1CCC[NH2+]1)C(C)O)C(=O)N1CCCC1C(=O)N1CCCC1C(=O)O	0.157895	2rly	train	0.0864239	8-mer
[NH2+]=c1[nH]c(O)c(CCCc2ccc(C(=O)[O-])cc2)c(=O)[nH]1	0.109756	3ej5	train	0.133973	EJ5
[NH3+]C(CCC(=O)O)C(=O)O	0.0757576	3ff3	train	0.117843	GLU
C[NH+]1CCN(c2cccc(C[NH3+])c2)CC1	0.105263	4abg	train	0.150005	91B
O=[N+]1C=C(C(F)(F)F)C=CC1=S	0.0555556	4q8x	train	0.157218	7FH
COc1cc(S(=O)(=O)N(CC(C)C)C(C(=O)NO)C(C)C)ccc1F	0.176471	4xm7	train	0.14426	41S
C#Cc1cc(C#CCOc2ccccc2)cc(C[NH+]2CCC([NH+](CC)CC)CC2)c1O	0.112245	5a7b	train	0.177361	KMN
[NH3+]Cc1ccc(-c2ccccc2)c(Cl)c1	0.0533333	5csh	train	0.15478	54E
CC(C)Cc1nc(C#N)c(N)o1	0.0253165	5enf	train	0.171749	5Q7
O=S(=O)(O)c1cc(Cl)c(O)c(Cl)c1	0.0895522	5jz9	train	0.14756	6OR
Nc1ncnc2c1ncn2C1OC(COP(=O)(O)OP(=O)(O)OP(=O)(O)O)C(O)C1O	0.0947368	1vjc	train	0.155464	ATP
[NH3+]C1CC(O)C(O)C1O	0.0967742	3dx1	train	0.101619	YHO
[NH3+]C(CCC(=O)NC(CS)C(=O)NCC(=O)O)C(=O)O	0.1	4g19	train	0.147847	GSH
C[C@H](N=[N+]=[N-])C(=O)NC[C@H]1O[C@@H](n2ccc(=O)[nH]c2=O)[C@H](O)[C@@H]1O	0.181818	4y63	train	0.144867	48O
O=C(/C=C/c1ccc(F)cc1)N(C(=O)NC1CCCCC1)C1CCCCC1	0.236842	5q1g	train	0.157311	9NM
CCCN(Cc1ccc(N)cc1)C(=O)NCC(=O)OCC	0.121951	6gjm	train	0.191592	L36
O=c1ccn(C2OC(COP(=O)(O)OP(=O)(O)O)C(O)C2O)c(=O)[nH]1	0.139535	1gww	train	0.151648	UDP
Nc1ncnc2nc[nH]c12	0.102941	1nli	train	0.136251	ADE
Nc1ncnc2c1ncn2C1OC(COP(=O)(O)O)C(O)C1O	0.1	2gsu	train	0.142231	AMP
O=c1c2ncn3c2ncn1C1OC(COP(=O)(O)OP(=O)(O)OCC2=C(O)C(O)C3O2)C(O)C1O	0.121212	2pgj	train	0.193629	N1C
O=c1c2ncn3c2ncn1C1OC(COP(=O)(O)OP(=O)(O)OCC2=C(O)C(O)C3O2)C(O)C1O	0.121212	2pgl	train	0.193573	N1C
OCC1C[NH2+]CC(O)C1OC1OC(CO)C(O)C(O)C1O	0.0617284	4cd6	train	0.175321	2-mer
CC(C)CC(NC(=O)C(CC(=O)O)NC(=O)C(CC(C)C)NC(=O)C(CCC(N)=O)[NH2+]C(C)O)C(=O)NC(C)C(=O)O	0.101124	4k3r	train	0.157022	6-mer
Cc1ccc(=S)n(O)c1	0.123077	4q7v	train	0.157218	5MH
O=C(O)C1CCCCCCC1NS(=O)(=O)N1CCCC1	0.152778	6dpz	train	0.143529	H7D
CC(=O)NC1C(OP(=O)(O)OP(=O)(O)OCC2OC(n3ccc(=O)[nH]c3=O)C(O)C2O)OC(CO)C(O)C1O	0.17	6egs	train	0.147007	UD2
O=P(O)(O)OCC1OC(O)(COP(=O)(O)O)C(O)C1O	0.105263	1bo5	train	0.142338	FBP
O=S(=O)(O)CC[NH+]1CC[NH+](CCO)CC1	0.0714286	1d1p	train	0.176419	EPE
CSCS(C)=O	0.0307692	1d7i	train	0.158424	DSS
CCOP(=O)(Cc1ccc(C)cc1)OCC	0.0985915	1qw7	train	0.13344	EBP
O=C(O)CCCCO	0.0625	1w31	train	0.153243	SHO
O=C(O)CCCCCNC(=O)NC1CCCCC1	0.183099	1zd4	train	0.13664	NC6
CSCCC([NH3+])C(=O)NC(CC(=O)O)C(=O)N1CCCC1C=O	0.178571	2bgr	train	0.123207	9-mer
O=C(CP(=O)(O)O)Nc1cc(NC(=O)CP(=O)(O)O)cc(C(=O)O)c1	0.140845	2fzk	train	0.147495	EOZ
O=C(O)CNC(=O)C(=O)O	0.078125	2oq6	train	0.16361	OGA
C[NH+](C)CCCN1c2ccccc2CCc2ccc(Cl)cc21	0.123457	2q6h	train	0.106338	CXX
O=c1[nH]c(=O)n(C2CC(O)C(COP(=O)(O)O)O2)cc1I	0.154762	2qch	train	0.156806	5IU
CC1OC(OC2C(CO)OCC(O)C2O)C(O)C(O)C1[NH2+]C1C(O)C(C)C(O)C(O)C1O	0.0898876	2qpu	train	0.136335	QPU
CC(=O)NCCCCC(NC(=O)C(CCCNC(=N)N)NC(=O)C1CCCN1C(=O)C(C)[NH3+])C(=O)NC(CCC(N)=O)C(=O)NC(CC(C)C)C(=O)NC(C)C(N)=O	0.174757	2wp1	train	0.143212	10-mer
Nc1nccc(-c2cccnc2)n1	0.0666667	2xdk	train	0.147071	XDK
O=C(O)/C=C/C(=N/C(=O)c1cc(CNc2ccc(/C=C3\SC(=S)NC3=O)cc2)ccc1F)C(=O)O	0.148515	2y68	train	0.143554	T04
CC(=O)NC1C(OC(C)C([NH3+])C(=O)O)OC(CO)C(O)C1OC1OC(CO)C(O)C(O)C1O	0.125	3afk	train	0.142754	3-mer
[NH3+]C(CC(=O)O)(CC(=O)O)C(=O)O	0.078125	3b3x	train	0.163185	A33
CCCC(CCC)C(N)=O	0.0606061	3g0i	train	0.135347	VPR
[NH3+]CCCC([NH3+])C(=O)O	0.0588235	3jdw	train	0.162961	ORN
C[NH+](Cc1cccc(CCc2cccnc2N)c1)Cc1ccco1	0.0898876	3kn0	train	0.159781	3TO
CC(=O)NC1C(Oc2ccc([N+](=O)[O-])cc2)OC(CO)C(O)C1OC1OC(CO)C(O)C(O)C1O	0.141304	3m3o	train	0.144443	3-mer
CC(C)SC1OC(CO)C(O)C(O)C1O	0.0675676	3t2p	train	0.104061	IPT
CC(=O)N[C@@H](Cc1ccccc1)C(=O)N[C@@H](Cc1c[nH]cn1)C(=O)N[C@H](C(=O)N[C@@H](C)C(N)=O)[C@@H](C)O	0.172043	4b3b	train	0.134078	6-mer
CC(=O)Nc1cccc(C2=CC(C)N(O)c3ccccc32)c1	0.166667	4meo	train	0.142383	25V
Cc1cc(-c2ccccc2)n2nc(N)nc2n1	0.103896	4meq	train	0.142383	25O
O=C(O)COCC[NH+]1CC[NH+](C(c2ccccc2)c2ccc(Cl)cc2)CC1	0.146341	5dqf	train	0.165256	CZE
Cc1nn(-c2ccccc2)nc1C(N)=O	0.125	5lvr	train	0.166525	78Y
COc1ccc(-c2cccc(C(=O)O)c2)cc1	0.123288	5qac	train	0.164287	U4J
CC1OC(O)C(O)C(O)C1OC1OC(CO)C(O)C(O)C1O	0.0641026	5y97	train	0.167022	LAT
CSCCC([NH3+])C(=O)O	0.0724638	6ahi	train	0.142585	MET
O=C(NO)c1cc2c(Cl)cccc2s1	0.136986	6gx3	train	0.144354	FF2
Nc1ncnc2c1ncn2C1OC(COP(=O)(O)O)C(O)C1O	0.1	8gpb	train	0.115583	AMP
O=c1[nH]cnc2c1ncn2C1OC(COP(=O)(O)O)C(O)C1O	0.123596	1g9s	train	0.171941	IMP
CC(NC(=O)C(NC(=O)C(Cc1ccccc1)NC(=O)C1CCCN1C(=O)C(CC(N)=O)NC(=O)C(NC(=O)C(CO)NC(=O)C(CCC(=O)O)NC(=O)C(Cc1ccc(O)cc1)NC(=O)C(CC(N)=O)NC(=O)C([NH3+])Cc1ccccc1)C(C)O)C(C)O)C(=O)NC(CCCC[NH3+])C(=O)O	0.169355	2kff	train	0.142188	12-mer
Oc1ccc(/C=C/c2cc(O)cc(O)c2)cc1	0.0746269	2l98	train	0.122981	STL
O=c1ccn(C2OC(COP(=O)(O)OP(=O)(O)OC3OC(CO)C(O)C(O)C3F)C(O)C2O)c(=O)[nH]1	0.134021	2vfz	train	0.152213	UPF
CC1OC(OC2C(CO)OC(OC3C(CO)OC(O)C(O)C3O)C(O)C2O)C(O)C(O)C1[NH2+]C1C=C(CO)C(O)C(O)C1O	0.0851064	3jzj	train	0.138937	ACR
CC(NC(=O)C1CCCN1C(=O)C(CCC(=O)O)NC(=O)C1CCCN1C(=O)C(NC(=O)C(Cc1ccc(OP(=O)(O)O)cc1)NC(=O)CNC(=O)C(CC(=O)O)NC(=O)C([NH3+])CO)C(C)O)C(=O)O	0.198276	4a4c	train	0.176093	12-mer
CC(C)CC([NH3+])C(=O)NC(C)C(=O)N1CCCC1C(=O)N1CCCC1C(=O)NC(CCCC[NH3+])C(=O)N1CCCC1C(=O)N1CCCC1C(=O)NC(CC(C)C)C(=O)N1CCCC1C(=O)NC(CCC(=O)O)C(=O)O	0.168317	4ln2	train	0.140155	11-mer
COC(=O)CCCNC(=O)c1c(C)n(C)c2ccc(OC)cc12	0.180723	5c91	train	0.162393	4YU
Nc1cccnc1N	0.0606061	5lud	train	0.191592	76X
COc1ccccc1-c1ccc(C[NH3+])cc1Cl	0.0625	5oqu	train	0.15478	A4B
O=c1cccccc1O	0.0793651	5thi	train	0.157086	0TR
COC(=O)C1CC2(C[NH2+]1)C(=O)Nc1ccccc12	0.1625	3udj	train	0.157222	092
[NH3+]C(Cc1ccccc1)C(=O)O	0.119403	4fxj	train	0.141297	PHE
CNC(=O)c1scc2c1OCCO2	0.121622	4nrc	train	0.144702	2LY
Nc1ncnc2c1ncn2C1OC(CO)C(NC(=O)C([NH3+])CO)C1O	0.139785	4rrf	train	0.148686	A3S
O=C(O)c1cccc(-c2cccc(F)c2)c1	0.147059	5qae	train	0.164287	Q4G
CS(=O)(=O)NCc1ccc(-c2cccc(C(=O)O)c2)cc1	0.126582	5qao	train	0.164287	Z8R
c1ccn(CCOc2ccc3[nH]ccc3c2)c1	0.0875	3fuj	train	0.129461	00G
CC(C)C[C@H](NC(=O)[C@@H](NC(=O)[C@H](CCCC[N+](C)(C)C)NC(=O)[C@H](CCCNC(N)=[NH2+])NC(=O)[C@@H]([NH3+])Cc1c[nH]cn1)C(C)C)C(=O)N[C@@H](CCCNC(N)=[NH2+])C(=O)[O-]	0.137615	3jpx	train	0.194779	15-mer
[NH3+]Cc1csc(-c2cccs2)n1	0.0519481	3rxm	train	0.149807	SW1
C[NH+](C)CC(c1ccc(O)cc1)C1(O)CCCCC1	0.133333	4mm7	train	0.10673	29J
O=C(O)c1ccccc1Nc1cccc(Br)c1	0.12	5dqe	train	0.146331	5E4
COc1cc(C)c2ccc(O)c(C(=O)OC3C(O)C=CC3O)c2c1	0.175	1j5i	train	0.128048	NCZ
O=C(O)COc1c(C(=O)O)sc2ncccc12	0.144737	2azr	train	0.154343	982
CCN(CC)C(=O)C1OC(C(=O)O)=CC([NH3+])C1NC(C)=O	0.134146	2qwg	train	0.162142	G28
O=C(O)P(=O)(O)O	0.0677966	2rk8	train	0.13108	PPF
[NH2+]=c1[nH]c(=O)c2ncc(C(=O)[O-])nc2[nH]1	0.116883	3px8	train	0.13484	JP2
CC(=O)N1CCC(C(=O)Nc2ccc(C)cn2)CC1	0.289855	4bdi	train	0.144662	HAU
O=C(O)C1(O)CC(O)C(O)C(O)C1	0.107692	4gui	train	0.143895	QIC
O=C(O)C1(O)CC(O)C(O)C(O)C1	0.107692	4iuo	train	0.144372	QIC
CCC(C)C(NC(=O)C(CC(=O)O)NC(=O)C(CC(=O)O)NC(=O)C(CC(C)C)NC(=O)C(NC(=O)C(CC(=O)O)NC(=O)C(CC(=O)O)NC(=O)C(NC(=O)C(CC(N)=O)NC(=O)C(CCCNC(=N)N)NC(=O)C(CC(C)C)NC(=O)C([NH3+])CO)C(C)CC)C(C)CC)C(=O)NC(CCC(=O)O)C(=O)O	0.115385	5hog	train	0.120186	17-mer
O=C(O)c1cccc(-c2cccc(CO)c2)c1	0.111111	5qa9	train	0.164287	QKU
Nc1ncnc2c1ncn2C1OC(COP(=O)(O)OP(=O)(O)OCC2OC(O)C(O)C2O)C(O)C1O	0.09375	6g28	train	0.152026	AR6
C[NH+](C)Cc1cc(I)cc(I)c1O	0.1	4agl	train	0.177748	P84
CC([NH3+])C(=O)O	0.0833333	4y4v	train	0.159753	DAL
COC(=O)CCC(=O)OC	0.0819672	5o1s	train	0.15139	9HB
COc1cccc(-c2cccc(C(=O)O)c2)c1	0.125	5qab	train	0.164287	XEV
O=C(O)CCCCCCCCC(=O)O	0.0655738	1l6y	train	0.158726	4OX
CC[C@H](C)[C@H](NC(=O)[C@H](CC(N)=O)NC(=O)[C@H](CC(=O)[O-])NC(=O)[C@H](CCCNC(N)=[NH2+])NC(=O)[C@H](CC(C)C)NC(=O)[C@@H](NC(=O)[C@H](CCCCNC(C)=O)NC(=O)[C@H](CCCNC(N)=[NH2+])NC(=O)[C@H](Cc1c[nH]cn1)NC(=O)[C@H](CCCNC(N)=[NH2+])NC(=O)[C@H](CCCC[NH3+])NC(=O)[C@H](C)NC(=O)CNC(=O)C[NH3+])C(C)C)C(=O)N[C@@H](CCC(N)=O)C(=O)[O-]	0.151515	2rny	train	0.137485	15-mer
Nc1nc(CCc2ccccc2)cc(=O)[nH]1	0.0909091	2v00	train	0.13386	V15
[NH3+]CCc1ccc(O)c(C2CCCCC2)c1	0.135135	3buh	train	0.146549	AED
O=c1ccn(C2OC(COP(=O)(O)O)C(O)C2O)c(=O)[nH]1	0.146341	3ex6	train	0.160058	U5P
[NH2+]=c1[nH]c(=O)c2cc[nH]c2[nH]1	0.1	3iny	train	0.150521	7DG
O=C(O)C(O)C(O)C(OC1OC(CO)C(O)C(O)C1O)C(O)CO	0.0843373	3oy8	train	0.176881	2-mer
O=C1OC(CO)C(O)C(O)C1O	0.0714286	3t2q	train	0.104025	149
Nc1ncnc2c1ncn2C1OC(COP(=O)(O)OP(=O)(O)NP(=O)(O)O)C(O)C1O	0.102041	4fl2	train	0.126126	ANP
CC(C)CC(NC(=O)C(CCCNC(=N)N)NC(=O)C(CC(N)=O)NC(=O)CNC(=O)C(CO)NC(=O)CNC(=O)C(CO)NC(=O)C(Cc1ccccc1)NC(=O)C(C)NC(=O)C(CCCNC(=N)N)NC(=O)C([NH3+])Cc1ccccc1)C(=O)O	0.108108	5b6c	train	0.158013	11-mer
CC(=O)NC1C(Oc2ccc([N+](=O)[O-])cc2)OC(CO)C(O)C1O	0.137931	5ggn	train	0.138417	LEC
O=C(O)CCn1nc(-c2cccnc2)ccc1=O	0.097561	5kh7	train	0.15698	6T7
OCC1OCCC(OC2OC(CO)C(O)C(O)C2O)C1O	0.0625	5m17	train	0.144814	2-mer
CN(C)c1cccc(-c2cccc(C(=O)O)c2)c1	0.125	5qak	train	0.164287	AV4
CCC(=O)NC1C(O)CC(OCc2ccccc2)(C(=O)O)OC1C(O)C(O)CO	0.129032	2bve	train	0.174094	PH5
Oc1ccc(/C=C/c2cc(O)cc(O)c2)cc1	0.0746269	3fts	train	0.129334	STL
CC([NH3+])C(=O)N1CCCC1C(=O)N1CCCC1C(=O)N1CCCC1C(=O)NC(CCCNC(=N)N)C(=O)N1CCCC1C(=O)N1CCCC1C(=O)N1CCCC1C(=O)N1CCCC1C(=O)NC(CCC(=O)O)C(=O)O	0.166667	4lnp	train	0.131167	10-mer
O=C([O-])c1cc2[nH]c3ccccc3c2cc1Cl	0.133333	4n99	train	0.156991	2J1
CCCC([NH3+])C(=O)NC1C(O)C(CO)OC1n1cnc2c(=N)nc[nH]c21	0.168421	5fog	train	0.154365	VRT
CCC(C)C([NH3+])C(=O)NC1C(O)C(CO)OC1n1cnc2c(N)ncnc21	0.14433	5fol	train	0.163186	SO8
CCOc1ccc(NC(C)=O)cc1Cl	0.150685	6fzu	train	0.160322	EE8
Nc1nc2[nH]c(I)nc2c(=O)[nH]1	0.0684932	1c3x	train	0.138548	8IG
CCC(C)C(NC(=O)C1CCCN1C(=O)C(Cc1ccc(O)cc1)NC(C)=O)C(=O)NC(CCC(N)=O)C(=O)NC(CCC(=O)O)C(=O)NC(C(=O)O)C(C)O	0.185185	1qsc	train	0.158187	7-mer
O=c1ccn(C2OC(COP(=O)(O)O)C(O)C2O)c(=O)[nH]1	0.146341	2za3	train	0.15637	U5P
Nc1ncnc2c1ncn2C1OC(CSSCc2ccccc2)C(O)C1O	0.0842105	3ioc	train	0.121422	A5D
COc1ccc2[nH]c(C(=O)NS(C)(=O)=O)cc2c1	0.184211	3isj	train	0.129321	A8D
Nc1nc2c(c(=O)[nH]1)N(C=O)C(CNc1ccc(C(=O)NC(CCC(=O)O)C(=O)O)cc1)CN2	0.145631	3uwl	train	0.154803	FOZ
O=C(O)C(Oc1ccc(Br)cc1)C(=O)O	0.0857143	4aje	train	0.148958	2B4
[NH2+]=c1[nH]c(=O)c2ncc(C(=O)NCCNC(=O)Nc3ccccc3)nc2[nH]1	0.134831	4mx1	train	0.135094	1MX
OCCOCCOCCOCCOCCOCCOCCOCCOCCOCCOCCOCCOCCOCCOCCOCCOCCOCCOCCOCCOCCOCCOCCOCCOCCO	0.015873	4oru	train	0.155268	PEU
CC(C)C[C@@H]1NC(=O)CNC(=O)[C@H](CCCCNC(N)=[NH2+])NC(=O)[C@H](C)NC(=O)[C@H](CO)NC(=O)[C@@H]([NH3+])CSSC[C@@H](C(=O)[O-])NC(=O)[C@H](C)NC(=O)[C@H](C)NC(=O)[C@H](Cc2c[nH]cn2)NC(=O)[C@H](CC(N)=O)NC(=O)[C@H](CCC(=O)[O-])NC1=O	0.147287	5wxo	train	0.160755	12-mer
CC(C)[C@H](NC(=O)[C@H](CCCNC(N)=[NH2+])NC(=O)[C@H](Cc1c[nH]cn1)NC(=O)CNC(=O)[C@@H]1CCCN1C(=O)[C@@H]1CCCN1C(=O)[C@@H]1CCCN1C(=O)[C@@H]1CCCN1C(=O)[C@H](CCCNC(N)=[NH2+])NC(=O)[C@H](Cc1c[nH]cn1)NC(=O)[C@@H]([NH3+])CO)C(=O)[O-]	0.188034	1l2z	train	0.117977	11-mer
Nc1nc2c(ncn2C2CC(O)C(CO)O2)c(=O)[nH]1	0.166667	2a8g	train	0.140743	GNG
Nc1ncnc2c1ncn2C1OC2COP(=O)(O)OC2C1O	0.133333	3clp	train	0.136792	CMP
O=c1ccn(C2OC(C[NH+]3CCCC3)C(O)C2O)c(=O)[nH]1	0.160494	3d7b	train	0.169388	U4S
CC(=O)NC1C(O)OC(CO)C(OC2OC(CO)C(O)C(O)C2OC2OC(C)C(O)C(O)C2O)C1OC1OC(C)C(O)C(O)C1O	0.11236	4gwi	train	0.144093	BDZ
COC(=O)c1cc(N)cc(-c2c(C)noc2C)c1	0.125	4tte	train	0.150794	36Z
Nc1nonc1-c1ccccc1	0.0416667	5ai0	train	0.13664	JF6
CC(C)c1ccccc1-c1ccc(C[NH3+])cc1Cl	0.0625	5os7	train	0.157077	A8Q
CCC(C)C(NC(=O)C(c1cc(Cl)cc(Cl)c1)[NH+](C)C)C(=O)NCc1ccnc(C=N)n1	0.134021	6fdu	train	0.166527	D5W
[NH3+]C(Cc1ccccc1)C(=O)O	0.119403	6gg4	train	0.139994	PHE
CC(C)c1ccccc1-c1ccc(C[NH3+])cc1Cl	0.0625	6gmd	train	0.157077	A8Q
CCC(C=O)C(CNS(=O)(=O)c1ccc([N+](=O)[O-])cc1)C(=O)O	0.0909091	1e37	train	0.156827	TPY
CC(=O)NC1C(O)OC(CO)C(OC2OC(CO)C(O)C(OS(=O)(=O)O)C2O)C1OC1OC(C)C(O)C(O)C1O	0.104167	1fwu	train	0.175234	3-mer
Nc1ncnc2c1ncn2C1OC(COP(=O)(O)OP(=O)(O)OP(=O)(O)O)C(O)C1O	0.0947368	1gz3	train	0.127384	ATP
Nc1ncnc2c1ncn2C1OC(COP(=O)(O)OP(=O)(O)OP(=O)(O)O)C(O)C1O	0.0947368	1gz4	train	0.128518	ATP
O=c1ccn(C2OC(COP(=O)(O)O)C(O)C2O)c(=O)[nH]1	0.146341	1loq	train	0.15966	U
O=C(O)COP(=O)(O)O	0.0769231	1pdz	train	0.161555	PGA
CCCCn1c(Cc2ccc(OC)cc2)nc2c(N)ncnc21	0.0777778	1uy7	train	0.141306	PU4
CCCCn1c(Cc2cc(OC)c(OC)c(OC)c2Cl)nc2c(N)ncnc21	0.0851064	1uyd	train	0.141306	PU8
C#CCCCn1c(Cc2cc(OC)c(OC)c(OC)c2Cl)nc2c(N)ncnc21	0.0816327	1uye	train	0.141306	PU9
O=C(O)C(F)(F)F	0.0677966	1w70	train	0.124357	15-mer
COC1OC(CO)C(O)C(OC2OCC(O)C(O)C2O)C1O	0.0875	2bmz	train	0.136914	XLM
N=C(N)Nc1ccc(CC(NC(=O)CSc2ccc(Cl)cc2)C(N)=O)cc1	0.126437	2bvr	train	0.170511	4CP
Nc1nc2ccccc2[nH]1	0.0724638	2fx6	train	0.149807	270
N#CC1CC(=O)NC(=O)N1C1OC(COP(=O)(O)O)C(O)C1O	0.125	3ex2	train	0.157024	6CN
O=C(c1ccncc1)c1ccc(OCC[NH+]2CCCC2)cc1	0.1125	3ful	train	0.129541	52D
CC1(C)NC(=N)N(Cc2cccc(Cl)c2)C1=O	0.139241	3l59	train	0.157367	BDJ
OCC1OC(NC(=S)/N=N/Cc2ccncc2)C(O)C(O)C1O	0.0909091	3mrt	train	0.11387	12E
O=C(O)C1(O)C=CC(O)C(O)C1	0.101449	3n7a	train	0.140151	FA1
Nc1ncnc2c1ncn2C1OC(COP(=O)(O)OP(=O)(O)CP(=O)(O)O)C(O)C1O	0.0927835	4ayt	train	0.125528	ACP
Nc1ncnc2c1ncn2C1OC(COP(=O)(O)OP(=O)(O)CP(=O)(O)O)C(O)C1O	0.0927835	4ayx	train	0.124724	ACP
[NH3+]C(CO)C(=O)O	0.0625	4b2d	train	0.138788	SER
O=C(O)c1sccc1S(=O)(=O)NC1CC1	0.197183	4kza	train	0.143529	NZ9
N#Cc1cccnc1N1CCC2(c3ccc(F)cc3F)NC(=N)OC2C1	0.15625	4l7h	train	0.153379	1W1
N#Cc1cccnc1N1CCC2OC(=N)NC2(c2ccc(F)cc2F)C1	0.168421	4l7j	train	0.153379	1W2
[NH2+]=C1NC(=O)C(=Cc2ccc(O)cc2)S1	0.106667	4o4k	train	0.155713	2PK
CC(=O)Nc1[nH]c(=O)c2nc(C)cnc2[nH+]1	0.171053	4pji	train	0.154843	30W
COc1ccc(CC[NH+](C)CCCC(C#N)(c2ccc(OC)c(OC)c2)C(C)C)cc1OC	0.0526316	5c6o	train	0.102699	4YH
COc1ccc(CC[NH+](C)CCCC(C#N)(c2ccc(OC)c(OC)c2)C(C)C)cc1OC	0.0526316	5c6p	train	0.115386	4YH
O=c1[nH]ccc2ccccc12	0.0882353	5c87	train	0.140552	4YS
O=C1CNc2ccc(C(F)(F)F)cc2N1	0.125	5dy7	train	0.139983	5GT
CCC1Nc2ccc(C(=O)O)cc2NC1=O	0.175676	5dya	train	0.140552	5GV
Oc1cccc2ncccc12	0.0882353	5em3	train	0.139329	5Q0
Cn1nccc1C(=O)Nc1ccc(F)cc1F	0.186667	5eva	train	0.139983	5S9
c1ccc(-c2ccncc2)cc1	0.0461538	5ewd	train	0.139983	5SH
Nc1csc(N2CCCCC2)n1	0.0833333	5g43	train	0.159965	5IM
COc1cc(C(CC(=O)O)SCC(NC(=O)CCC([NH3+])C(=O)O)C(=O)NCC(=O)O)cc(OC)c1OC	0.126316	5j41	train	0.164569	2-mer
CCC(C)C(NC(=O)C(CC(C)C)NC(=O)C(CC(C)C)NC(=O)C(CCC(=O)O)NC(=O)C(Cc1ccccc1)NC(=O)C(CCC(=O)O)NC(=O)C([NH3+])CCC(=O)O)C(=O)NC(CO)C(=O)NC(CC(N)=O)C(=O)NC(CO)C(=O)O	0.126214	5jer	train	0.141758	19-mer
COC(=O)c1ccccc1-c1cccc(C(=O)O)c1	0.131579	5qag	train	0.164287	Q2R
c1ccc(-c2ncccn2)nc1	0.0769231	5vdu	train	0.153486	9BS
Oc1c2ccccc2nc2nnnn12	0.0789474	5vdv	train	0.154163	9BV
O=C(O)Cn1c(-c2cscn2)nc2ccccc21	0.135802	5vdw	train	0.153486	9BY
COc1ccc2[nH]cc(CCNC(=O)C(C)(C)C)c2c1	0.144578	6chm	train	0.166247	F1V
CCOC(=O)CNC(=O)N(CC)Cc1ccc(N)cc1	0.125	6gjj	train	0.191592	L36
Nc1ncnc2c1ncn2C1OC(COP(=O)(O)O)C(O)C1O	0.1	2vfk	train	0.172556	AMP
CC(OP(=O)(O)O)C(=O)O	0.0909091	3fj7	train	0.163293	PEQ
O=C1c2ccccc2C(=O)N1CCc1nn[nH]n1	0.0909091	3g32	train	0.152752	3G3
Cc1cc(-c2csc(N)n2)c(C)n1CC1CCCO1	0.130952	3wkc	train	0.136769	S0J
N=C(N)NCCCC([NH3+])P(=O)(O)O	0.0810811	4k5m	train	0.104982	1OV
Nc1c(CC(=O)O)cccc1C(=O)c1ccc(Br)cc1	0.103896	4mjq	train	0.159225	27R
O=C(O)Cc1cccc([N+](=O)[O-])c1	0.109589	1ai5	train	0.116212	MNP
CC(=O)NC1C(O)OC(CO)C(OC2OC(C)C(O)C(O)C2O)C1OC1OC(CO)C(O)C(OS(=O)(=O)O)C1O	0.104167	1fwv	train	0.175234	3-mer
OCC1OC(OCC2OC(O)C(O)C(O)C2O)C(O)C(O)C1O	0.038961	1ugy	train	0.165306	GAL-GLC
O=c1ccn(C2OC(COP(=O)(O)OP(=O)(O)OC3OC(CO)C(O)C(O)C3F)C(O)C2O)c(=O)[nH]1	0.134021	2am4	train	0.151128	U2F
CC([NH3+])C(=O)NC(CCCNC(=N)N)C(=O)NC(C(=O)NC(C)C(=O)O)C(C)O	0.102273	2h9p	train	0.169704	11-mer
O=C(O)CCC(O)C(=O)O	0.0606061	2yde	train	0.148985	S2G
Cc1ccc(C/N=N/C(=S)NC2OC(CO)C(O)C(O)C2O)cc1	0.116279	3ms2	train	0.113797	18S
Nc1ncnc2c1ncn2C1OC(COP(=O)(O)OP(=O)(O)OCC2OC(O)C(O)C2O)C(O)C1O	0.09375	3q6z	train	0.153204	APR
CCC(C)C(NC(=O)C(CC(N)=O)NC(=O)C([NH3+])Cc1ccccc1)C(=O)NC(C(=O)NCC(=O)NC(C(=O)NC(C(=O)NC(Cc1ccc(O)cc1)C(=O)N1CCCC1C(=O)NC(C(=O)NC(CC(N)=O)C(=O)O)C(C)CC)C(C)O)C(C)O)C(C)C	0.157025	4tk1	train	0.141173	11-mer
CCC(C)C(NC(=O)C(CC(N)=O)NC(=O)C([NH3+])Cc1ccccc1)C(=O)NC(C(=O)NCC(=O)NC(C(=O)NC(C(=O)NC(Cc1ccc(O)cc1)C(=O)N1CCCC1C(=O)O)C(C)O)C(C)O)C(C)C	0.152542	4tk2	train	0.141507	11-mer
CC(C)CC([NH3+])C(=O)NO	0.104478	4tln	train	0.137557	LNO
OCC1[NH2+]CC(O)C(O)C1O	0.0746269	4ufm	train	0.112063	DGJ
COc1cccc(OC)c1CNC(C)=O	0.126761	5enh	train	0.171749	5QB
CC(=O)NCCc1ccc(-c2cccc(C(=O)O)c2)cc1	0.155844	5qas	train	0.164287	CVF
Nc1nc2c(ncn2C2OC(CO)C(O[PH](=O)O)C2O)c(=O)[nH]1	0.130435	1b2m	train	0.141003	2-mer
c1ccc2n[nH]cc2c1	0.0746269	2vta	train	0.14593	LZ1
COc1cccc(C[NH3+])c1	0.0714286	3ati	train	0.149807	SZ4
O=C(O)C(O)COP(=O)(O)O	0.057971	3fjg	train	0.163293	3PG
CC(C)CC([NH3+])C(=O)NC(C)C(=O)NC(C(=O)NC(CCCC[NH3+])C(=O)NC(C)C(=O)NC(C)C(=O)NC(CCCNC(=N)N)C(=O)NC(CCCC[N+](C)(C)C)C(=O)NC(CO)C(=O)O)C(C)O	0.0825688	3h91	train	0.11416	15-mer
COc1cccc(C[NH3+])c1	0.0714286	3rxd	train	0.149807	SZ4
CC(=O)NCCCC[C@H](NC(=O)[C@H](CCCC[NH3+])NC(=O)[C@H](Cc1c[nH]cn1)NC(=O)[C@H](CCCNC(N)=[NH2+])NC(C)=O)C(=O)Nc1ccc2c(C)cc(=O)oc2c1	0.189189	4fz3	train	0.144004	6-mer
O=C(O)c1csc(-c2cccc3ccccc23)n1	0.105263	6g46	train	0.136524	ELH
N=C(N)c1ccccc1	0.0615385	1f5k	train	0.162817	BAM
Nc1ncnc2c1ncn2C1OC(COP(=O)(O)OP(=O)(O)OCC2OC(O)C(O)C2O)C(O)C1O	0.09375	1ihy	train	0.161436	APR
OCC1OC(OCC2OC(OC3C(COC4OC(CO)C(O)C(O)C4O)OC(OC4C(CO)OC(OC5C(CO)OC(O)C(O)C5O)C(O)C4O)C(O)C3O)C(O)C(O)C2OC2OC(CO)C(O)C(O)C2O)C(O)C(O)C1O	0.0487805	1oh4	train	0.16592	7-mer
NC(=O)CC[C@H](NC(=O)[C@H](Cc1ccccc1)NC(=O)[C@H](CO)NC(=O)[C@H](CC(N)=O)NC(=O)[C@H](Cc1c[nH]c2ccccc12)NC(=O)C[NH3+])C(=O)N[C@@H](CO)C(=O)N[C@@H](CO)C(=O)[O-]	0.122642	2dwx	train	0.135365	13-mer
O=C([O-])c1cnc(-c2ccccc2)[nH]1	0.140845	2xp4	train	0.158108	G14
Nc1ncnc2[nH]cnc12	0.0882353	3kpv	train	0.162116	ADE
OCC1OC(NC(=S)/N=N/Cc2cccc(O)c2)C(O)C(O)C1O	0.1	3mrv	train	0.11387	16F
CSCCC(NC(=O)C(CO)NC(=O)C(NC(=O)C(CC(C)C)NC(=O)C([NH3+])C(C)O)C(C)C)C(=O)N1CCCC1C(=O)N1CCCC1C(=O)NC(CC(C)C)C(=O)N1CCCC1C(=O)NCC(=O)NC(CC(C)C)C(=O)NC(CC(=O)O)C(=O)NC(CC(C)C)C(=O)NC(C)C(=O)NCC(=O)NC(CO)C(=O)O	0.175	3v30	train	0.137612	17-mer
CSCC[C@H](NC(=O)[C@H](CC(C)C)NC(=O)[C@H](CCCC[NH3+])NC(=O)[C@H](CCCC[NH3+])NC(=O)[C@@H]([NH3+])Cc1c[nH]cn1)C(=O)[O-]	0.12	4bv2	train	0.159579	13-mer
CC(C)[C@H](NC(=O)[C@@H]1CCCN1C(=O)[C@@H]([NH3+])Cc1c[nH]cn1)C(=O)NCC(=O)N[C@@H](CCC(N)=O)C(=O)N[C@@H](C)C(=O)N[C@@H](CC(=O)[O-])C(=O)N[C@@H](Cc1ccc(O)cc1)C(=O)N[C@@H](Cc1ccccc1)C(=O)N[C@@H](CCC(=O)[O-])C(=O)N[C@@H](Cc1ccc(O)cc1)C(=O)[O-]	0.169231	4pre	train	0.186288	11-mer
CC1CC(=O)Nc2ccccc2N1	0.144928	4yk0	train	0.134624	98
N=C1CSc2ccccc2N1	0.1	4yux	train	0.163145	4JT
CC(=O)NCCCCCCNC(C)=O	0.112903	5a7c	train	0.145887	5D4
O=c1ccn(C2OC3COP(=O)(O)OC3C2O)c(=O)[nH]1	0.182927	5khj	train	0.168921	6SY
O=C(O)CCc1nc2ccccc2s1	0.0921053	6cef	train	0.15698	EYJ
CCOC(=O)CNC(=O)N(Cc1ccc(N)cc1)Cc1nnn(C)n1	0.133333	6gjr	train	0.191592	F0W
O=C(/C=C/c1ccccc1Sc1ccc(Cl)cc1)NO	0.1125	6gxu	train	0.145511	FG8
CCC1OC(=O)C(C)C(OC2CC(C)(OC)C(O)C(C)O2)C(C)C(OC2OC(C)CC([NH+](C)C)C2O)C(C)(O)CC(C)C(=O)C(C)C(O)C1(C)O	0.0854701	2iyf	train	0.13454	ERY
O=C(Cn1cc(-c2ccccc2)nn1)NC1OC(CO)C(O)C(O)C1O	0.122222	2pyi	train	0.112376	DL8
O=c1ccn(C2OC(C[NH+]3CCOCC3)C(O)C2O)c(=O)[nH]1	0.142857	3d6p	train	0.169388	U2S
CO/N=C(\C(=O)NC1C(=O)N2C(C(=O)O)=C(COC(N)=O)CSC12)c1ccco1	0.148515	4kov	train	0.147771	KOV
[NH3+]CC1C(O)C(O)C2C(O)CC[NH+]12	0.0833333	2x09	train	0.108257	X09
O=c1ccn(C2OC(C[NH+]3CCCCC3)C(O)C2O)c(=O)[nH]1	0.158537	3d6q	train	0.169388	U3S
Cc1noc(C)c1-c1cc(NS(=O)(=O)c2ccccc2)cc(C(=O)O)c1	0.168675	4tu4	train	0.150794	37N
c1ccccc1	0.0181818	4w52	train	0.169905	BNZ
O=C(O)c1cccc(-c2ccccc2O)c1	0.112676	5qa6	train	0.164287	AUV
Nc1ncnc2c1ncn2C1OC(COP(=O)(O)OP(=O)(O)OP(=O)(O)O)C(O)C1O	0.0947368	5x9h	train	0.13559	ATP
CNC(=O)C(C)NC(=O)C1CCCN1C(=O)C(C)NC(=O)C(CCCCNC(C)=O)NC(=O)CNC(=O)CNC(=O)C(NC(=O)C(C)NC(C)=O)C(C)O	0.186275	6bhh	train	0.152907	18-mer
NC(=O)CC[C@H](NC(=O)[C@@H]1CCC(=O)N1)C(=O)N[C@@H](Cc1c[nH]c2ccccc12)C(=O)[O-]	0.154639	1kui	train	0.174987	3-mer
CCCCCOc1ccc2cc(S(=O)(=O)NC(CCC(=O)O)C(=O)O)ccc2c1	0.134831	2uuo	train	0.141539	LK3
O=C(O)COP(=O)(O)O	0.0769231	2v2h	train	0.15809	PGA
Cc1cc2c(cc1C)N(C(=O)CCc1ccccc1)c1c([nH]c(=O)[nH]c1=O)N2CC(O)C(O)C(O)COP(=O)(O)OP(=O)(O)OCC1OC(n2cnc3c(N)ncnc32)C(O)C1O	0.126866	2xaj	train	0.123334	TCA
OC(c1ccncc1)c1ccc(OCC[NH+]2CCCC2)cc1	0.0987654	3fum	train	0.129541	80A
C[NH2+]C1C(OC2C(OC3C(O)C(O)C(NC(=N)N)C(O)C3NC(=N)N)OC(C)C2(O)C=O)OC(CO)C(O)C1O	0.0873786	3hav	train	0.165619	SRY
Brc1cnc[nH]1	0.0615385	3kqm	train	0.162116	ES3
O=C1NCCc2ccccc21	0.0857143	3nuu	train	0.162301	JOZ
OCC1OC(c2cc(O)c(Cl)cc2O)C(O)C(O)C1O	0.0897436	3s0j	train	0.11387	Z15
COc1ccc(C(=O)CCC(=O)O)c(O)c1	0.12	3vi2	train	0.155318	HMZ
O=C(Nc1ccccc1N1CCOCC1)c1ccsc1	0.134146	3wkd	train	0.136769	S0K
CC(O)C([NH3+])C(=O)NC(Cc1ccccc1)C(=O)NC(CCCC[NH3+])C(=O)NC(CCCC[NH3+])C(=O)NC(C(=O)NC(CC(N)=O)C(=O)O)C(C)O	0.113402	4j86	train	0.160262	6-mer
Nc1ncnc2c1ncn2C1OC(COP(=O)(O)OP(=O)(O)OP(=O)(O)O)C(O)C1O	0.0947368	4k8o	train	0.142911	ATP
CC([NH3+])C(=O)NC(CCCNC(=N)N)C(=O)NC(C(=O)NC(CCCC[NH3+])C(=O)NC(CCC(N)=O)C(=O)NC(C(=O)NC(C)C(=O)NC(CCCNC(=N)N)C(=O)NC(CCCC[N+](C)(C)C)C(=O)NC(COP(=O)(O)O)C(=O)NC(C(=O)O)C(C)O)C(C)O)C(C)O	0.105263	4w5a	train	0.162217	11-mer
Oc1cccc2cnccc12	0.0714286	5ewh	train	0.139983	5SG
CC(=O)NC1C(SC(C)C(NC(=O)C(CC(=O)O)NC(=O)C2CCCN2C(=O)C(C)[NH3+])C(=O)NC(CCCNC(=N)N)C(=O)N2CCCC2C(N)=O)OC(CO)C(O)C1O	0.176471	5n7b	train	0.124987	7-mer
Nc1snnc1-c1ccc(C(F)(F)F)cc1	0.0519481	5orr	train	0.164246	A5Q
Cc1ccccc1-c1cccc(C(=O)O)c1	0.173913	5qa4	train	0.164287	TI7
O=C(O)c1cccc(-c2ccc(O)cc2)c1	0.114286	5qa8	train	0.164287	JSX
O=C(O)c1cccc(-c2ccccc2F)c1	0.157143	5qad	train	0.164287	WVV
CC(=O)NCCc1cccc(-c2cccc(C(=O)O)c2)c1	0.157895	5qar	train	0.164287	QIU
O=c1cc(-c2ccccc2)nc2[nH]nnn12	0.0897436	5v8o	train	0.147302	8ZM
O[NH2+]Cc1nc(CCCCC[NH+]2CCOCC2)ccc1O	0.0804598	6euc	train	0.136672	RM0
O[NH2+]Cc1nc(CCCCC[NH+]2CCOCC2)ccc1O	0.0804598	6ewk	train	0.136672	RM0
CC(C)C(Nc1nc(Nc2cccc(C[NH3+])c2)c2ccccc2n1)C(=O)O	0.119565	6fuh	train	0.16801	E88
CCCCCCCCCC(=O)O	0.0769231	3nq3	train	0.165797	DKA
Cc1ccccc1-n1ncc2c(=O)[nH]c(CC(C)C(F)(F)F)nc21	0.134831	3qi3	train	0.174996	PDB
O=C(COc1ccccc1P(=O)(O)O)Nc1cccc(C(F)(F)F)c1	0.129412	4dhm	train	0.157882	0KB
Cc1cc(=O)oc2cc(OP(=O)(O)O)ccc12	0.16	4klv	train	0.147771	KLV
Nc1ncnc2c1ncn2C1OC(CO)C(O)C1O	0.0833333	5aqf	train	0.148187	ADN
O=C(O)C1CC2OC3OC(CO)C(O)C(OC4OC(CO)C(O)C(O)C4O)C3SC2C(=O)N1	0.105263	6g0v	train	0.154011	EGZ
O=C(Nc1ccc2[nH]ccc2c1)c1cc(F)cc(N2CCOCC2)c1	0.172414	1wbv	train	0.155985	LI3
O=CC(O)COP(=O)(O)O	0.0422535	2clk	train	0.138443	G3H
CCC(C)C(NC(=O)C(CCCC[NH3+])NC(=O)C(CC(C)C)NC(=O)CNC(=O)C1CCCN1C(=O)C(C)NC(=O)C([NH3+])CCCNC(=N)N)C(=O)N1CCCC1C(=O)O	0.166667	5etf	train	0.15068	15-mer
N=C(N)N1CCCCC1	0.0952381	5mos	train	0.149807	D86
Nc1ncnc2c1ncn2C1OC(COP(=O)(O)OP(=O)(O)OCC2CC(O)C[NH2+]2)C(O)C1O	0.118812	6g2a	train	0.152026	A3R
NC(=O)C[C@H](NC(=O)[C@@H]1CCC(=O)N1)C(=O)N[C@@H](Cc1c[nH]c2ccccc12)C(=O)[O-]	0.145833	1kug	train	0.173167	3-mer
Cc1cc[nH]c1	0.114754	1li6	train	0.173102	5MP
CC(NC(=O)C(Cc1ccc(O)cc1)NC(=O)C(Cc1ccccc1)NC(=O)C(CCC(=O)O)NC(=O)C(CC(N)=O)NC(=O)C([NH3+])C(C)O)C(=O)O	0.135417	1ybo	train	0.172414	17-mer
O=C(O)C[NH2+]CP(=O)(O)O	0.0909091	2ggd	train	0.115512	GPJ
O=C(O)COc1c(Br)csc1C(=O)O	0.125	2hb1	train	0.154343	512
S=CNc1ccc2oc(C3=NCCN3)cc2c1	0.0823529	3as3	train	0.136472	I5I
CC(C)C[C@H](NC(=O)[C@H](CCCNC(N)=[NH2+])NC(=O)[C@@H](NC(=O)[C@H](CCC(=O)[O-])NC(=O)CNC(=O)CNC(=O)[C@H](CO)NC(=O)[C@H](CCCC[NH3+])NC(=O)[C@H](Cc1cnc[nH]1)NC(=O)[C@H](CO)NC(=O)[C@H](CCC(=O)[O-])NC(=O)[C@H](Cc1c[nH]c2ccccc12)NC(=O)[C@@H]([NH3+])CO)[C@@H](C)O)C(=O)[O-]	0.125926	3nfk	train	0.141933	13-mer
O=C1OC(CO)C(O)C(O)C1O	0.0714286	3t09	train	0.104046	149
Cn1c(=O)cc(C2CC2c2ccccc2)[nH]c1=N	0.173333	3vv6	train	0.141353	B00
OC1NC=CC2=CC(OCC3CC[NH2+]C3)C(Cl)C=C21	0.101124	3zlx	train	0.142821	5EZ
CCNC(=O)NCCC(=O)Nc1ccc2nc(C)sc2c1	0.142857	4ajl	train	0.148749	88W
NC(=O)CNC(=O)[C@H](CCC(=O)[O-])NC(=O)[C@H](Cc1ccc(O)cc1)NC(=O)[C@H](CC(N)=O)NC(=O)[C@H](CC(N)=O)NC(=O)[C@H](Cc1ccc(O)cc1)NC(=O)[C@H](CCCC[NH3+])NC(=O)[C@@H]([NH3+])Cc1c[nH]cn1	0.108108	4odk	train	0.146178	16-mer
O=C(Nc1ccc2c(c1)C[NH2+]CC2)c1ccc(F)cc1	0.181818	4umr	train	0.142652	QBB
Nc1ncnc2c1ncn2C1OC(COP(=O)(O)OP(=O)(O)OP(=O)(O)O)C(O)C1O	0.0947368	4yb7	train	0.147781	ATP
O=C1COc2ccc(Cl)cc2N1	0.140845	5aib	train	0.13664	KJU
COC(=O)N1CCCc2cc(N)ccc21	0.173333	5h1t	train	0.194806	7FF
C[NH+](C)CCCN1c2ccccc2Sc2ccc(Cl)cc21	0.139241	5lg3	train	0.162406	Z80
O=C(O)c1cccc(-c2ccc3ncccc3c2)c1	0.118421	5qax	train	0.164287	Q92
O=C(O)c1cccc(-c2ccccn2)c1	0.126761	5qb0	train	0.164287	AVA
CNc1cc(=O)n(C)nc1-c1ccccc1	0.105263	5uf0	train	0.159136	89J
CC(C)C[C@H](NC(=O)[C@H](CCCNC(N)=[NH2+])NC(=O)[C@H](CCC(=O)[O-])NC(=O)[C@H](CC(C)C)NC(=O)[C@@H](NC(=O)[C@H](Cc1c[nH]c2ccccc12)NC(=O)[C@@H]([NH3+])CCCC[NH3+])[C@@H](C)O)C(=O)N[C@@H](CCCC[NH3+])C(=O)N[C@@H](CCCNC(N)=[NH2+])C(=O)N[C@@H](CCCC[NH3+])C(=O)N[C@@H](Cc1ccc(O)cc1)C(=O)N[C@@H](CCCNC(N)=[NH2+])C(=O)N[C@@H](CC(N)=O)C(=O)[O-]	0.117188	6bnh	train	0.144973	13-mer
CCC(C)C(NC(=O)C([NH3+])CCCNC(=N)N)C(=O)NC(CO)C(=O)NC(C)C(=O)NC(CC(=O)O)C(=O)NC(C)C(=O)NC(CCSC)C(=O)NC(CCSC)C(=O)NC(CCC(N)=O)C(=O)NC(C)C(=O)NC(CC(C)C)C(=O)NC(CC(C)C)C(=O)NCC(=O)NC(C)C(=O)NC(CCCNC(=N)N)C(=O)NC(C)C(=O)NC(CCCC[NH3+])C(=O)O	0.112903	1mxl	train	0.126285	17-mer
O=C(NCc1ccc(-c2ccccc2)cc1)C1OC2CN(C(=O)NO)CC1O2	0.137931	2hu6	train	0.159449	37A
CCC(C)C(NC(=O)C(CC(C)C)NC(=O)C1CCCN1C(=O)C1CCCN1C(=O)C[NH3+])C(=O)N1CCCC1C(=O)N1CCCC1C(=O)N1CCCC1C(=O)N1CCCC1C(=O)O	0.168421	2jup	train	0.0864239	9-mer
Nc1ncnc2c1ncn2C1OC(COP(=O)(O)OP(=O)(O)NP(=O)(O)O)C(O)C1O	0.102041	2ou7	train	0.162151	ANP
O=[N+]([O-])c1ccc(O)c2ncccc12	0.106667	3ai8	train	0.175256	HNQ
COC1SC2C(C1C(=O)O)C(O)C2(Cl)Cl	0.105263	3lce	train	0.147645	LCE
O=C1CN2C(=NN1)COc1ccccc12	0.0875	4q9s	train	0.160946	30G
O=C(O)c1c(-c2ccccc2)nn(-c2ccccc2)c1C(=O)O	0.106667	2gfj	train	0.167983	_VI
OCC1OC(n2cc(-c3ccccc3)nn2)C(O)C(O)C1O	0.0823529	3g2h	train	0.112066	KOT
Cc1ccc(Oc2ccc(NC(=O)c3ccccc3C(=O)O)cc2)cc1C	0.181818	3sgt	train	0.179291	P09
Oc1ccc(NCc2c(O)ccc3ccccc23)cc1	0.0789474	3tiz	train	0.144926	3TI
Nc1ncnc2c1ncn2[C@@H]1O[C@H](CSC2CC[NH+](CC[NH2+]Cc3cnc4[nH]c(=[NH2+])[nH]c(=O)c4n3)CC2)[C@@H](O)[C@H]1O	0.108333	3ud5	train	0.159528	J1A
[NH3+]Cc1csc(-c2cccs2)n1	0.0519481	4aba	train	0.149807	SW1
Cc1nc(=N)[nH]c(=S)[nH]1	0.123077	4egi	train	0.146548	B2J
Nc1ncnc2c1ncn2C1OC(COP(=O)(O)OP(=O)(O)NP(=O)(O)O)C(O)C1O	0.102041	4fl3	train	0.121551	ANP
Cc1ncc2c(c1O)COC2=O	0.123288	4keq	train	0.18178	5PN
Oc1ccc(-c2ccccc2)cc1O	0.0746269	4mmm	train	0.154741	BP7
OCCCc1ccc(OCc2ccccc2)cc1	0.0657895	4y2t	train	0.136769	49Q
CC(=O)NCCCCC(NC(=O)C(CCCNC(=N)N)NC(=O)C(C)NC(=O)C(NC(=O)C(CCC(N)=O)NC(C)=O)C(C)O)C(=O)NC(CO)C(=O)NC(C(=O)O)C(C)O	0.0990099	5d7e	train	0.149117	8-mer
CS(=O)(=O)c1cccc(-c2cccc(C(=O)O)c2)c1	0.138889	5qai	train	0.164287	VM7
Nc1ncnc2c1ncn2C1OC(COP(=O)(O)OP(=O)(O)OP(=O)(O)O)C(O)C1O	0.0947368	1r0x	train	0.188532	ATP
Nc1ncnc2c1ncn2C1OC(COP(=O)(O)OP(=O)(O)OP(=O)(O)O)C(O)C1O	0.0947368	1r10	train	0.189172	ATP
[NH3+]CCCC(O)(P(=O)(O)O)P(=O)(O)O	0.0428571	1yhm	train	0.152322	AHD
Oc1ccc(S)c(O)c1	0.0769231	2osf	train	0.157218	TH0
O=[N+]([O-])c1ccccc1SC1OC(CO)C(O)C(O)C1O	0.0833333	4ozo	train	0.144697	OTN
C#CCOC1OC(C)C(O)C(O)C1O	0.0394737	6f5w	train	0.139081	KG1
N=C(N)c1ccccc1	0.0615385	1j15	train	0.16158	BEN
N=C(N)c1ccccc1	0.0615385	1j16	train	0.16158	BEN
[NH3+]Cc1ccccc1	0.046875	1utj	train	0.144484	ABN
OCC1OC2OC3C(CO)OC(OC4C(CO)OC(OC5C(CO)OC(OC6C(CO)OC(OC7C(CO)OC(OC8C(CO)OC(OC1C(O)C2O)C(O)C8O)C(O)C7O)C(O)C6O)C(O)C5O)C(O)C4O)C(O)C3O	0.0428571	3ck8	train	0.144771	BCD
OC1C[NH2+]CC(O)C(O)C1O	0.0819672	3ril	train	0.133554	3RK
O=C(O)CNC(=O)C1CCCN1C(=O)C1CCCN1C(=O)CNC(=O)C1CCCN1C(=O)C1CCCN1C(=O)CNC(=O)C1CCCN1C(=O)C1CCC[NH2+]1	0.142857	4bt9	train	0.157095	9-mer
CN1CC/C=C/CCCCCC(=O)Cc2c(Cl)c(O)cc(O)c2C1=O	0.127907	4ce2	train	0.140403	BO5
Cn1c(S)nnc1C(F)(F)F	0.0571429	5acw	train	0.145966	RHU
N=C(N)N1CCCCC1	0.0952381	5mnn	train	0.149807	MRZ
N=C(N)N1CCCCC1	0.0952381	5mno	train	0.149807	MRZ
N=C(N)N1CCCCC1	0.0952381	5mo2	train	0.149807	D86
COC(=O)C1=CC=CC(c2cccc(C(=O)O)c2)C1	0.164557	5qah	train	0.164287	EFX
CCC(CC)OC1C=C(C(=O)O)CC([NH3+])C1NC(C)=O	0.160494	6eks	train	0.112996	G39
O=C(O)c1ccccc1/N=N/c1ccc(O)cc1	0.109589	1sre	train	0.113786	HAB
CC(=O)NC1C(O)CC(C(=O)O)OC1C(O)C(O)CO	0.151899	1vcu	train	0.16527	DAN
CCC(C)C(NC(=O)C([NH3+])CCC(=O)O)C(=O)NC(CCCC[NH3+])C(=O)NC(CC(C)C)C(=O)NC(CCCC[NH3+])C(=O)NC(C(=O)NC(C(=O)NC(CCCC[NH3+])C(=O)NC(C(=O)NC(C(=O)NC(CCC(N)=O)C(=O)NC(CC(N)=O)C(=O)O)C(C)CC)C(C)O)C(C)O)C(C)CC	0.105769	2ncz	train	0.144973	12-mer
OCC1C(O)C(O)C(O)c2nccn21	0.0945946	2wzs	train	0.120343	MVL
O=c1ccn(C2CC(O)C(CO)O2)c(=O)[nH]1	0.186667	2yb0	train	0.167062	DUR
Clc1ncnc2[nH]cnc12	0.0869565	3kqo	train	0.162116	ES4
O=C1OC(CO)C(O)C(O)C1O	0.0714286	3mv0	train	0.104221	149
N=C(Cc1ccccc1)NC1OC(COC2OCC(O)C(O)C2O)C(O)C(O)C1O	0.114943	3wq5	train	0.146158	VPA
CC1=C(C(=O)O)NC(C(C=O)NC(=O)Cc2cccs2)SC1	0.159091	4ivk	train	0.150567	CEP
CC(C)CC(NC(=O)C(COP(=O)(O)O)NC(=O)C[NH3+])C(=O)NCC(=O)O	0.141176	5btv	train	0.165181	4-mer
Nc1ncnc2c1nc(SCC(=O)NCCc1ccccc1)n2C1OC(CO)C(O)C1O	0.116505	5dhp	train	0.153639	5AQ
CC(=O)OCc1cccc(-c2cccc(C(=O)O)c2)c1	0.131579	5qat	train	0.164287	T7O
COc1ccc(Cl)cc1NC(=O)CSc1ccc(C(=O)O)cn1	0.16092	4i9u	train	0.151455	1E7
O=C(c1ccc2ncccc2c1)c1c(Cl)cccc1Cl	0.131579	5dtq	train	0.155673	5F6
C[NH2+]Cc1ccc2c(c1)c1ccccc1n2CCF	0.103896	5g4m	train	0.177758	O82
CC(=O)NCCCCC(NC(=O)C(NC(=O)C(CCCNC(=N)N)NC(=O)C(C)[NH3+])C(C)O)C(=O)NC(CCC(N)=O)C(=O)NC(C(=O)NC(C)C(=O)O)C(C)O	0.113402	5wxg	train	0.112973	7-mer
CCOC(=O)CNC(=O)N(Cc1ccc(N)cc1)Cc1nn[nH]n1	0.136364	6gjl	train	0.191592	F1Q
CNC(=O)C1Cc2ccc(NS(=O)(=O)O)cc2CN1C(=O)OC(C)(C)C	0.149425	2f6y	train	0.154343	ENT
BCNC(=O)Cc1ccccc1	0.134328	2y55	train	0.123819	FP5
OCC1OC(n2cc(-c3cccc4ccccc34)nn2)C(O)C(O)C1O	0.0898876	3g2l	train	0.11387	LEW
OCC1OC(c2cc(O)c(Br)cc2O)C(O)C(O)C1O	0.0886076	3npa	train	0.11387	Z57
CC1OC(O)C(O)C(O)C1O	0.0454545	3w5n	train	0.0938625	RAM
Cc1cc(=O)[nH]c(=O)n1C1OC(COP(=O)(O)O)C(O)C1O	0.168675	3wjw	train	0.158121	U6M
[NH3+]Cc1cccc2c1OCCCO2	0.0958904	4ab8	train	0.150005	VXU
O=C(O)CSc1nnc(-c2sc3ccccc3c2Cl)n1-c1ccccc1	0.126437	4ijl	train	0.123829	1EK
CSCC[C@H](NC(=O)[C@H](CO)NC(=O)[C@@H]1C[C@@H](O)CN1C(=O)CNC(=O)[C@H](CO)NC(=O)[C@@H]1CCCN1C(=O)[C@@H]1CCCN1C(=O)[C@@H](NC(=O)C[NH3+])C(C)C)C(=O)N[C@@H](CCCNC(N)=[NH2+])C(=O)N[C@@H](Cc1c[nH]cn1)C(=O)N[C@@H](CC(N)=O)C(=O)[O-]	0.157143	5iyv	train	0.130019	12-mer
CCC1(C)CC(=O)NC1=O	0.104478	5oh3	train	0.152668	9V2
CCOC(=O)CNC(=O)N(Cc1ccc(N)cc1)Cc1cn(C)nn1	0.120879	6gji	train	0.191592	F1E
C[n+]1ccccc1CNC(=O)[C@@H]1CCCN1C(=O)[C@H]([NH3+])Cc1ccccc1	0.177778	3si4	train	0.169407	B04
CC(C(=O)O)c1ccc(C2CCCCC2)c2ccccc12	0.157895	4mjp	train	0.15518	27O
CC(C)[C@H](NC(=O)[C@@H]1CCCN1C(=O)[C@@H]([NH3+])Cc1c[nH]cn1)C(=O)N[C@@H](C)C(=O)N[C@@H](CCC(=O)[O-])C(=O)N[C@@H](C)C(=O)N[C@@H](CC(=O)[O-])C(=O)N[C@@H](Cc1ccc(O)cc1)C(=O)N[C@@H](Cc1ccccc1)C(=O)N[C@@H](CCC(=O)[O-])C(=O)N[C@@H](Cc1ccc(O)cc1)C(=O)[O-]	0.175	4prb	train	0.186096	11-mer
C[NH+]1CCC[NH+](Cc2ccc(C[NH3+])cc2)CC1	0.0933333	5eqe	train	0.158982	5R8
CC(C)C[C@H](NC(=O)[C@H](C)NC(=O)[C@@H]([NH3+])CCC(=O)[O-])C(=O)N[C@@H](CCCC[NH3+])C(=O)N[C@@H](CCC(N)=O)C(=O)N[C@@H](CC(C)C)C(=O)N[C@@H](C)C(=O)N[C@@H](CCC(=O)[O-])C(=O)N[C@@H](Cc1c[nH]c2ccccc12)C(=O)N[C@H](C(=O)N[C@@H](CO)C(=O)[O-])C(C)C	0.119658	5mk1	train	0.158785	18-mer
Nc1ncnc2c1ncn2C1OC(COP(=O)(O)OP(=O)(O)OP(=O)(O)O)CC1O	0.117021	1xfv	train	0.11659	3AT
O=C(O)C(O)Cc1ccccc1	0.0882353	2ctc	train	0.158737	HFA
O=C(O)/C=C/c1ccncc1	0.0869565	2xiz	train	0.161094	XIZ
CC(NC(=O)C(CCC(=O)O)NC(=O)C1CCC[NH2+]1)C(=O)NC(C(=O)NC(C)C(=O)N1CCCC1C(=O)N1CCCC1C(=O)NC(CCC(=O)O)C(=O)NC(CCC(=O)O)C(=O)O)C(C)O	0.178218	3obx	train	0.136842	9-mer
CC[NH+](CC)CCNC(=O)c1c(C)[nH]c(C=C2C(=O)Nc3ccc(F)cc32)c1C	0.184783	3ti1	train	0.147956	B49
Nc1c2nc[n+]3c-2ncn1C1CC(COP(=O)(O)OP(=O)(O)OCC2OC3C(O)C2O)C(O)C1O	0.121212	3u4i	train	0.184863	CVR
Nc1ncnc2c1ncn2C1OC(COP(=O)(O)OP(=O)(O)OP(=O)(O)O)C(O)C1O	0.0947368	3umo	train	0.152418	ATP
C=CCSc1nc2ccc(NC(=O)CCC(=O)O)cc2s1	0.11236	4aj4	train	0.14823	VAB
CC(C)CC(NC(=O)C1CCCN1C(=O)CNC(=O)C1CCC[NH2+]1)C(=O)N1CCCC1C(=O)NC(C)C(=O)O	0.136842	4dgb	train	0.185993	6-mer
Nc1ncnc2c1ncn2C1OC(COP(=O)(O)O)C(O)C1O	0.1	4lqy	train	0.143512	AMP
OCC1[NH2+]CC(O)C1O	0.0597015	4ufk	train	0.112063	LDU
O=c1[nH]cnc2[nH]ccc12	0.134328	5iu6	train	0.160605	7HX
c1ccc(-n2cccc2-c2nc(N3CC3)nc(N3CC3)n2)cc1	0.0921053	5kde	train	0.147685	6RT
[NH3+]CCc1cnc[nH]1	0.0724638	1avn	train	0.157218	HSM
CCCCCCCCCCCCCCCC[S@H+](=O)[O-]	0.0289855	1exw	train	0.175356	HDS
C[C@@H](O)[C@H](NC(=O)[C@H](CC(N)=O)NC(=O)[C@H](CCC(N)=O)NC(=O)[C@@H]1CCCN1C(=O)[C@H](Cc1c[nH]cn1)NC(=O)[C@H](CO)NC(=O)[C@@H]([NH3+])Cc1ccccc1)C(=O)[O-]	0.179487	1slg	train	0.121156	7-mer
NP(=O)(OC1CCCC1)OC1CCCC1	0.0923077	2gvv	train	0.168478	DI9
[NH3+]CCCCC([NH3+])C(=O)NC(CCCC[NH3+])C(=O)O	0.08	2rkm	train	0.138095	2-mer
CCn1c2ccccc2c2cc(C[NH2+]C)ccc21	0.0909091	2vuk	train	0.17808	P83
Oc1c(Cl)cc(Cl)cc1-c1[nH]c(Cl)c(Cl)c1Cl	0.0958904	2xel	train	0.117985	IA2
N#Cc1ccc(COc2ccc3cc(S(=O)(=O)NC4CCC(C(=O)O)CC4C(=O)O)ccc3c2)c(F)c1	0.161616	2xpc	train	0.143554	051
Cn1cc(-c2nc3ccccc3[nH]2)cn1	0.118421	3wk7	train	0.136769	S0D
OCC1C(O)C(O)C(O)C1[NH2+]Cc1ccc(Br)cc1	0.0769231	3zj8	train	0.143381	LR1
BCNC(=O)Cc1ccccc1	0.134328	3zvw	train	0.123819	FP5
N=C(N)Nc1ccc(C([NH3+])P(=O)(O)O)cc1	0.106667	4k5n	train	0.104982	1OU
Cc1ccc(CN(C)c2cc(C)nc3ncnn23)cc1	0.109756	4men	train	0.142383	25K
O=[N+]([O-])c1ccc2[nH]cnc2c1	0.109589	4n9c	train	0.130427	2ZM
Cc1ccc2nc(N)sc2c1	0.0833333	5ai8	train	0.133884	K2T
COc1cc(CCC(=O)NCCC2OC(CO)C(O)C(O)C2O)cc(OC)c1OC	0.149425	5lzj	train	0.131944	7BT
CC(=O)OC[C@@]1(C)CCc2c(c(C)cc3c2[nH]c2cc(O)ccc23)O1	0.193182	5nzm	train	0.136169	9ET
Nc1ncnc2c1ncn2C1OC(COP(=O)(O)O)C(O)C1OP(=O)(O)O	0.106383	9icd	train	0.173858	NAP
[NH3+]CCCC[C@H](NC(=O)[C@@H]1CCC(=O)N1)C(=O)N[C@@H](Cc1c[nH]c2ccccc12)C(=O)[O-]	0.141414	1kuk	train	0.174987	3-mer
CC(C)CC(NC(=O)C1CCCN1C(=O)C1CCCN1C(=O)C1C=CCN1C(=O)C1CCCN1C(=O)C1CC=CN1C(=O)C1CCC[NH2+]1)C(=O)N1CCCC1C(=O)N1CCCC1C(=O)O	0.150943	2oei	train	0.090865	9-mer
CC(C)CC1(C)NC(=N)N(Cc2cccc(Cl)c2)C1=O	0.129412	3l5b	train	0.159781	BDO
[NH3+]CCc1ccccc1F	0.140625	5b1s	train	0.162863	BSX
COc1ccccc1-c1cccc(C(=O)O)c1	0.135135	5qaa	train	0.164287	EAJ
O=C(O)CCc1ccccc1	0.107692	1ahx	train	0.166377	HCI
Nc1ncnc2c1ncn2C1OC(COP(=O)(O)OP(=O)(O)OCC2OC(O)C(O)C2O)C(O)C1O	0.09375	2l8r	train	0.164526	APR
NS(=O)(=O)c1cccc2c(O)cccc12	0.0869565	2vth	train	0.14593	LZ2
C=C(O)C(C)C(=O)SCCNC(=O)CCNC(=O)C(O)C(C)(C)COP(=O)(O)OP(=O)(O)OCC1OC(n2cnc3c(N)ncnc32)C(O)C1OP(=O)(O)O	0.136	2yim	train	0.149139	MC4
Cc1cc2nc3c(=O)[nH]c(=O)nc-3n(CC(O)C(O)C(O)COP(=O)(O)O)c2cc1C	0.139785	3fgc	train	0.167569	FMN
CCOC(=O)c1nnn2c1nc(SC(C(C)=O)C(=O)OCC)c1ccccc12	0.119565	3gk4	train	0.144572	53A
O=C(O)c1ccccc1O	0.111111	3twp	train	0.141611	SAL
CCC(C)C(NC(=O)C1CCCN1C(=O)C(NC(=O)C(C)[NH3+])C(C)C)C(=O)O	0.190476	3uih	train	0.17057	15-mer
NC(=O)C[C@H](NC(=O)[C@H](Cc1ccccc1)NC(=O)[C@H](CC(=O)[O-])NC(=O)[C@H](Cc1c[nH]c2ccccc12)NC(=O)[C@H](CC(=O)[O-])NC(=O)[C@@H]1CCC[NH2+]1)C(N)=O	0.142857	3zhf	train	0.13551	9-mer
CCC(C)C(NC(=O)C(NC(=O)C1CCCN1C(=O)CNC(=O)CNC(=O)C(C)[NH3+])C(C)O)C(=O)NC(CCC(=O)O)C(=O)NC(CCC(=O)O)C(=O)NC(C(=O)NC(CC(=O)O)C(=O)O)C(C)C	0.158879	4i2w	train	0.108429	10-mer
O=c1ncccn1C1OC(CO)C(O)C1O	0.116883	4pd7	train	0.105123	ZE8
CSCCC(NC(=O)C(Cc1ccc(OP(=O)(O)O)cc1)NC(=O)CNC(=O)C([NH3+])CC(=O)O)C(=O)N1CCCC1C(=O)O	0.190476	5axi	train	0.178341	5-mer
CCCCCCCCOc1cccc(COc2ccc(S(=O)(=O)N3CCOCC3)cc2C(=O)O)c1	0.121212	5hn7	train	0.145822	04M
COC1OC(CO)C(SC2OC(CO)C(SC3OC(CO)C(SC4OC(CO)C(SC5OC(CO)C(O)C(O)C5O)C(O)C4O)C(O)C3O)C(O)C2O)C(O)C1O	0.0481928	1h5v	train	0.151613	5-mer
Nc1nc2c([nH]c(=O)n2C2CC(O)C(CO)O2)c(=O)[nH]1	0.168675	2a5b	train	0.139954	8HG
Nc1ncnc2c1ncn2C1OC(COP(=O)(O)OP(=O)(O)OP(=O)(O)O)C(O)C1O	0.0947368	2cbz	train	0.154102	ATP
CC(=O)NCCCCC(NC(=O)CNC(=O)C[NH3+])C(=O)NC(C)C(=O)O	0.13253	3jvk	train	0.142547	8-mer
CC(C)Cn1c(=O)n(C)c(=O)c2[nH]cnc21	0.144737	3qi4	train	0.174996	IBM
COc1cccc(NC(=O)COc2ccccc2P(=O)(O)O)c1	0.13253	4dho	train	0.157882	Y09
CCC(NC(=O)C(NC(=O)C(CCCNC(=N)N)NC(=O)C(C)[NH3+])C(C)O)C(=O)NC(CCC(N)=O)C(=O)O	0.105263	2h9n	train	0.169704	11-mer
CCCC[NH+]1CC(O)C(O)C(O)C1CO	0.111111	2v3d	train	0.134049	NBV
CC(C)CC(NC(=O)N1CCOCC1)C(=O)NC(CCc1ccccc1)CCS(=O)(=O)c1ccccc1	0.138298	3bwk	train	0.178477	C1P
Cc1ccc(C(=O)Nc2ccc(S(=O)(=O)O)c3cc(S(=O)(=O)O)cc(S(=O)(=O)O)c23)cc1NC(=O)c1ccccc1	0.202381	3pp7	train	0.146746	SVR
COc1ccc(OC)c(NC(=O)COc2ccccc2P(=O)(O)O)c1	0.129412	3t0m	train	0.157607	2CT
[NH3+]C(CO)C(=O)NCC(=O)NC(Cc1ccccc1)C(=O)NC(CO)C(=O)NC(Cc1ccccc1)C(=O)O	0.117647	4fcm	train	0.1623	9-mer
[NH2+]=c1[nH]c(=O)c2ncc(C(=O)N[C@@H](CO)C(=O)N[C@@H](Cc3c[nH]c4ccccc34)C(=O)[O-])nc2[nH]1	0.126214	4hv3	train	0.135094	19L
O=C(O)CC(O)(CC(=O)O)C(=O)O	0.0625	4rgd	train	0.1035	CIT
Cc1c(C=O)c(-c2nnc3c4c(C[n+]5cc6c(C)n(C)c(C)c6c(Cl)n5)n(C)c(C)c4cnn23)c(C)n1C	0.113402	5lws	train	0.13386	7B2
O=C(O)c1cc(OCCc2ccccc2)c(-n2cccc2)c(I)c1O	0.130952	5o1g	train	0.177361	9GK
CC(O)C(NC(=O)C1CCCN1C(=O)C(CO)NC(=O)C([NH3+])Cc1ccc(O)cc1)C(=O)NC(COP(=O)(O)O)C(=O)N1CCCC1C(=O)NC(CO)C(=O)NC(Cc1ccc(O)cc1)C(=O)NC(CO)C(=O)N1CCCC1C(=O)NC(C(=O)NC(COP(=O)(O)O)C(=O)N1CCCC1C(=O)NC(CO)C(=O)O)C(C)O	0.171171	2lo6	train	0.155335	14-mer
CCCCC(=O)NO	0.0757576	3c0z	train	0.150919	SHH
CC([NH3+])C(=O)NC(CCCNC(=N)N)C(=O)NC(CCCC[NH3+])C(=O)NC(CCC(=O)O)C(=O)NC(Cc1ccc(O)cc1)C(=O)NC(Cc1ccc(O)cc1)C(=O)NC(C)C(=O)O	0.13	3kze	train	0.121518	8-mer
O=C(O)COP(=O)(O)O	0.0769231	4bi6	train	0.170108	PGA
CC(=O)N[C@@H](Cc1ccccc1)C(=O)N[C@@H](Cc1c[nH]cn1)C(=O)N1CCC[C@H]1C(=O)N[C@@H](C)C(N)=O	0.214286	5fou	train	0.13593	6-mer
Nc1nnc(NCc2cccs2)s1	0.05	5izc	train	0.136751	6F4
OCC1OC=CC(OC2OC(CO)C(O)C(O)C2O)C1O	0.0506329	5m5d	train	0.145235	2-mer
O=C(O)c1cc(-c2ccc(F)cc2)c(-n2cccc2)c(I)c1O	0.15	5o1c	train	0.176977	9GZ
N=Cc1ncc(C(=O)NCc2ccccc2)cn1	0.115385	6fdq	train	0.166527	2UQ
Nc1nc2ccccc2[nH]1	0.0724638	2fpz	train	0.171376	270
CC(C)CC(NC(=O)C(CCC(N)=O)NC(=O)C(CCCC[NH3+])NC(=O)C(CCCNC(=N)N)NC(=O)C1CCCN1C(=O)C(C)[NH3+])C(=O)NC(C)C(=O)NC(C(=O)NC(CCCC[NH3+])C(=O)NC(C)C(=O)NC(C)C(=O)NC(CCCNC(=N)N)C(=O)NC(CCCC[NH+](C)C)C(=O)NC(CO)C(=O)NC(C)C(=O)N1CCCC1C(=O)O)C(C)O	0.153226	2kvm	train	0.130491	16-mer
CC(C)CC(NC(=O)C([NH3+])CCC(N)=O)C(=O)NC(C)C(=O)NC(C(=O)NC(CCCC[NH3+])C(=O)NC(C)C(=O)NC(C)C(=O)NC(CCCNC(=N)N)C(=O)NC(CCCC[N+](C)(C)C)C(=O)NC(CO)C(=O)NC(C)C(=O)N1CCCC1C(=O)NC(C)C(=O)NC(C(=O)NCC(=O)O)C(C)O)C(C)O	0.148438	2l1b	train	0.12076	15-mer
CCC(C)C(NC(=O)C(CC(C)C)NC(=O)C1CCCN1C(=O)C1CCCN1C(=O)C1CCCN1C(=O)C(CC(N)=O)NC(=O)C(CO)NC(=O)C(NC(=O)C([NH3+])C(C)O)C(C)CC)C(=O)NC(CO)C(=O)NC(CO)C(=O)NC(C)C(=O)NC(CCCC[NH3+])C(=O)O	0.152542	2odd	train	0.148152	17-mer
COC(=O)C(Cc1ccccc1)OP(=O)(O)CNC(=O)C(NC(=O)Cc1cccc2ccccc12)C(C)C	0.113402	2wec	train	0.125217	PP5
O=C(O)C(O)COP(=O)(O)O	0.057971	3c39	train	0.153921	3PG
C[NH2+]C(C)C(=O)NC(C(=O)N1CCCC1c1nc(-c2cccc3ccccc23)cs1)C1CCCCC1	0.208333	3gt9	train	0.106837	516
CCC(C)C(NC(=O)C(CC(N)=O)NC(=O)C1CCCN1C(=O)C(CC(C)C)NC(=O)C(CO)NC(=O)C1CCCN1C(=O)C(CO)NC(=O)C(NC(=O)C(Cc1ccc(O)cc1)NC(=O)C(CC(C)C)NC(=O)C1CCC[NH2+]1)C(C)O)C(=O)NC(C(=O)NC(CC(C)C)C(=O)NCC(=O)NC(CC(C)C)C(=O)N1CCCC1C(=O)O)C(C)O	0.150794	3uxg	train	0.139616	17-mer
CN1CCC/C=C\CCCC(=O)Cc2c(Cl)c(O)cc(O)c2C1=O	0.130952	4ce3	train	0.140403	L4V
O=c1c(O)c(-c2cc(O)c(O)c(O)c2)oc2cc(O)cc(O)c12	0.0769231	4gqr	train	0.157688	MYC
CCC(C)C(NC(=O)C(NC(=O)C(CO)NC(=O)C(NC(=O)C1CCCN1C(=O)C(Cc1ccccc1)NC(=O)C(CCCNC(=N)N)NC(=O)C([NH3+])CO)C(C)O)C(C)CC)C(=O)O	0.172414	4joj	train	0.111683	10-mer
Nc1ncnc2c1ncn2C1OC(COP(=O)(O)O)C(O)C1O	0.1	4zmf	train	0.181873	AMP
CC([NH3+])C(=O)Nc1cccc(N)n1	0.135135	5c3k	train	0.149575	4XF
OCC1OC(OCC2OC(OC3(CO)OC(CO)C(O)C3O)C(O)C(O)C2O)C(O)C(O)C1O	0.0705882	5ofx	train	0.15371	RAF
O=C(O)c1cccc(-c2cccc(O)c2)c1	0.115942	5qa7	train	0.164287	IQQ
CS(=O)(=O)NCc1cccc(-c2cccc(C(=O)O)c2)c1	0.128205	5qan	train	0.164287	M8Q
CN1CC(C(=O)NCCCNC(=O)c2ccc(F)cc2)CCC1=O	0.209877	6fgf	train	0.145024	EN2
O=C(O)Cc1ccc(O)cc1	0.107692	1ai6	train	0.116212	4HP
Cn1c(=O)c2c(ncn2C)n(C)c1=O	0.1	1l5q	train	0.10981	CFF
[NH3+]Cc1ccc(-c2cccs2)cc1	0.0405405	3fu6	train	0.129461	80G
CCC(C)C(NC(=O)C(CCCC[NH3+])NC(=O)C1CCCN1C(=O)C([NH3+])CCCNC(=N)N)C(=O)N1CCCC1C(=O)N1CCCC1C(=O)O	0.158879	4aa2	train	0.137983	11-mer
CC[NH+](CC)C1CC[NH+](Cc2cc(C#CCO)cc(I)c2O)CC1	0.0879121	4agn	train	0.176977	NXG
CC(NC(=O)C(CCCC[NH2+]C(C)C(=O)O)NC(=O)C(Cc1ccccc1)NC(=O)C(CCC(=O)O)NC(=O)C([NH3+])CC(=O)O)C(=O)NC(CC(=O)O)C(=O)NC(CCC(=O)O)C(=O)O	0.14433	2l7u	train	0.13505	7-mer
N#Cc1ccc(COc2ccc3cc(S(=O)(=O)NC(CCC(=O)O)C(=O)O)ccc3c2)cc1	0.115789	2uup	train	0.147071	LK4
CC(C)CC([NH3+])P(=O)(O)O	0.0746269	3b3c	train	0.152492	PLU
CC[NH+](CC)C1CC[NH+](Cc2cc(I)cc(I)c2O)CC1	0.109756	4agm	train	0.176977	P86
[NH3+]C(c1ccc(-n2cccn2)cc1)P(=O)(O)O	0.105263	4k5o	train	0.104982	1OT
CC(C)CC(NC(=O)C(CCCNC(=N)N)NC(=O)C(CC(C)C)NC(=O)C(CCC(=O)O)NC(=O)C([NH3+])C(C)O)C(=O)NCC(=O)NC(CC(C)C)C(=O)N1CCCC1C(=O)NCC(=O)O	0.180952	5c7f	train	0.151134	11-mer
O=C1CNc2cc(Br)ccc2N1	0.115942	5c85	train	0.140552	4YO
NC(=O)c1ccnc(-c2csc(N)n2)c1	0.118421	5f2w	train	0.16273	5UP
COc1ccc(C2CC(=O)c3c(O)cc(O)cc3O2)cc1O	0.104651	5jdc	train	0.136751	6JP
CCC(C)C(NC(=O)C(C)NC(=O)C(CC(C)C)NC(=O)C(CC(=O)O)NC(=O)C(CCC(=O)O)NC(=O)C(Cc1ccccc1)NC(=O)C(CS)NC(=O)CNC(=O)C([NH3+])CO)C(=O)NC(COP(=O)(O)O)C(=O)NC(C)C(=O)NC(CO)C(=O)NC(C(=O)NC(CO)C(=O)O)C(C)O	0.137097	5jek	train	0.141758	18-mer
Cc1cc(F)ccc1-c1ccc(C[NH3+])cc1Cl	0.12	5os8	train	0.155253	J27
Cn1c(=O)n(C)c2cc(C[NH3+])ccc21	0.112676	5yj8	train	0.128185	8W9
CC(=O)NC1C(O)OC(CO)C(OC2OC(CO)C(O)C(O)C2O)C1O	0.121951	1ax2	train	0.14427	NAG-GAL
N=c1ccn(C2OC(CO)C(OP(=O)(O)O)C2O)c(=O)[nH]1	0.152941	1rpf	train	0.169388	C3P
O=C(O)C1CC[NH+](C2C(CO)OC(n3ccc(=O)[nH]c3=O)C2O)CC1	0.176471	2g8r	train	0.169388	N3E
CSCCC(NC(=O)C(Cc1ccccc1)NC(=O)C(Cc1ccc(O)cc1)NC(=O)C([NH3+])CCC(N)=O)C(=O)NC(C(=O)NC(CCC(=O)O)C(=O)NC(Cc1ccc(OP(=O)(O)O)cc1)C(=O)NCC(=O)NC(C)C=O)C(C)OP(=O)(O)O	0.120968	2q8y	train	0.153711	9-mer
C[SH](C)CC(=O)O	0.0983607	3chg	train	0.15453	313
CCC[C@H](NC(=O)[C@H](CC(C)C)NC(=O)[C@H](CC(C)C)NC(=O)[C@H](CCCNC(N)=[NH2+])NC(=O)[C@H](Cc1c[nH]cn1)NC(=O)[C@H](C)[NH3+])C(=O)N[C@@H](CCCC[NH2+]C)C(=O)NCC(=O)[O-]	0.145455	4edu	train	0.19297	16-mer
Oc1ccccc1	0.0666667	4i7l	train	0.188755	IPH
OCC1[NH2+]C(CO)C(OC2OC(CO)C(O)C(O)C2O)C1O	0.05	4u2y	train	0.126601	RZM
Cc1ccccc1	0.0847458	4w53	train	0.169905	MBN
CC(=O)NC(C(=O)NC(C(=O)NC(C)C(=O)NC(CO)C(=O)NC(CO)C(N)=O)C(C)C)C(C)O	0.107143	1a7c	train	0.141933	6-mer
CC(C)CC(C(=O)NO)C(=O)NC(CC(=O)O)C(=O)NCc1ccccc1	0.119048	1a86	train	0.158114	0ZB
COC1OC(CO)C(OC2OC(CO)C(SC3OC(CO)C(SC4OC(CO)C(O)C(O)C4O)C(O)C3O)C(O)C2O)C(O)C1O	0.0561798	1e5j	train	0.151429	4-mer
CCC(C)C(NC(=O)C(CC(=O)O)NC(=O)C([NH3+])CCC(=O)O)C(=O)NC(Cc1ccc(OP(=O)(O)O)cc1)C(=O)NC(Cc1ccc(O)cc1)C(=O)NC(CC(C)C)C(=O)NC(CC(=O)O)C(=O)O	0.12381	1fhr	train	0.179886	7-mer
Cn1c(=O)c2c(ncn2C)n(C)c1=O	0.1	1gfz	train	0.114905	CFF
CCC(C)C(NC(=O)C(CC(=O)O)NC(=O)C([NH3+])CCC(=O)O)C(=O)NC(Cc1ccc(OP(=O)(O)O)cc1)C(=O)NC(Cc1ccc(O)cc1)C(=O)NC(CC(C)C)C(=O)NC(CC(=O)O)C(=O)O	0.12381	1j4k	train	0.179886	7-mer
CC(NC(=O)C(Cc1ccc(O)cc1)NC(=O)C1CCCN1C(=O)C(Cc1ccc(O)cc1)NC(=O)C1CCCN1C(=O)C(Cc1ccc(O)cc1)NC(=O)C(Cc1ccccc1)NC(=O)C(NC(=O)C([NH3+])CC(=O)O)C(C)C)C(=O)NC(CO)C(=O)NCC(=O)NC(CO)C(=O)O	0.198198	1jyi	train	0.139502	12-mer
Nc1ccccc1F	0.0967742	1lgw	train	0.173102	1AN
Nc1c2c(nc3ccccc13)CCCC2	0.125	1mx1	train	0.133066	THA
CCCC(CCC)C(N)=O	0.0606061	1nu3	train	0.148077	VPR
CC(C)CC(NC(=O)C(O)CC(=O)O)C(=O)NCCCCNC(=N)N	0.111111	1tlo	train	0.164252	E64
[NH3+]CCCCc1ccccc1	0.0588235	1tni	train	0.149807	PBN
CN1c2ccc(C3CN(Cc4ccccc4)C(=O)CO3)cc2CS1(=O)=O	0.0989011	1utt	train	0.163262	CP8
C[NH+](CCC([NH3+])C(=O)O)CC1OC(n2cnc3c(N)ncnc32)C(O)C1O	0.113402	1z3c	train	0.171691	SA8
c1ccc([PH](c2ccccc2)(c2ccccc2)c2ccccc2)cc1	0.0491803	2bow	train	0.121613	P4P
[NH3+]C(Cc1ccccc1)C(O)CNS(=O)(=O)c1ccc2ccccc2c1	0.0930233	2c8y	train	0.168736	C3M
Nc1ncnc2c1ncn2C1OC(COP(=O)(O)OP(=O)(O)OP(=O)(O)O)C(O)C1O	0.0947368	2j9l	train	0.154252	ATP
[NH3+]CCCCCCNS(=O)(=O)c1cccc2c(Cl)cccc12	0.0853659	2kfx	train	0.12843	WW7
Nc1ncccc1NCc1cccc(-c2cccnc2)c1	0.0705882	2ohr	train	0.160111	8IP
O=C(Nc1ccc(Cl)cc1)c1cc2ccccc2cc1OP(=O)(O)O	0.1375	2ot1	train	0.167382	N3P
O=c1[nH]c(=O)n(C2OC(COP(=O)(O)O)C(O)C2O)cc1Br	0.116279	2qcg	train	0.157024	5BU
O=C(O)CNC(=O)C(=O)O	0.078125	2qrl	train	0.154248	OGA
CC(=O)OCC[N+](C)(C)C	0.0909091	2rin	train	0.149585	ACH
NC(=O)c1cc[n+](COC[n+]2ccccc2)cc1	0.0945946	2whp	train	0.125305	HI6
Nc1ncnc2c1ncn2C1OC(COP(=O)(O)OP(=O)(O)CP(=O)(O)O)C(O)C1O	0.0927835	3a1c	train	0.148642	ACP
O=C1CC(/C=N/OCCC[NH2+]Cc2cccc(C(=O)O)c2)=NC(=O)N1	0.113402	3fck	train	0.16055	FCK
Nc1nc(Nc2ccc(S(N)(=O)=O)cc2)sc1C(=O)Nc1c(F)cccc1F	0.136364	3r9h	train	0.147956	Z67
Nc1nc(Nc2ccc(S(N)(=O)=O)cc2)sc1C(=O)Nc1cc(F)cc(F)c1	0.137931	3r9o	train	0.14612	Z71
Nc1nc(Nc2ccccc2)sc1C(O)c1cccc(C(F)(F)F)c1	0.0769231	3rpr	train	0.14612	25Z
NC(=O)c1sc(Nc2ccccc2)nc1N	0.0909091	3rzb	train	0.14612	02Z
O=P(O)(O)OP(=O)(O)OP(=O)(O)O	0.0483871	3tvl	train	0.1415	3PO
CC(C)SC1OC(CO)C(O)C(O)C1O	0.0675676	3vd9	train	0.104348	IPT
C[NH+](C)NC(=O)CCC(=O)O	0.123077	4ai8	train	0.150639	DZA
Nc1ncnc2c1ncn2C1OC(COP(=O)(O)OP(=O)(O)NP(=O)(O)O)C(O)C1O	0.102041	4ayw	train	0.125758	ANP
O=S(=O)(O)/C=C/c1cc(Br)ccc1O	0.0810811	4bcw	train	0.15549	TU0
Cc1c(C(=O)[O-])cccc1-c1nc2nc(N)nc(OCC3CCCCC3)c2[nH]1	0.197802	4cfu	train	0.145358	2WC
O=C(NCC1c2ccccc2Oc2ccccc21)C1CCC[NH2+]C1	0.1625	4gjb	train	0.154194	0ME
Cc1cc(NS(=O)(=O)c2cc(Cl)c(Cl)cc2Cl)no1	0.118421	4iz0	train	0.157789	2BI
N=C1NC2(c3cccc(-c4cncnc4)c3)CCOCC2O1	0.11236	4l7g	train	0.160594	1W0
O=C(NO)C(O)C(O)COP(=O)(O)O	0.0972222	4p6c	train	0.162096	RES
CC(OP(=O)(O)O)C(=O)O	0.0909091	4umb	train	0.172915	0V5
N=C(N)NCCCC([NH3+])C(=O)O	0.0821918	4usj	train	0.148129	ARG
Cc1cc2cccc(NCC[NH+](C)C)c2[nH]c1=O	0.197368	5a5p	train	0.150794	JTF
O=C1Cc2ccc(Br)cc2N1	0.114286	5akk	train	0.134212	1P8
O=C(NCc1cccnc1)Nc1ccccc1Cl	0.111111	5bvk	train	0.157689	4VC
C[NH2+]Cc1ccc(N2CCCN(C(=O)CCC3CCCC3)C2)cc1	0.180723	5f04	train	0.145762	5TB
O=C(CCC1CCCC1)Nc1cccc(N2CCCCC2)c1	0.175	5f0c	train	0.14482	5TE
C[NH2+]Cc1ccc(N2CCCCC2)cc1	0.128571	5f27	train	0.141602	5TT
NC(=O)C1=CCN(COCN2C=CC=C/C2=C\N=O)C=C1	0.117647	5fpp	train	0.124845	HI6
C[NH2+]Cc1ccc2c(c1)c1ccccc1n2CC(F)F	0.128205	5g4n	train	0.177758	O83
[NH3+]NC(=O)c1ccc2nc(N[NH3+])sc2c1	0.131579	5h1v	train	0.19789	7FU
O=C(NO)C(Cc1ccc(F)cc1)C(=O)NCc1ccccc1	0.141026	5j6s	train	0.106073	6GA
Cc1ccc(N)cc1-c1ccccc1Cl	0.144928	5jao	train	0.15822	6HX
Cc1ccc(-c2sc3ncncc3c2CP(=O)(O)O)cc1	0.123457	5jv2	train	0.171548	6O3
O=C(Nc1ccccc1)C(c1ccccc1)S(=O)(=O)O	0.109589	5kql	train	0.191936	6VY
CCC(=O)c1c[nH]c(C(=O)OC)c1	0.15493	5mgk	train	0.145024	7MW
OCC1C(O)C(O)C(O)C2[NH2+]C12	0.0434783	5npe	train	0.107729	948
CCC(C)C(NC(=O)C(C)NC(=O)C(CC(N)=O)NC(=O)C(CCCNC(=N)N)NC(=O)C(CO)NC(=O)CNC(=O)C(NC(=O)C(CCCNC(=N)N)NC(=O)CNC(=O)C(CO)NC(=O)C(C)NC(=O)C(NC(=O)C(Cc1ccccc1)NC(=O)C(CC(=O)O)NC(=O)C(C)NC(=O)C(Cc1ccc(O)cc1)NC(=O)C(NC(=O)C([NH3+])C(C)O)C(C)O)C(C)CC)C(C)O)C(=O)O	0.112	5nw8	train	0.163821	18-mer
CCC(C)C(NC(=O)C(Cc1ccccc1)NC(=O)C(CC(=O)O)NC(=O)C(C)NC(=O)C(Cc1ccc(O)cc1)NC(=O)C(NC(=O)C([NH3+])C(C)O)C(C)O)C(=O)NC(C)C(=O)NC(CO)C(=O)NCC(=O)NC(CCCNC(=N)N)C(=O)NC(C(=O)NCC(=O)NC(CCCC[NH3+])C(=O)NC(CCCNC(=N)N)C(=O)NC(CC(N)=O)C(=O)NC(C)C(=O)NC(C(=O)O)C(C)C)C(C)O	0.106061	5ous	train	0.161049	18-mer
CS(=O)(=O)Nc1ccc(-c2cccc(C(=O)O)c2)cc1	0.131579	5qam	train	0.164287	GA6
CC(=O)Nc1cccc(-c2cccc(C(=O)O)c2)c1	0.15493	5qap	train	0.164287	AV7
NS(=O)(=O)c1ccc([N+](=O)[O-])cc1	0.0571429	5wcm	train	0.17844	4NZ
COC(=O)c1c[nH]c2ccccc12	0.140845	6axq	train	0.135056	C2Y
COC(=O)c1cccc2[nH]ccc12	0.138889	6cvd	train	0.167507	4ME
CCC(C)C(NC(=O)C(C)NC(=O)C(CC(N)=O)NC(=O)C(CCCNC(=N)N)NC(=O)C(CO)NC(=O)CNC(=O)C(NC(=O)C(CCCNC(=N)N)NC(=O)CNC(=O)C(CO)NC(=O)C(C)NC(=O)C(NC(=O)C(Cc1ccccc1)NC(=O)C(CC(=O)O)NC(=O)C(C)NC(=O)C(Cc1ccc(O)cc1)NC(=O)C(NC(=O)C([NH3+])C(C)O)C(C)O)C(C)CC)C(C)O)C(=O)O	0.112	6eh2	train	0.16061	18-mer
CCC(C)C(NC(=O)C(Cc1ccccc1)NC(=O)C(CC(=O)O)NC(=O)C(C)NC(=O)C(Cc1ccc(O)cc1)NC(=O)C(NC(=O)C([NH3+])C(C)O)C(C)O)C(=O)NC(C)C(=O)NC(CO)C(=O)NCC(=O)NC(CCCNC(=N)N)C(=O)NC(C(=O)NCC(=O)NC(C)C(=O)NC(CCCNC(=N)N)C(=O)NC(CC(N)=O)C(=O)NC(C)C(=O)NC(C(=O)O)C(C)C)C(C)O	0.11811	6em6	train	0.163821	18-mer
N=C(N)c1ccccc1	0.0615385	1c5z	train	0.165938	BAM
COC(=O)C(Cc1cccc(C(=N)N)c1)NC(=O)CNS(=O)(=O)c1ccc(C)cc1	0.108696	1v2w	train	0.149827	ANH
O=C(Nc1ccccc1)c1ccn[nH]1	0.140845	2vtl	train	0.147688	LZ5
Clc1ccc2nc[nH]c2c1	0.134328	3kqw	train	0.162116	ES9
O=C(Nc1ccc(Oc2ccncc2)cc1)c1ccnc(N2CCOCC2)c1	0.162791	4eym	train	0.137577	0RX
O=c1c(-c2ccc(O)cc2)coc2cc(O)cc(O)c12	0.0759494	5auz	train	0.15101	GEN
CC(NS(=O)(=O)O)C(C=O)NC(=O)/C(=N\OC(C)(C)C(=O)O)c1csc(N)n1	0.0686275	5hlb	train	0.114952	AZR
CCCCCCCCOc1cc(O)cc(CSc2ccccc2C(=O)O)c1	0.125	5hn8	train	0.131718	HXK
O=S(=O)(c1ccc(B(O)O)cc1)N1CCC1	0.126761	5tg5	train	0.150546	JW8
CC(=O)NC1C(OC(C)C(NC(=O)C(C)NC(=O)C2CCCN2C(=O)C[NH3+])C(=O)N2CCCC2C(=O)NC(C)C(=O)N2CCCC2C(=O)O)OC(COC2(C(=O)O)CC(O)C(NC(C)=O)C(C(O)C(O)CO)O2)C(O)C1O	0.15625	5xof	train	0.137493	7-mer
[NH3+]C1C[NH2+]C(CO)C(O)C1OC1OC(CO)C(O)C(O)C1O	0.0470588	6fam	train	0.144605	2-mer
O=C1NC2C(O)C(O)C(O)C(CO)N2C1=O	0.0945946	2wvz	train	0.120343	KIF
COc1ccc2c(c1OC)CN(C)c1c-2ccc2cc3c(cc12)OCO3	0.0909091	3as1	train	0.136105	CTI
OCC1OC(c2cc(O)c(Cl)cc2O)C(O)C(O)C1O	0.0897436	3np7	train	0.113692	Z15
Brc1cncc(-c2nnn[nH]2)c1	0.0526316	4k8a	train	0.162299	K8A
O=c1[nH]c(=S)[nH]c2[nH]c(S)nc12	0.0684932	5e3d	train	0.140552	5JL
OC1C=CC=CC=C1S	0.0746269	5thn	train	0.157218	7CZ
COc1cccc(CC2CCC[NH2+]C2)c1	0.142857	5u5k	train	0.195089	7VY
CCC(C)C(NC(=O)C(CCCC[NH3+])NC(=O)C(CC(C)C)NC(=O)C1CCCN1C(=O)C(C)NC(=O)C(NC(=O)C([NH3+])CCCC[NH3+])C(C)C)C(=O)NC(CCCC[NH3+])C(=O)NC(CC(C)C)C(=O)NCC(=O)NCC(=O)NC(Cc1ccccc1)C(=O)O	0.176471	6bgg	train	0.147347	12-mer
N=c1cccc(CCc2ccc3cc[nH]c3c2)[nH]1	0.128205	2ohp	train	0.160111	6IP
Nc1ncnc2c1ncn2C1OC(COP(=O)(O)O)C(O)C1O	0.1	2q8m	train	0.142987	AMP
O=[N+]([O-])c1ccc(C2=NOC3(C2)OC(CO)C(O)C(O)C3O)cc1	0.127907	2qrm	train	0.11387	M09
CCC(C)C(NC(=O)C(CC(C)C)NC(=O)C1CCCN1C(=O)C1CCCN1C(=O)C1CCC[NH2+]1)C(=O)N1CCCC1C(=O)N1CCCC1C(=O)N1CCCC1C(=O)N1CCCC1C(=O)O	0.164948	2rm0	train	0.0864239	9-mer
CC([NH3+])C(=O)N1CCCC1C(=O)N1CCCC1C(=O)N1CCCC1C(=O)NC(CCCNC(=N)N)C(=O)N1CCCC1C(=O)N1CCCC1C(=O)NC(CCCC[NH3+])C(=O)N1CCCC1C=O	0.148515	2w0z	train	0.116426	9-mer
O=P(O)(O)OCC1OC(O)(CO)C(O)C1O	0.0909091	3bxh	train	0.159784	F6P
OCC1OC(NC(=S)/N=N/Cc2ccc(Br)cc2)C(O)C(O)C1O	0.0909091	3mt7	train	0.11387	16O
CCCCCCCC(=O)O	0.0769231	3nq9	train	0.165797	OCA
c1cc2c(cn1)cnc1sccc12	0.0684932	4bi2	train	0.154526	ZO8
CC1=C2N=NC=C2N=N1	0.0588235	4kab	train	0.161233	4KA
CC(=O)N[C@@H](Cc1c[nH]c2ccccc12)C(=O)N[C@@H](Cc1c[nH]cn1)C(=O)N[C@H](C(=O)N[C@@H](C)C(=O)[O-])[C@@H](C)O	0.171717	5fow	train	0.134683	6-mer
COc1ccc2nc(-c3ccn[nH]3)[nH]c2c1	0.101266	5hng	train	0.162508	62O
CC(=O)NC(CC(=O)O)C(=O)NC(CCC(N)=O)C(=O)NC(CO)C(=O)NC(CC(=O)O)C(=O)NC(Cc1ccccc1)C(=O)NC(CCC(=O)O)C(=O)NCC(=O)NC(Cc1ccccc1)C(=O)NC(COP(=O)(O)O)C(=O)NC(Cc1ccc(O)cc1)C(N)=O	0.136364	5w4s	train	0.144679	12-mer
CC(=O)NC1C(O)CC(COC2(C(=O)O)CC(O)C(NC(C)=O)C(C(O)C(O)CO)O2)OC1OC(C)C(NC(=O)C(C)NC(=O)C1CCCN1C(=O)C[NH3+])C(=O)N1CCCC1C(=O)NC(C)C(=O)N1CCCC1C(=O)O	0.174603	5xo2	train	0.137075	7-mer
Cc1cc(C)nc(SCC(=O)Nc2cccc(COc3cccc(NC(=O)c4cnn(C)c4)c3)c2)n1	0.142857	5yqn	train	0.146624	L55
O=c1[nH]cnc2c1ncn2C1OC(COP(=O)(O)OP(=O)(O)OP(=O)(O)O)C(O)C1O	0.117021	6cze	train	0.1277	ITT
N=C1Nc2c(ncn2C2OC(COP(=O)(O)OP(=O)(O)OP(=O)(O)O)C(OP(=O)(O)OP(=O)(O)O)C2O)C(O)N1	0.14433	6ex0	train	0.137263	C1Z
Cn1c(=O)c2c(ncn2C)n(C)c1=O	0.1	1l7x	train	0.109674	CFF
Oc1ccccc1	0.0666667	1li2	train	0.173102	IPH
CC[C@H](C)[C@H](NC(=O)[C@@H](NC(=O)[C@H](CO)NC(=O)[C@H](CCCCNC(C)=O)NC(=O)[C@@H]1CCCN1C(=O)[C@@H]([NH3+])Cc1c[nH]c2ccccc12)[C@@H](C)CC)C(=O)[O-]	0.189655	4nmp	train	0.111683	10-mer
CC(=O)C(CC(=O)O)NC(=O)C1CC(O)CN1C(=O)C(CCC(N)=O)NC(=O)C(CC(C)C)NC(=O)CC[NH3+]	0.164948	4ps0	train	0.154755	5-mer
O=C(O)Cn1cc(Br)c(C2CC2)n1	0.135135	4y2v	train	0.136769	4A5
CC(NC(=O)C(NC(=O)C([NH3+])CCC(N)=O)C(C)O)C(=O)NC(CCCNC(=N)N)C(=O)NC(CCCC[N+](C)(C)C)C(=O)NC(CO)C(=O)O	0.0849057	6at0	train	0.130281	6-mer
Nc1nc2c(ncn2COCCO)c(=O)[nH]1	0.0963855	1pwy	train	0.150521	AC2
[NH3+]C(CCC(=O)NC(CS)C(=O)NCC(=O)O)C(=O)O	0.1	1r4w	train	0.159723	GSH
O=C(O)CCc1ccccc1	0.107692	1toi	train	0.166281	HCI
O=C(O)C(=O)O	0.0535714	2rk7	train	0.129606	OXL
CC(=O)NC1C(O)C[NH2+]C(CO)C(O)C1O	0.136986	2w66	train	0.125425	HQ6
OCC1OC2OC3C(CO)OC(OC4C(CO)OC(OC5C(CO)OC(OC6C(CO)OC(OC7C(CO)OC(OC1C(O)C2O)C(O)C7O)C(O)C6O)C(O)C5O)C(O)C4O)C(O)C3O	0.0428571	3ck7	train	0.145369	ACX
CC(O)C(NC(=O)C1CCCN1C(=O)C(COP(=O)(O)O)NC(=O)C([NH3+])Cc1ccc(O)cc1)C(=O)NC(CO)C(=O)N1CCCC1C(=O)O	0.179245	3d9n	train	0.147786	14-mer
O=C(O)C[NH2+]CP(=O)(O)O	0.0909091	3fjz	train	0.134863	GPF
O=C(O)c1cc(O)[nH]c(=O)c1	0.153846	3n8k	train	0.139763	D1X
Nc1ncnc2c1ncn2C1OC(COP(=O)(O)OP(=O)(O)OP(=O)(O)O)C(O)C1O	0.0947368	3qx9	train	0.159171	ATP
OCC1[NH2+]CC(O)C(O)C1O	0.0746269	3thd	train	0.140205	DGJ
Cc1cc(S(=O)(=O)N(CC(C)C)C(C(=O)NO)C(C)C)ccc1F	0.2125	4xm6	train	0.146973	41R
CC(C)CC(NC(=O)C(COP(=O)(O)O)NC(=O)C1CCCN1C(=O)C(NC(=O)C([NH3+])CCCNC(=N)N)C(C)O)C(=O)N1CCCC1C(=O)NC(C(=O)O)C(C)O	0.183486	4y32	train	0.158215	7-mer
CC[C@H](C)[C@H](NC(=O)[C@H](CC(=O)[O-])NC(=O)[C@@H]([NH3+])CC(=O)[O-])C(=O)N[C@@H](CCCC[NH3+])C(=O)N[C@@H](CCC(N)=O)C(=O)N[C@@H](CC(C)C)C(=O)N[C@@H](C)C(=O)N[C@@H](C)C(=O)N[C@@H](Cc1c[nH]c2ccccc12)C(=O)N[C@@H](C)C(=O)N[C@H](C(=O)[O-])[C@@H](C)O	0.113821	5mk3	train	0.158189	18-mer
O=P(O)(O)OCCNS(=O)(=O)c1ccc2ccccc2c1	0.1125	2clh	train	0.137278	F19
O=P(O)(O)OCCNS(=O)(=O)c1ccc2ccccc2c1	0.1125	2clo	train	0.137564	F19
CC(C)C[C@H](NC(=O)[C@H](C)NC(=O)[C@H](CCCC[NH3+])NC(=O)[C@@H]1CCCN1C(=O)[C@H](Cc1ccccc1)NC(=O)[C@@H](NC(=O)CNC(=O)[C@@H]1CCCN1C(=O)[C@H](CCCC[NH3+])NC(=O)[C@H](Cc1cnc[nH]1)NC(=O)[C@H](CC(=O)[O-])NC(=O)[C@@H]([NH3+])CCC(=O)[O-])[C@@H](C)O)C(=O)N[C@H](C(=O)N[C@@H](CC(N)=O)C(=O)[O-])[C@@H](C)O	0.147887	2loz	train	0.144623	14-mer
CC(=O)NC1C(Oc2ccc([N+](=O)[O-])cc2)OC(CO)C(O)C1OC1OC(CO)C(O)C(O)C1O	0.141304	3m3c	train	0.142754	3-mer
CC[NH+](CC)CCNS(=O)(=O)c1ccc(Cl)cc1	0.12	4b85	train	0.129507	B3W
OCC1OC2OC3C(CO)OC(OC4C(CO)OC(OC5C(CO)OC(OC6C(CO)OC(OC7C(CO)OC(OC1C(O)C2O)C(O)C7O)C(O)C6O)C(O)C5O)C(O)C4O)C(O)C3O	0.0428571	4fem	train	0.183082	ACX
OCC1OC(SC2OC(CO)C(O)C(n3cc(-c4cccc(F)c4)nn3)C2O)C(O)C(O)C1O	0.106383	5h9s	train	0.141718	TGZ
CCOC(=O)C1=C(Cl)CC(=O)N(C)C1	0.118421	5mge	train	0.144233	7MX
OC[C@H]1O[C@@H](O[C@H]2[C@H](O)[C@@H](O)c3[nH]cc[n+]3[C@@H]2CO)[C@H](O)[C@@H](O)[C@@H]1O	0.0795455	8a3h	train	0.151261	IDC
CC(=O)NC1C(O)OC(CO)C(OC2OC(CO)C(OC3OC(CO)C(O)C(O)C3NC(C)=O)C(O)C2NC(C)=O)C1O	0.121951	1at6	train	0.136215	3-mer
NC(=[NH2+])c1cc2cc(-c3cccc(-c4ccccc4)c3O)[nH]c2cc1Cl	0.091954	1gj4	train	0.169407	132
CP(=O)(O)CC(=O)CC(=O)O	0.123077	1hyo	train	0.155098	HBU
[NH3+]Cc1ccc(NC(=O)C(=O)O)cc1	0.0985915	1wax	train	0.154152	LO1
N=c1ccn([C@@H]2O[C@H](CNC(=O)Cc3nc4ccccc4[nH]3)[C@@H](O)[C@H]2O)c(=O)[nH]1	0.145833	2v2v	train	0.163579	V12
N#Cc1ccc(COc2ccc3cc(S(=O)(=O)NC(CCC(=O)O)C(=O)O)ccc3c2)c(F)c1	0.14433	2vtd	train	0.143732	LKM
CC1(C)SC(C(CO)NC(=O)Cc2ccccc2)[NH2+]C1C(=O)O	0.117647	2wgi	train	0.144386	PNM
O=C(O)CCC(NC(=O)c1cccc(CNc2ccc(/C=C3\SC(=O)NC3=O)cc2)c1)C(=O)O	0.15625	2x5o	train	0.147071	VSV
C/C(=N\O)c1ccc(O)cc1O	0.101449	4bdb	train	0.145719	ODO
N#C[C@H](CC1CCCCC1)c1n[nH]c2cc(O)ccc12	0.129412	4eft	train	0.141954	EFT
CCC(C)C([NH3+])C(=O)O	0.0746269	4xmr	train	0.178886	ILE
COC(=O)c1ccc2[nH]c(=O)oc2c1	0.148649	5mpz	train	0.13611	4I8
C[C@@H]([NH2+][C@@H](Cc1c[nH]cn1)C(=O)[O-])C(=O)[O-]	0.113924	5ot9	train	0.148769	AOZ
N=C(N)NCCCC[NH3+]	0.0434783	6agg	train	0.146531	AG2
CN1CCC2=C1CCC(c1cn3c(n1)CC=C3)C2	0.119048	6dai	train	0.169294	G2V
CCC(C)C(NC(=O)C(CCC(=O)O)NC(=O)C(CCC(N)=O)NC(=O)C1CCCN1C(=O)C(CCC(=O)O)NC(=O)C(CCC(N)=O)NC(=O)C([NH3+])CCCC[NH3+])C(=O)NC(CC(=O)O)C(=O)NC(Cc1ccccc1)C(=O)O	0.178571	1lb6	train	0.151644	9-mer
CCCCc1nc2c(=O)[nH][nH]c(=O)c2[nH]1	0.108108	1n2v	train	0.16808	BDI
CC(=O)N(C)c1cccc(-c2nnc3ccc(-c4ccccc4)nn23)c1	0.141176	1y2g	train	0.135351	CL3
O=C(O)C(=O)NC(Cc1ccccc1)C(=O)O	0.0958904	1yci	train	0.151214	NDF
CC[C@H](C)[C@H](NC(=O)[C@H](Cc1c[nH]cn1)NC(=O)[C@H](C)NC(=O)[C@H](CCC(N)=O)NC(=O)[C@@H](NC(=O)[C@H](CCCNC(N)=[NH2+])NC(=O)[C@H](CCSC)NC(=O)[C@H](CC(C)C)NC(=O)[C@H](CO)NC(C)=O)C(C)C)C(=O)N[C@@H](CCCNC(N)=[NH2+])C(=O)N[C@@H](CCCC[NH3+])C(=O)N[C@@H](CCCNC(N)=[NH2+])C(=O)N[C@@H](CCSC)C(N)=O	0.139535	2auc	train	0.149496	15-mer
Nc1ncnc2c1ncn2C1OC(COP(=O)(O)OP(=O)(O)OP(=O)(O)O)C(O)C1O	0.0947368	2kmx	train	0.157467	ATP
O=C(O)CS(=O)(=O)O	0.0634921	2rke	train	0.131288	SAT
CCCCc1nc2c(=O)[nH][nH]c(=O)c2[nH]1	0.108108	2z1w	train	0.174906	BDI
[NH3+]C1NC=Nc2c1ncn2C1OC(CO)C(O)C1O	0.107143	3f8w	train	0.138926	ADN
CC(C)C(NC(=O)C([NH3+])CCC(N)=O)C(=O)N1CCCC1C(=O)NC(CO)C(=O)NC(CC(=O)O)C(=O)N1CCCC1C(=O)NC(Cc1ccc(O)cc1)C(=O)NC(CC(N)=O)C(=O)O	0.181818	3r42	train	0.129888	9-mer
[NH3+]Cc1cccc(-n2cccc2)c1	0.0694444	3rxo	train	0.149807	SW2
O=C(O)CNC(=O)C(=O)O	0.078125	4xdo	train	0.189947	OGA
CC(S)C(=O)NCC(=O)O	0.104478	5a5z	train	0.144464	WJZ
Oc1ccccc1	0.0666667	1ai7	train	0.116212	IPH
CC(N)=C(c1ccc(S(=O)(=O)[O-])cc1)c1ccc(C(=C(C)N)c2ccc(S(=O)(=O)[O-])cc2)[nH]1	0.152778	1jn2	train	0.139502	SFP
O=c1ccn(C2OC(CO)C(OP(=O)(O)O)C2O)c(=O)[nH]1	0.156627	1o0n	train	0.169388	U3P
CCOC(=O)c1c(C)n[nH]c1C	0.0985915	1y2b	train	0.146305	DEE
O=C1c2ccccc2C(=O)c2cc(S(=O)(=O)O)ccc21	0.115942	2lk1	train	0.124984	AQN
CNC(NC)NCCCC(NC(=O)C(C)[NH3+])C(=O)NC(C(=O)NC(CCCC[NH+](C)C)C(=O)NC(CCC(N)=O)C(=O)NC(C(=O)NC(C)C(=O)NC(C)C(=O)O)C(C)O)C(C)O	0.106796	2v88	train	0.144169	8-mer
CNC(=O)NC(=[NH2+])NCCC[C@H](NC(C)=O)C(=O)NC	0.0987654	3chc	train	0.139901	ZRG
O=C(NC1OC(CO)C(O)C(O)C1O)c1ccccc1	0.144737	3g2n	train	0.114481	OAK
Nc1nc(Nc2ccc(S(N)(=O)=O)cc2)sc1C(=O)c1ccc2ccccc2c1	0.0989011	3rmf	train	0.14144	20Z
CC1OC(OC2C(CO)OC(OC3C(CO)OC(O)C(O)C3O)C(O)C2O)C(O)C(O)C1[NH2+]C1C=C(CO)C(O)C(O)C1O	0.0851064	4b9z	train	0.107729	ACR
Cc1cc(-c2ccccc2)[nH]n1	0.102941	4bdf	train	0.145813	H3R
CC(CS)C(=O)N1CCCC1C(=O)O	0.150685	4c1h	train	0.139513	X8Z
Nc1ncnc2c1ncn2C1OC(COP(=O)(O)OS(=O)(=O)O)C(O)C1O	0.09375	4fxp	train	0.198403	ADX
C[NH+](C)CC1C2CCC(c3ccccc3)(C2)C1O	0.144737	5var	train	0.165844	92Y
N=C(N)c1cc2cccnc2s1	0.0789474	1c5t	train	0.149807	ESP
OCC1OC(OC2C(CO)OC(OC3C(CO)OC(OC4C(CO)OC(OC5C(CO)OC(OC6C(CO)OC(O)C(O)C6O)C(O)C5O)C(O)C4O)C(O)C3O)C(O)C2O)C(O)C(O)C1O	0.0526316	1gwm	train	0.134104	6-mer
CC(C)COCC(CN(Cc1ccccc1)c1ccccc1)[NH+]1CCCC1	0.0689655	1lxf	train	0.126285	BEP
Nc1nc2c(ncn2C2OC(CO)C(O)C2O)c(=O)[nH]1	0.129412	1odj	train	0.140311	GMP
CC(=O)NC(C(=O)NC(CCCC[NH3+])C(=O)NC(CCC(=O)O)C(=O)NC(CO)C(=O)NC(CC(C)C)C(=O)NC(C(=O)O)C(C)C)C(C)C	0.11828	1rzx	train	0.119562	7-mer
N=C(N)Nc1ccc(CC(NC(=O)CSc2ccc(Cl)cc2)C(=O)NCCOCCOCC(N)=O)cc1	0.141414	2bvs	train	0.172622	2CE
OCC([NH2+]CC1[NH2+]CC(O)C1O)c1ccccc1	0.115385	2f18	train	0.101706	GB1
C[NH2+]CCCN1c2ccccc2CCc2ccccc21	0.0933333	2qju	train	0.106512	DSM
Cc1n[nH]cc1-c1ccccc1	0.0869565	2uw3	train	0.163852	GVG
CNC(=[NH2+])NC(=O)NC	0.0769231	2xuc	train	0.148714	XRG
N#Cc1cn(C2OC(COP(=O)(O)O)C(O)C2O)c(=O)[nH]c1=O	0.113636	3ewz	train	0.156788	CNU
CCCCC#Cc1ccc(C(=O)NNC(=S)NC)o1	0.105882	3gk1	train	0.144173	32A
Nc1ncnc2c1ncn2C1OC(CSSCc2cccc([N+](=O)[O-])c2)C(O)C1O	0.0961538	3iod	train	0.123763	A6D
CCc1cc2c(s1)-n1c(C)nnc1CN=C2c1ccccc1Cl	0.11236	4c66	train	0.142876	H4C
Cc1cc(N)nc2ccc(N)cc12	0.130435	4cr9	train	0.162446	OTW
Cn1c(=O)n(C)c2cc(C(N)=O)ccc21	0.142857	4uyd	train	0.143618	V1T
CC(NC(=O)C(Cc1ccc(O)cc1)NC(=O)C1CCC[NH2+]1)C(=O)NCC(=O)NC(COP(=O)(O)O)C(=O)NC(C(=O)NC(CC(=O)O)C(=O)O)C(C)OP(=O)(O)O	0.171171	5w7x	train	0.151459	9-mer
Cc1oc(C)c(S(=O)(=O)NC2CCOc3ccc(F)cc32)c1C(=O)O	0.186047	6dpy	train	0.143529	H7A
CCC(C)C(NC(=O)C([NH3+])CCCNC(=N)N)C(=O)NC(CCC(N)=O)C(=O)NC(CC(C)C)C(=O)NC(CCSC)C(=O)NC(C(=O)NC(CCCC[NH3+])C(=O)NC(C)C(=O)NC(C)C(=O)NC(CCCNC(=N)N)C(=O)NC(CCCC[NH3+])C(=O)NC(CO)C(=O)NC(C)C(=O)N1CCCC1C(=O)NC(C)C(=O)NC(C(=O)NCC(=O)O)C(C)O)C(C)O	0.142857	6f6d	train	0.137339	17-mer
O=c1[nH]cnc2c1ncn2C1OC(COP(=O)(O)O)C(O)C1O	0.123596	1p19	train	0.150683	IMP
CC([NH3+])C(=O)NC(CCCNC(=N)N)C(=O)NC(CCCC[NH3+])C(=O)NC(COP(=O)(O)O)C(=O)NC(C(=O)NCC(=O)NCC(=O)NC(CCCC[NH3+])C(=O)O)C(C)O	0.121495	2c1n	train	0.149957	8-mer
CC(C)=CCNc1ncnc2[nH]cnc12	0.131579	2exm	train	0.145574	ZIP
CC([NH3+])C(=O)NC(CCCNC(=N)N)C(=O)NC(C(=O)NC(CCCC[NH+](C)C)C(=O)NC(CCC(N)=O)C(=O)NC(C(=O)O)C(C)O)C(C)O	0.112245	2o9k	train	0.169704	11-mer
[NH3+]CC(c1ccccc1)c1ccc(Cl)cc1	0.0714286	2uw8	train	0.163852	GVQ
O=c1ccn(C2OC(C[NH+]3CCCCC3)C(O)C2O)c(=O)[nH]1	0.158537	3d6o	train	0.169388	U1S
CCCCNC(=O)NCc1ccc(CN2C(=N)NC(C)(CC(C)C)C2=O)cc1	0.133333	3l5d	train	0.159995	BDV
OCC1OC(SC2OC(CO)C(O)C(O)C2O)C(O)C(O)C1O	0.0422535	3oyw	train	0.176881	TDG
CC(=O)NC1C(OP(=O)(O)OP(=O)(O)OCC2OC(n3ccc(=O)[nH]c3=O)C(O)C2O)OC(CO)C(O)C1O	0.17	3v4t	train	0.146387	UD1
Cc1n[nH]c(N)c1-c1cccs1	0.0789474	4bdh	train	0.146164	WVI
c1ccc(NNc2ncnc3n[nH]cc23)cc1	0.0897436	4ih5	train	0.157457	12R
CC(C)C[C@H](NC(=O)[C@H](CCC(=O)[O-])NC(=O)[C@H](CCC(=O)[O-])NC(=O)[C@@H]([NH3+])Cc1c[nH]c2ccccc12)C(=O)[O-]	0.129032	5e6o	train	0.14899	4-mer
Cc1ccc(CNc2cc(Cl)nc(N)n2)cc1	0.102564	5fnc	train	0.141306	IEE
O=c1nc[nH]c2c1ncn2C1OC(COP(=O)(O)O)C(O)C1O	0.123596	5kam	train	0.140096	IMP
Nc1ncnc2c1ncn2C1OC(COP(=O)(O)OP(=O)(O)OP(O)(O)=S)C(O)C1O	0.09375	5mtv	train	0.145091	AGS
CCCCC(OP(=O)(O)O)C(=O)NC(CC(C)C)C(=O)Nc1ccc([N+](=O)[O-])cc1	0.117021	1bsk	train	0.146711	MLN
N#CC(OC1OC(CO)C(O)C(O)C1O)c1ccc(O)cc1	0.0823529	1e55	train	0.138916	2-mer
COc1cc(OC)cc(C(=O)NC2C(O)C(CO)OC2n2cnc3c(NC4CCCc5ccccc54)ncnc32)c1	0.174312	1i33	train	0.15017	TND
CCCCn1c(Cc2cccc(OC)c2)nc2c(N)ncnc21	0.0736842	1uy8	train	0.141629	PU5
[NH3+]Cc1ccc(-c2cccs2)s1	0.0540541	3fu5	train	0.129461	492
COc1ccc2c(c1)cc(C(=O)OCc1cc3ccccc3o1)n2CC(=O)O	0.105263	3ivc	train	0.127024	FG4
CC(NC(=O)C(NC(=O)C(CO)NC(=O)C(CO)NC(=O)C(CO)NC(=O)C(NC(=O)C(CC(=O)O)NC(=O)C1CCC[NH2+]1)C(C)C)C(C)O)C(=O)O	0.155556	3ivq	train	0.150885	12-mer
C[N+](C)(C)CC(=O)O	0.0806452	3mam	train	0.143075	BET
Nc1ccc(C2[NH2+]C(CO)C(O)C2O)cc1N	0.0769231	3mkn	train	0.14532	DNB
CC[C@H](C)[C@H](NC(=O)[C@@H]([NH3+])Cc1ccc(O)cc1)C(=O)N[C@@H](Cc1c[nH]cn1)C(=O)N1CCC[C@H]1C(N)=O	0.196078	4aa1	train	0.137983	8-mer
Nc1cc(-c2cccnc2)n[nH]1	0.0810811	4bdg	train	0.145658	P3J
C[NH+](C)Cc1cccc(C(=O)Nc2cccc(-c3nn[nH]n3)c2)c1	0.166667	4de2	train	0.153211	DN3
CC(C)CC(NC(=O)C(O)C([NH3+])Cc1ccccc1)C(=O)O	0.1375	4kxb	train	0.102769	BES
CC(Cc1ccc(C(C)C)cc1)C(=O)NC1OC(CO)C(O)C(O)C1O	0.144578	4mi3	train	0.112066	26R
[NH3+]CC(=O)NC(CCC(=O)O)C(=O)O	0.114286	4qfn	train	0.142487	2-mer
Oc1ccc(F)cc1O	0.112903	4whq	train	0.17326	3N8
Oc1ccc(F)cc1O	0.112903	4whr	train	0.17326	3N8
Oc1ccc(F)cc1O	0.112903	4whs	train	0.17326	3N8
O=C(NC(CO)C(O)c1ccc([N+](=O)[O-])cc1)C(Cl)Cl	0.1125	4zow	train	0.126719	CLM
Cc1nc(C)c(C(=O)Nc2ccc(Oc3ccc(Cl)cc3)nc2)o1	0.166667	5o5h	train	0.140552	9LK
Nc1ncnc2c1ncn2C1OC(COP(=O)(O)OP(=O)(O)OP(=O)(O)O)C(O)C1O	0.0947368	6cvv	train	0.1277	ATP
Cc1cnc(Nc2cnn(C)c2C)nc1	0.111111	6g92	train	0.158634	ERZ
COC(=O)C(Cc1cccc(C(=N)N)c1)NC(=O)CNS(=O)(=O)c1ccc(C)cc1	0.108696	1v2q	train	0.149331	ANH
O=C(NC/C=C/C1OC(n2ccc(=O)cc2)C(O)C1O)c1cc([N+](=O)[O-])cc(O)c1O	0.14433	3ozt	train	0.175489	OZZ
C[n+]1cccc(CNC(=O)[C@@H]2CCCN2C(=O)[C@H]([NH3+])Cc2ccccc2)c1	0.179775	3qto	train	0.169407	10P
CC(O)C(NC(=O)CNC(=O)C([NH3+])CCCNC(=N)N)C(=O)O	0.104651	4hxj	train	0.127249	3-mer
O=C(O)Cc1n[nH]c(=O)c2ccccc12	0.123288	4yc0	train	0.165694	5OF
OC1COC(OC2COC(OC3COC(OC4COC(OC5COC(O)C(O)C5O)C(O)C4O)C(O)C3O)C(O)C2O)C(O)C1O	0.0821918	1gny	train	0.149288	5-mer
COc1ccc2[nH]cc(CC(=O)[O-])c2c1	0.12987	3adu	train	0.153165	MYI
CC(=O)CCCCn1c(=O)c2c(ncn2C)n(C)c1=O	0.141026	3tvx	train	0.154026	PNX
CC(C)CC(NC(=O)C1CCCN1C(=O)C1CCCN1C(=O)C1CCCN1C(=O)C1CCC[NH2+]1)C(=O)N1CCCC1C(=O)NC(CO)C(=O)NCC(=O)N1CCCC1C(=O)NC(C)C(=O)NC(Cc1ccc(O)cc1)C(=O)NC(C)C(=O)O	0.153846	4cc3	train	0.146671	12-mer
CCCc1ccccc1O	0.107692	4i7m	train	0.188755	2LP
CCCC([NH2+]CC(O)C(CC(C)C)NC(=O)C(Cc1cccs1)NC(=O)C(NC(=O)C([NH3+])CCC(=O)O)C(C)CC)C(=O)O	0.127273	4trw	train	0.157132	4-mer
O=C(O)c1ccccc1Nc1cccc(C(F)(F)F)c1	0.12987	5dq8	train	0.146331	FLF
CCC(C)C(NC(=O)C(CO)NC(=O)C(CCCC[NH3+])NC(=O)C(Cc1ccc(O)cc1)NC(=O)C([NH3+])CCC(N)=O)C(=O)NC(CC(C)C)C(=O)O	0.100917	5fpi	train	0.173976	8-mer
CNC(=O)c1ccccc1OC1CCOCC1	0.175676	5lvq	train	0.166525	2LX
CC(O)C(NC(=O)C(CCCC[NH3+])NC(=O)C(CCCNC(=N)N)NC(=O)CNC(=O)C(CC(N)=O)NC(=O)C(CCC(=O)O)NC(=O)C[NH3+])C(=O)NC(CCCNC(=N)N)C(=O)O	0.126214	5v5o	train	0.142387	19-mer
CCC(NC(=O)C(NC(=O)C1CCC[NH2+]1)C(C)O)C(=O)NC	0.13253	6cct	train	0.17762	4-mer
CC(CS)C(=O)N1CCCC1C(=O)O	0.150685	1m2x	train	0.149344	MCO
CC(NC(=O)C(C)NC(=O)C(CCC(=O)O)NC(=O)C(Cc1ccccc1)NC(=O)CNC(=O)CNC(=O)C(Cc1ccccc1)NC(=O)C(CC(=O)O)NC(=O)C([NH3+])CC(=O)O)C(=O)NC(CCC(=O)O)C(=O)NC(C(=O)O)C(C)O	0.153061	1om9	train	0.131309	15-mer
Cc1cn(C2CC3OC(c4ccccc4)(P(=O)(O)O)OCC3O2)c(=O)[nH]c1=O	0.22093	1q91	train	0.155874	DPB
CC(NC(=O)C(Cc1ccc(OP(=O)(O)O)cc1)NC(=O)C1CCCN1C(=O)C(CO)NC(=O)C(CCC(=O)O)NC(=O)C(Cc1ccc(O)cc1)NC(=O)C(NC(=O)C(CCC(=O)O)NC(=O)C(NC(=O)C([NH3+])CC(=O)O)C(C)O)C(C)C)C(=O)NC(CC(=O)O)C(=O)N1CCCC1C(=O)NC(CCC(=O)O)C(=O)O	0.178862	2mc1	train	0.154808	13-mer
CC(O)C(O)C1=Nc2c(nc(N)[nH]c2=O)NC1	0.097561	2toh	train	0.166075	HBI
N=c1ccn([C@@H]2O[C@@H](CNC(=O)CCc3nc4ccccc4[nH]3)[C@@H](O)[C@H]2O)c(=O)[nH]1	0.142857	2v2q	train	0.163579	NVG
Nc1ncnc2c1ncn2C1OC(COP(=O)(O)OP(=O)(O)OP(=O)(O)O)C(O)C1O	0.0947368	2vt3	train	0.129742	ATP
OCC1[NH2+]CC(O)C(O)C1OC1OC(CO)C(O)C(O)C1O	0.0617284	2xg9	train	0.134408	GLC-NOJ
[NH3+]CCCCC([NH3+])C(=O)O	0.057971	3a9i	train	0.136678	LYS
[NH3+]C(CCC(=O)NC(CS)C(=O)NCC(=O)O)C(=O)O	0.1	3c8e	train	0.155675	GSH
OCC1N/C(=N\O)C(O)C(O)C1O	0.0694444	3d51	train	0.101619	GOX
CC(=O)NC(CO)C(=O)NC(CCCC[NH3+])C(=O)NC(CO)C(=O)NC(CCCC[NH+](C)C)C(=O)NC(CC(=O)O)C(=O)NC(CCCNC(=N)N)C(=O)O	0.102041	3m56	train	0.18247	11-mer
Nc1nc(Nc2ccc(S(N)(=O)=O)cc2)sc1C(=O)Nc1cccc(F)c1	0.133333	3r9d	train	0.147956	X6B
CC1=NC2C(OC(CO)C(O)C2O)S1	0.0779221	3sur	train	0.129193	NGT
CC1[NH2+]C2C(OC(CO)C(O)C2O)S1	0.0657895	3sus	train	0.129193	GNL
Nc1ncc(Cc2ccc(Br)cc2)s1	0.0657895	3wk9	train	0.136769	S0F
[NH3+]Cc1cccc(N2CCCC2)c1	0.112676	4abh	train	0.149807	7Z3
O=c1ccc2cc(Cl)ccc2[nH]1	0.149254	4cr5	train	0.162446	0TU
[NH2+]=c1[nH]c(=O)c2ncc(C(=O)NCc3cn[nH]n3)nc2[nH]1	0.114943	4esi	train	0.133294	0RB
CCCS(=O)(=O)Nc1ccccc1C(=O)O	0.136986	4kz4	train	0.143529	4A1
CC([NH3+])C(=O)NC(CCCNC(=N)N)C(=O)NC(C(=O)NC(C)C(=O)NC(C)C(=O)O)C(C)O	0.1	4o45	train	0.169294	15-mer
O=C(C[NH+]1CCCCC1)NN1c2ccccc2Sc2ccccc21	0.125	5aan	train	0.158652	XOC
CSCCC(NC(=O)C(CCCNC(=N)N)NC(=O)C(CO)NC(=O)C(NC(=O)C([NH3+])CC(=O)O)C(C)O)C(=O)NC(CCC(=O)O)C(=O)NC(CCC(=O)O)C(=O)NC(C(=O)NC(CC(=O)O)C(=O)O)C(C)C	0.102804	5njx	train	0.16053	16-mer
O=P(O)(O)C(F)(F)c1cccc(-c2cccc(C3CCCCC3)c2O)c1	0.142857	5ow1	train	0.163366	AY8
CSCCC(NC(=O)C(CC(C)C)NC(=O)C(CCC(N)=O)NC(=O)C(CCCC[NH3+])NC(=O)C([NH3+])CCCNC(=N)N)C(=O)NC(C(=O)NC(CCCC[NH3+])C(=O)NC(C)C(=O)NC(C)C(=O)NC(CCCNC(=N)N)C(=O)NC(CCCC[NH3+])C(=O)NC(CO)C(=O)NC(C)C(=O)N1CCCC1C(=O)NC(C)C(=O)NC(C(=O)NCC(=O)O)C(C)O)C(C)O	0.148438	5oy3	train	0.136492	17-mer
O=C([O-])c1cccc(-c2cccc(-c3nnn[nH]3)c2)c1	0.101266	5qau	train	0.164287	V7V
O=C([O-])c1cccc(-c2ccc(-c3nnn[nH]3)cc2)c1	0.1	5qav	train	0.164287	L43
O=C(O)c1cc(-c2ccc3ncccc3c2)cc(-c2ccc3cccnc3c2)c1	0.126582	5qb2	train	0.164287	U3M
CC([NH3+])C(=O)NC(C(=O)NCC(=O)NC(C)C(=O)NCC(=O)NC(C)C(=O)NCC(=O)NC(C)C(=O)NCC(=O)NC(C(=O)NC(C(=O)N1CCCC1C(=O)NCC(=O)N1CCCC1C(=O)NCC(=O)O)C(C)O)C(C)O)C(C)O	0.2	6h0b	train	0.155153	16-mer
CCC(C)C(NC(=O)C(C)[NH3+])C(=O)NC(CCSC)C(=O)O	0.0963855	3d3x	train	0.143576	4-mer
[NH3+]C(Cc1ccccc1)C(=O)N1CCCC1C(=O)NCc1ccccn1	0.181818	3si3	train	0.169407	B03
c1cc2cnc3ccsc3c2cn1	0.0657895	4bi1	train	0.153077	ZO6
NC(=O)c1ccsc1NC(=O)CSc1nc[nH]n1	0.130952	4klb	train	0.166387	1RV
CSCC[C@H](NC(=O)[C@H](CCC(=O)[O-])NC(=O)[C@H](CCC(=O)[O-])NC(=O)[C@@H]1CCCN1C(=O)[C@@H]([NH3+])CO)C(=O)N[C@@H](CCCNC(N)=[NH2+])C(=O)N[C@@H](CCCNC(N)=[NH2+])C(=O)N[C@@H](CCC(N)=O)C(=O)N[C@@H](CCCNC(N)=[NH2+])C(=O)N[C@@H](CC(C)C)C(=O)N[C@@H](Cc1c[nH]cn1)C(=O)N[C@@H](CCCNC(N)=[NH2+])C(=O)N[C@@H](Cc1ccccc1)C(=O)N[C@@H](CC(=O)[O-])C(=O)N[C@@H](CO)C(=O)[O-]	0.164179	5epp	train	0.158498	15-mer
CC([NH2+]C(CCCNC(=N)N)C(=O)O)C(=O)O	0.0897436	5ito	train	0.151382	6DB
NC(=O)c1cccn1Cc1ccccc1Cl	0.12	5t8q	train	0.157052	76Y
CC[C@H](C)[C@H](NC(=O)[C@@H]1CCCN1C(=O)[C@@H]1CCCN1C(=O)[C@@H]1CCCN1C(=O)[C@H](CC(N)=O)NC(=O)[C@@H]1CCCN1C(=O)[C@H](C)NC(=O)[C@@H]1CCCN1C(=O)CNC(=O)[C@H](CCCC[NH3+])NC(=O)[C@@H]([NH3+])[C@@H](C)O)C(=O)N[C@@H](CC(C)C)C(=O)N[C@@H](CCCC[NH3+])C(=O)N[C@H](C(=O)N[C@@H](Cc1c[nH]c2ccccc12)C(=O)[O-])C(C)C	0.13986	6f55	train	0.135894	15-mer
CC(O)(C(=O)O)c1ccccc1	0.106061	1mns	train	0.132647	APG
N=C(N)c1ccccc1	0.0615385	1v2s	train	0.15088	BEN
CC(C)CC(NC(=O)C(CO)NC(=O)C(CC(=O)O)NC(=O)C(CC(C)C)NC(=O)C(CC(C)C)NC(=O)C(CC(=O)O)NC(=O)C(CC(=O)O)NC(=O)C(NC(=O)C(CCC(N)=O)NC(=O)C(CC(=O)O)NC(=O)C(CCC(N)=O)NC(=O)C(CO)NC(=O)C(C)NC(=O)C(NC(=O)C(NC(=O)CNC(=O)C(C)[NH3+])C(C)C)C(C)C)C(C)C)C(=O)NCC(=O)NC(Cc1ccccc1)C(=O)O	0.137615	2pl9	train	0.144176	19-mer
OCC1OC(OC2C(O)C(CO)OC(OC3C(CO)OC(O)C(O)C3O)C2O)C(O)C(O)C1O	0.0506329	2vxj	train	0.132256	3-mer
CC(O)C(NC(=O)C1CCCN1C(=O)C(COP(=O)(O)O)NC(=O)C([NH3+])Cc1ccc(O)cc1)C(=O)NC(CO)C(=O)N1CCCC1C(=O)NC(CO)C(=O)NC(Cc1ccc(O)cc1)C(=O)NC(COP(=O)(O)O)C(=O)N1CCCC1C=O	0.166667	3d9l	train	0.147786	14-mer
CCC(C)C(NC(=O)CNC(=O)C(C)NC(=O)C(C)[NH3+])C(=O)NCC(=O)NC(C(=O)NC(CC(C)C)C(=O)NC(C(=O)NC(C(=O)O)C(C)C)C(C)O)C(C)CC	0.114583	3qfd	train	0.186841	9-mer
O=c1cc(N2CCOCC2)oc2c(-c3ccccc3)cccc12	0.108434	4azt	train	0.142387	LY2
CCC(C)C(NC(=O)C(NC(=O)C(CO)NC(=O)C(NC(=O)C1CCCN1C(=O)C(CC(C)C)NC(=O)C([NH3+])CCCNC(=N)N)C(C)O)C(C)CC)C(=O)O	0.154545	4jof	train	0.111683	10-mer
CCc1ccccc1	0.0634921	4w54	train	0.169905	PYJ
C[SH](CCC([NH3+])C(=O)O)CC1OC(n2cnc3c(N)ncnc32)C(O)C1O	0.138298	5bw4	train	0.133615	SAM
CC[C@H](C)[C@H](NC(=O)[C@H](CC(=O)[O-])NC(=O)[C@H](CC(=O)[O-])NC(=O)[C@H](CC(=O)[O-])NC(=O)[C@@H]([NH3+])CCC(=O)[O-])C(=O)N[C@@H](CCCC[NH3+])C(=O)N[C@@H](CCC(N)=O)C(=O)N[C@@H](CC(C)C)C(=O)N[C@@H](C)C(=O)N[C@@H](C)C(=O)N[C@@H](Cc1c[nH]c2ccccc12)C(=O)N[C@H](C(=O)N[C@H](C(=O)[O-])[C@@H](C)O)[C@@H](C)O	0.112903	5wa1	train	0.151471	18-mer
Nc1ncc(Cl)c(Nc2ccccc2)n1	0.0789474	5x4n	train	0.155792	7ZL
CC(C)(COP(=O)(O)OP(=O)(O)OCC1OC(n2cnc3c(N)ncnc32)C(O)C1OP(=O)(O)O)C(O)C(=O)NCCC(=O)NCCSC(=O)/C=C/c1ccc(O)cc1	0.147287	6c28	train	0.127776	WCA
C=CC(C)(C)OCC1OC(OC2C3=C(C(C)COC(C)=O)CC(O)C3(C)/C=C3/C(COC)CCC3C(C)C2O)C(O)C(OC(C)=O)C1O	0.106557	1o9e	train	0.157634	FSC
Cc1ncc(C[NH+]2CSC(CCO)C2C)c(N)n1	0.103448	2lh8	train	0.146325	VIB
O=C(O)C[NH2+]CP(=O)(O)O	0.0909091	2qfu	train	0.134985	GPJ
[NH3+]CCNS(=O)(=O)c1ccc(Cl)c2ccncc12	0.0843373	3q2j	train	0.185489	CKI
OCC1OC(OCC2OC([NH2+]O)C(O)C2O)C(O)C1O	0.037037	5m1z	train	0.155037	2-mer
O=C([O-])c1ccc2[nH]nc(Br)c2c1	0.121622	5o0b	train	0.160386	9FE
COc1ccc(CC2(O)NC(=S)NC2=O)c(OC)c1	0.121951	5vgy	train	0.156778	9AA
CCC(C)C([NH3+])C(=O)NC(CCC(N)=O)C(=O)N1CCCC1C(=O)NC(C(=O)NC(CCC(N)=O)C(=O)NC(Cc1ccccc1)C(=O)NC(C(=O)O)C(C)C)C(C)OP(=O)(O)O	0.18018	5yyz	train	0.122213	13-mer
CC(NC(=O)C(CO)NC(=O)C(CC(=O)O)NC(=O)C(CCC(N)=O)NC(=O)C(CCC(=O)O)NC(=O)C1CCC[NH2+]1)C(=O)NC(C(=O)NC(C(=O)NC(CO)C(=O)NCC(=O)NC(CCC(=O)O)C(=O)O)C(C)O)C(C)C	0.148148	6f8g	train	0.153676	12-mer
CC(=O)NC1C(O)OC(CO)C(OC2OC(CO)C(OC3OC(CO)C(O)C(O)C3NC(C)=O)C(O)C2NC(C)=O)C1O	0.121951	1at5	train	0.136737	3-mer
Nc1ncnc2c1ncn2C1OC(COP(=O)(O)O)C(O)C1OP(=O)(O)O	0.106383	1hi3	train	0.159724	A2P
C=CC(C)(C)C1=Cc2cc3c(cc2OC1O)OC(C(C)(C)O)C3	0.0786517	1k3t	train	0.145105	BRZ
CCCCCCCC(=O)OCC(COP(=O)(O)OCC[N+](C)(C)C)OC(=O)CCCCCCC	0.0543478	2lya	train	0.150794	PC8
CC(C)CC(NC(=O)C([NH3+])CC(=O)O)C(=O)NC(CC(C)C)C(=O)NC(CC(=O)O)C(=O)NC(CO)C(=O)NC(CC(C)C)C(=O)NCC(=O)NC(Cc1ccccc1)C(=O)O	0.130435	2pmc	train	0.144176	15-mer
CC(C)(COP(=O)(O)OP(=O)(O)OCC1OC(n2cnc3c(N)ncnc32)C(O)C1OP(=O)(O)O)C(O)C(=O)NCCC(=O)NCCS	0.150442	2wl4	train	0.139352	COA
CC(=O)NC1C(Oc2ccc([N+](=O)[O-])cc2)OC(CO)C(O)C1OC1OC(CO)C(O)C(O)C1O	0.141304	3ayd	train	0.155285	3-mer
CC(C)CC([NH3+])C(=O)O	0.0757576	3b3w	train	0.152968	LEU
COC(=O)Nc1nc2cc(C(=O)c3cccs3)ccc2[nH]1	0.127907	3ee2	train	0.143219	NZO
OCC1OC(n2cnc3cc(Cl)c(Cl)cc32)C(O)C1O	0.1125	3my5	train	0.145069	RFZ
CCCCCCCCCC[N+](C)(C)[O-]	0.0144928	3nok	train	0.140794	DDQ
[NH3+]C(Cc1ccccc1)C(=O)N1CCCC1C(=O)NCc1ccncc1	0.172414	3sv2	train	0.169407	P05
CCC(C)C(NC(=O)C(Cc1ccccc1)NC(=O)C(CO)NC(=O)C(C)NC(=O)C(C)[NH3+])C(=O)NC(CC(=O)O)C(=O)NC(C)C(=O)NC(CCCC[NH3+])C(=O)NC(CCCC[NH3+])C(=O)NC(CCSC)C(=O)N1CCCC1C(=O)O	0.169492	4j8g	train	0.147114	11-mer
O=C([O-])[C@@H]1CCCc2c1[nH]c1ccc(Cl)cc21	0.246575	4n9a	train	0.158506	2J2
CC(=O)n1ccc2nc3ccc(Cl)cc3c-2c1	0.205479	4nra	train	0.144233	2LW
On1cccc(C(F)(F)F)c1=S	0.084507	4q83	train	0.157218	3FH
OC1C(Oc2ccccc2)OC(C2CO2)C(O)C1O	0.0897436	5mih	train	0.132256	7NU
CCC(=O)N1CCN(c2ncnc3cc(-c4ccccc4F)c(Cl)cc23)CC1	0.206897	6b0y	train	0.151894	8ZG
Cn1c(=O)c(CCC(=O)O)nc2ccccc21	0.128205	6cee	train	0.157804	EYM
N=C(N)c1cc2cccnc2s1	0.0789474	1c5y	train	0.169742	ESP
O=C(O)C(=O)Nc1sc2c(c1C(=O)O)CCOC2	0.101266	1c87	train	0.15589	OPA
NC(=[NH2+])c1ccc2[nH]c(-c3ccccc3O)nc2c1	0.0987654	1ghw	train	0.167479	BMZ
O=c1ccn(C2OC(CO)C(OP(=O)(O)O)C2O)c(=O)[nH]1	0.156627	1n3z	train	0.15903	U3P
CSCCC(NC(=O)C(C)[NH3+])C(=O)NC(CC(=O)O)C(=O)NC(CO)C(=O)NC(CC(N)=O)C(=O)NC(C(=O)NC(CC(C)C)C(=O)NC(CCC(=O)O)C(=O)NC(CC(C)C)C(=O)O)C(C)O	0.108911	2x4s	train	0.186841	9-mer
O=c1ccn(C2OC(CO)C(OP(=O)(O)O)C2O)c(=O)[nH]1	0.156627	3djp	train	0.163358	UA3
CC([NH3+])C(=O)NC(CO)C(=O)NC(C)C(=O)NC(CC(=O)O)C(=O)NC(CO)C(=O)NC(C(=O)NC(C(=O)NC(CCC(=O)O)C(=O)NCC=O)C(C)O)C(C)O	0.117021	3hqh	train	0.147197	15-mer
C[n+]1ccc(Cl)cc1CNC(=O)[C@@H]1CCCN1C(=O)[C@H]([NH3+])Cc1ccccc1	0.195652	3qx5	train	0.169407	02P
CC(C)c1ccc2oc3nc(N)c(C(=O)O)cc3c(=O)c2c1	0.117647	4wbo	train	0.141067	ANW
CC(C)CC1NC(=O)C(Cc2ccc(O)cc2)[NH2+]C(O)C(C)NC(=O)C(CO)NC(=O)C(Cc2ccc(O)cc2)NC(=O)C(C)NC(=O)C2CCCN2C(=O)C([NH3+])CSSCC(C(=O)O)NC(=O)C(CC(=O)O)NC1=O	0.126984	4x1p	train	0.162326	10-mer
CCOC(=O)CCC(CC1CCNC1=O)NC(=O)C(C)Cc1ccccc1	0.175824	5dp4	train	0.159794	5E8
CC(C)CC[NH+]1CC(=O)N[NH2+]1	0.0821918	5mrh	train	0.126413	Q9Z
O=C(O)c1cc(NC(=S)NCCOC2OC(CO)C(O)C(O)C2O)ccc1-c1c2ccc(=O)cc-2oc2cc(O)ccc12	0.115044	5ofi	train	0.15371	9TQ
Nc1ncnc2c1ncn2C1OC(COP(=O)(O)O)C(O)C1O	0.1	5ofu	train	0.148888	AMP
CC([NH2+]C(CCCNC(=N)N)C(=O)O)C(=O)O	0.0897436	5ot8	train	0.147688	6DB
Nc1ncnc2c1ncn2C1OC(CO)C(O)C1O	0.0833333	1odi	train	0.140311	ADN
O=c1[nH]cnc2c1ncn2C1OC(COP(=O)(O)O)C(O)C1O	0.123596	1qk4	train	0.16099	IMP
CC(=O)NC1C(O)OC(CO)C(O)C1OC1OC(CO)C(O)C(O)C1O	0.125	1ulg	train	0.152401	GAL-NGA
Nc1ncnc2c1ncn2C1OC(COP(=O)(O)OP(=O)(O)OCC2OC(O)C(O)C2O)C(O)C1OP(=O)(O)O	0.0980392	1yon	train	0.169601	A2R
CNC(=O)C(Cc1ccccc1)NC(=O)C(CC(C)C)C(CSc1cccs1)C(=O)NO	0.0927835	2j83	train	0.155534	BAT
CC1OC(OC2C(CO)OC(OC3C(CO)OC(O)C(O)C3O)C(O)C2O)C(O)C(O)C1[NH2+]C1C=C(CO)C(O)C(O)C1O	0.0851064	2qmj	train	0.110656	ACR
CCC(C)C(NC(=O)C(C)NC(=O)C(CC(N)=O)NC(=O)C1CCCN1C(=O)C([NH3+])CC(C)C)C(=O)NCC(=O)NC(CCCNC(=N)N)C(=O)O	0.169643	3sov	train	0.176507	9-mer
CC([NH3+])C(=O)NC(CCCNC(=N)N)C(=O)NC(C(=O)NC(CCCC[NH3+])C(=O)O)C(C)OP(=O)(O)O	0.102041	3uec	train	0.170027	4-mer
O=C1CN(Cc2ccccc2)c2ccccc2N1	0.105263	3wkb	train	0.136769	S0I
[NH2+]=c1ccn([C@@H]2O[C@H](CO)[C@@H](O)[C@H]2O)c(=O)[nH]1	0.126582	4pda	train	0.105945	CTN
C=CCC(C(=O)N1CCCCC1C(=O)OC(CCc1ccc(OC)c(OC)c1)c1cccc(OCC(=O)O)c1)c1cc(OC)c(OC)c(OC)c1	0.169643	4tw6	train	0.175696	37L
CCCC(CCC)C([NH3+])P(=O)(O)O	0.0724638	4u6w	train	0.181392	Q08
NC(=O)n1nc(-c2ccco2)nc1N	0.0886076	4ucs	train	0.155848	9MJ
NC(=O)CC[C@@H]1NC(=O)[C@@]2(CC(N)=O)ON2C(=O)[C@H](CCC(N)=O)NC(=O)[C@H](Cc2c[nH]c3ccccc23)NC(=O)[C@H]2CCCN2C1=O	0.173077	5n99	train	0.118698	5-mer
OC1C=CC=CC=C1S	0.0746269	5ti0	train	0.157086	7CZ
Cc1cc(C)c(C#N)c(N2CCOCC2)n1	0.118421	5wbo	train	0.177286	A1Y
CC(C)C([NH3+])C(=O)N1CCCC1C(=O)N1CCCC1C(=O)N1CCCC1C(=O)NC(C(=O)N1CCCC1C(=O)N1CCCC1C(=O)NC(CCCNC(=N)N)C(=O)NC(CCCNC(=N)N)C(=O)NC(CCCNC(=N)N)C(=O)O)C(C)C	0.158416	1aze	train	0.132853	10-mer
O=C1CCN(C2OC(COP(=O)(O)OP(=O)(O)O)C(O)C2O)C(=O)N1	0.127907	1gx0	train	0.151648	UDP
CSCC[C@H](NC(C)=O)C(=O)N[C@@H](Cc1ccc(O)cc1)C(=O)N[C@@H](Cc1c[nH]c2ccccc12)C(=O)N[C@@H](Cc1ccc(O)cc1)C(=O)N1CCC[C@H]1C(=O)N[C@@H](Cc1ccc(O)cc1)C(N)=O	0.18018	1joj	train	0.139502	7-mer
O=C(O)COP(=O)(O)O	0.0769231	1kv5	train	0.160655	PGA
O=[N+]([O-])c1cc(CO)cc(OC2OC(CO)C(O)C(O)C2O)c1	0.091954	1pzi	train	0.131897	1DM
[NH3+]C(CCCCC(O)O)C(=O)O	0.0735294	1t5f	train	0.142004	DHH
Nc1ncnc2c1ncn2C1OC(COP(=O)(O)O)C(O)C1O	0.1	1ua4	train	0.138716	AMP
CC(C)C[C@H](NC(=O)[C@H](CCC(=O)[O-])NC(=O)[C@H](CO)NC(=O)[C@H](CC(=O)[O-])NC(=O)[C@H](CO)NC(=O)[C@H](CC(=O)[O-])NC(=O)[C@H](CCC(=O)[O-])NC(=O)[C@H](CCC(N)=O)NC(=O)[C@H](CO)NC(=O)C[NH3+])C(=O)N[C@@H](CCC(=O)[O-])C(=O)N[C@@H](CCC(N)=O)C(=O)N[C@@H](Cc1ccc(O)cc1)C(=O)N[C@@H](Cc1ccccc1)C(=O)N[C@H](C(=O)N[C@@H](C)C(=O)N[C@@H](CCCNC(N)=[NH2+])C(=O)N[C@@H](Cc1c[nH]c2ccccc12)C(=O)[O-])[C@@H](C)O	0.125926	2kzu	train	0.151701	18-mer
CC[NH2+]C1COC(OC2C(OC3C#C/C=C\C#CC4(O)CC(=O)C(NC(=O)OC)C3C4CCSSSC)OC(C)C([NH2+]OC3CC(O)C(SC(=O)c4c(C)c(I)c(OC5OC(C)C(O)C(OC)C5O)c(OC)c4OC)C(C)O3)C2O)CC1OC	0.10559	2l65	train	0.160996	6-mer
CC1(C)CC(=O)c2c(N)ncnc2C1	0.0933333	2w6o	train	0.137843	OA3
[NH3+]C(CCCC[N+](=O)[O-])C(=O)O	0.0540541	3f80	train	0.168185	6HN
CCCCCCCCCCCCOP(=O)(O)OCC[N+](C)(C)C	0.0519481	3kyq	train	0.160168	DPV
CN(C(=O)c1ccccc1)C1C(=N)N(Cc2ccccc2)C(=O)NC1=O	0.17284	4asy	train	0.161538	N5Y
CCCCCCCCCCCCOS(=O)(=O)O	0.0571429	4gny	train	0.161978	SDS
CP(=O)(O)OP(=O)(O)OCC1OC(n2cnc3c(N)ncnc32)C(O)C1O	0.105263	4mo4	train	0.147615	ACP
CC([NH3+])C(=O)NC(C)C(=O)O	0.123077	4oak	train	0.165565	2-mer
CCCC(=O)NCCCCC(NC(=O)CNC(=O)CNC(=O)C(CCCCNC(=O)CCC)NC(=O)CNC(=O)C(CCCNC(=N)N)NC(=O)C[NH3+])C(=O)NCC(=O)NC(CC(C)C)C(=O)NCC(=O)O	0.157895	4yy6	train	0.134255	11-mer
O=C(O)CCc1nc2cc(Cl)ccc2s1	0.12987	5kh3	train	0.15698	6U6
COc1cccc(-c2nnc3n(Cc4ccccc4Cl)c(=O)c4ccccc4n23)c1O	0.113402	6bmr	train	0.141489	DZV
O=C(/C=C/c1ccccc1Cl)NO	0.0958904	6gxa	train	0.144069	TB8
CC(C)CC(NC(=O)C1CCCN1C(=O)C1CCCN1C(=O)C(C)NC(=O)C(Cc1ccccc1)NC(=O)C(C)[NH3+])C(=O)N1CCCC1C(=O)NC(CCCNC(=N)N)C(=O)NC(CCCNC(=N)N)C(=O)O	0.171171	1prl	train	0.133211	9-mer
CC(C)CC(NC(=O)C1CCCN1C(=O)C1CCCN1C(=O)C(C)NC(=O)C(Cc1ccccc1)NC(=O)C(C)[NH3+])C(=O)N1CCCC1C(=O)NC(CCCNC(=N)N)C(=O)NC(CCCNC(=N)N)C(=O)O	0.171171	1prm	train	0.133211	9-mer
CC(=O)NCCCCC(NC(=O)C(CCCNC(=N)N)NC(=O)C1CCCN1C(=O)C(C)NC(=O)C(CCCC[NH3+])NC(=O)CNC(=O)C[NH3+])C(=O)NC(CCC(N)=O)C(=O)NC(CC(C)C)C(=O)NC(C)C(=O)NC(C(=O)NC(CCCC[NH3+])C(=O)NC(C)C(=O)O)C(C)O	0.165289	2ndf	train	0.165604	13-mer
CCC(C)C(NC(=O)C([NH3+])CCCC[NH3+])C(=O)NC(C)C(=O)O	0.111111	3nii	train	0.145242	4-mer
CC(CCC(=O)O)C1CCC2C3CCC4CC(O)CCC4(C)C3CC(O)C12C	0.108696	3zqe	train	0.130324	DXC
c1ccc2c(c1)[nH]c1cncnc12	0.0972222	4bi0	train	0.154256	Z0W
CC(C)C([NH3+])C(=O)NC(C(=O)O)C(C)O	0.114286	4qfp	train	0.142487	2-mer
Cc1[nH]ncc1-c1ccccc1	0.0857143	5ak4	train	0.13664	GVG
Cn1nnc2cc(C(CC(=O)O)c3ccc(Cl)cc3)ccc21	0.148148	5fnr	train	0.150869	XMS
CCCCCCCCCCOc1cc(O)cc(COc2cc(Cl)c(S(N)(=O)=O)cc2C(=O)O)c1	0.0947368	5hna	train	0.150641	63D
O=c1nc[nH]c2c1ncn2CCCCP(=O)(O)O	0.123457	5kap	train	0.14058	6RH
CC(C)CC([NH3+])C(=O)NC(CCC(=O)O)C(=O)NC(CO)C(=O)NC(CCCC[NH3+])C(=O)N1CCCC1C(=O)NC(Cc1ccc(O)cc1)C(=O)NC(CC(N)=O)C(=O)N1CCCC1C(=O)NC(Cc1ccccc1)C(=O)NC(CCC(=O)O)C(=O)NC(CCC(=O)O)C(=O)NC(CCC(=O)O)C(=O)NC(CCC(=O)O)C(=O)NC(CCC(=O)O)C(=O)NC(CC(=O)O)C(=O)O	0.158333	2ksp	train	0.142188	15-mer
CC(=O)NC1C(O)CC(OC2C(O)C(OC3C(CO)OC(O)C(O)C3O)OC(CO)C2OC2OC(CO)C(O)C(OC3OC(CO)C(O)C(O)C3O)C2NC(C)=O)(C(=O)O)OC1C(O)C(O)CO	0.11215	3ayc	train	0.155285	5-mer
Nc1ccc(Br)cc1C(=O)N1CCCC1Cc1ccccc1Cl	0.176471	3cj3	train	0.157205	SX4
Nc1ccccc1C(=O)O	0.107692	3h78	train	0.156518	BE2
Cn1c(=O)[nH]c2ncc(-c3ccccc3)cc21	0.146667	3uwk	train	0.151199	0DF
Cc1cccc(C[NH2+]CCS(=O)(=O)O)c1	0.118421	4fpk	train	0.122549	IJ1
CC(=O)NC1C(O)CC(OC2C(O)C(CO)OC(OC3C(CO)OC(O)C(NC(C)=O)C3OC3OC(C)C(O)C(O)C3O)C2O)(C(=O)O)OC1C(O)C(O)CO	0.109091	5ajc	train	0.128118	4-mer
Cc1ccc(O)c(C(=O)O)c1	0.153846	5csp	train	0.155253	54G
O=C(O)c1ccccc1O	0.111111	5cu2	train	0.156515	54G
N=c1ccn(Cc2cn(C3C(CO)OC(n4cnc5c(N)ncnc54)C3O)nn2)c(=O)[nH]1	0.12037	5e13	train	0.159724	5J9
[NH3+]C1C(O)OC(CO)C(O)C1O	0.0422535	5f8y	train	0.149899	X6X
O=S(=O)(O)OC1CC(O)C(O)C(O)C1CO	0.0945946	5npf	train	0.11211	945
Cn1cnc2c(=O)[nH]c(=[NH2+])[nH]c21	0.109589	5u0w	train	0.138299	9MG
N#Cc1ccc(Nc2nc(N)cc(-n3ccc(CO)n3)n2)cc1	0.102273	5ut6	train	0.159819	8MY
Nc1nc2oc3ccc(C4CCS(=O)(=O)CC4)cc3c(=O)c2cc1C(=O)O	0.131868	6cq5	train	0.112075	F8S
CC(C)C[C@@H](C=O)NC(=O)[C@H](CC(C)C)NC(=O)[C@H](Cc1cnc[nH]1)NC(=O)[C@H](CC(=O)[O-])NC(=O)[C@@H]([NH3+])CC(=O)[O-]	0.113402	1juq	train	0.154935	13-mer
Oc1cccc(Cl)c1	0.09375	1li3	train	0.173102	3CH
O=C(c1ccccc1)c1ccc2n1CCC2C(=O)O	0.146667	2mji	train	0.175992	KTR
CCc1ccsc1-c1ccc(O)c(O)c1	0.108108	3d27	train	0.16673	W29
Nc1nc2c(O)n3cnc-2[n+]1C1OC(COP(=O)(O)OP(=O)(O)OCC2OC3C(O)C2O)C(O)C1O	0.126316	3u4h	train	0.190344	C8R
CC(C)C[C@H](NC(=O)[C@H](CCCNC(N)=[NH2+])NC(=O)[C@@H](NC(=O)[C@H](CC(=O)[O-])NC(=O)[C@H](CCC(N)=O)NC(=O)[C@H](Cc1c[nH]c2ccccc12)NC(=O)[C@@H]([NH3+])CCCNC(N)=[NH2+])[C@@H](C)O)C(=O)[O-]	0.12931	4k75	train	0.110819	10-mer
Cc1ccc(-c2cc3c(NC(P(=O)(O)O)P(=O)(O)O)ncnc3s2)cc1	0.144578	4lpg	train	0.173422	1MV
[NH2+]=c1[nH]c(=O)c2c([nH]1)n([C@@H]1O[C@H](CNS(=O)(=O)C(F)(F)F)[C@@H](O)[C@H]1O)c[n+]2Cc1ccccc1	0.118812	5ei3	train	0.183402	5O8
N=C(N)NCCCC[NH3+]	0.0434783	5j4n	train	0.114283	AG2
Nc1ncnc2c1ncn2C1OC(CO)C(O)C1O	0.0833333	5km9	train	0.1219	ADN
CC(C)CC(C(=O)O)C(C)S	0.057971	5om9	train	0.138382	O2S
COc1ccc(N(CC(=O)NC(C(C)C)C(C)C)S(=O)(=O)c2ccc(C)cc2)cc1OC	0.10989	5q0i	train	0.163346	0X0
CCC(NC(=O)C1CCCN1C(=O)C(C)NC(=O)C(CCCCNC(C)=O)NC(=O)CNC(=O)CNC(=O)C(NC(=O)C(C)NC(=O)C([NH3+])CCCC[N+](C)(C)C)C(C)O)C(N)=O	0.173913	6bhi	train	0.154562	16-mer
CC([NH3+])C(=O)NC(CCCNC(=N)N)C(=O)NC(C(=O)NC(CCCC[NH3+])C(=O)NC(CCC(N)=O)C(=O)NC(C(=O)NC(C)C(=O)NC(CCCNC(=N)N)C(=O)NC(CCCC[N+](C)(C)C)C(=O)NC(CO)C(=O)NC(C(=O)NCC(=O)NCC(=O)NC(CCCC[NH3+])C(=O)NC(C)C(=O)O)C(C)O)C(C)O)C(C)O	0.103448	2l12	train	0.12076	15-mer
Nc1ncnc2c1ncn2C1OC(COP(=O)(O)O)C(O)C1O	0.1	2qrk	train	0.155349	AMP
O=C(O)c1ccccc1S	0.107692	3lk1	train	0.143282	JKE&EMC
C[n+]1ccc(Cl)c(CNC(=O)[C@@H]2CCCN2C(=O)[C@H]([NH3+])Cc2ccccc2)c1	0.170213	3qwc	train	0.169407	98P
CC(C)CC(NC(=O)C(Cc1ccccc1)NC(=O)C(CO)NC(=O)C(CC(C)C)NC(=O)C1CCC[NH2+]1)C(=O)NC(C(=O)O)C(C)C	0.16129	3zmv	train	0.123474	6-mer
CCCC(C)C([NH3+])P(=O)(O)O	0.0714286	4u69	train	0.179234	Q07
CC(=O)NC1C(OCC([NH3+])C(=O)O)OC(CO)C(O)C1O	0.134146	4xtp	train	0.147733	TNR
CC1(C)CCC2(C(=O)O)C(O)CC3(C)C(=CCC4C5(C)CCC(O)C(C)(CO)C5CCC43C)C2C1	0.106383	5f9b	train	0.145124	5VN
CC(C)Oc1ccccc1C(N)=O	0.112676	5uiq	train	0.145462	8BV
CCOC(=O)c1cc2c(=O)c3cc(C(C)C)ccc3oc2nc1N	0.111111	6bod	train	0.113497	E0P
NC1=CCN(C2OC(COP(=O)(O)OP(=O)(O)OP(=O)(O)O)C(O)C2O)C(=O)N1	0.123596	6e06	train	0.1277	CTP
CC(=O)C(O)C(O)COP(=O)(O)O	0.1	1m5w	train	0.161067	DXP
COc1ccc(OC)c(Cc2nc3c(N)nc(F)nc3[nH]2)c1	0.127907	1uyg	train	0.141306	PU2
CSCC[C@H](NC(=O)[C@H](CCC(=O)[O-])NC(=O)[C@H](Cc1c[nH]cn1)NC(=O)[C@@H]([NH3+])CCCC[NH3+])C(=O)N[C@H](C(=O)N[C@@H](CC(C)C)C(=O)N[C@@H](C)C(=O)N[C@@H](Cc1ccccc1)C(=O)[O-])[C@@H](C)O	0.133333	4h36	train	0.151944	8-mer
CSCCC([NH3+])C(=O)NC(CC(C)C)C(=O)O	0.0886076	4qfo	train	0.142487	2-mer
CCC(=O)c1c[nH]c(C(=O)OC)c1	0.15493	5mgf	train	0.144233	7MW
Nc1ncnc2c1ncn2C1OC(COP(=O)(O)OP(=O)(O)OCC2CC(O)C[NH2+]2)C(O)C1O	0.118812	6hh5	train	0.143426	A3R
O=c1ccn(C2OC(COP(=O)(O)OP(=O)(O)O)C(O)C2O)c(=O)[nH]1	0.139535	1gx4	train	0.151648	UDP
CCC(C)C(NC(=O)C1CCCN1C(=O)C(CC(C)C)NC(=O)C(NC(=O)C(CO)NC(=O)C[NH3+])C(C)O)C(=O)N1CCCC1C(=O)NCC(=O)NC(C(=O)N1CCCC1C(=O)N1CCCC1C(=O)N1CCCC1C(=O)NC(CC(N)=O)C(=O)NC(Cc1ccc(O)cc1)C(=O)NC(CC(=O)O)C(=O)NC(CO)C(=O)NC(CC(C)C)C(=O)O)C(C)O	0.164062	1i5h	train	0.0974314	17-mer
O=C(O)COP(=O)(O)O	0.0769231	1ml1	train	0.155629	PGA
[NH3+]C(CCC(=O)O)C(=O)NC(CCC(=O)O)C(=O)N1CCCC1C(=O)N1CCCC1C(=O)N1CCCC1C(=O)N1CCCC1C(=O)NC(Cc1ccc(O)cc1)C(=O)NC(CCC(=O)O)C(=O)NC(CC(=O)O)C(=O)O	0.18	2jo9	train	0.0967091	9-mer
O=C(O)C1OC(O)C(O)C(O)C1O	0.0588235	2vzr	train	0.11843	GCU
O=c1[nH]cnc2sc3c(c12)CCCC3	0.12	2wmr	train	0.169498	ZYR
C[NH2+]C(C)C(=O)NC(C(=O)N1CCCC1c1nc2c(-c3ccccc3)cccc2s1)C1CCCCC1	0.193878	3gta	train	0.106837	851
CCC([NH3+])[NH2+]CCCC([NH3+])C(=O)O	0.0810811	3i4a	train	0.164658	LN5
CC1=CC(O)=CC(C)(C)C1(O)/C=C/C(C)CC(=O)O	0.109756	3jrs	train	0.154735	A8S
C[SH](CCC([NH3+])C(=O)O)CC1OC(n2cnc3c(N)ncnc32)C(O)C1O	0.138298	4fak	train	0.166818	SAM
O=C(O)C1CSC2CSC(CS)[NH+]21	0.08	4nq6	train	0.139513	3R9
O=C1NCC(CO)C(O)C1O	0.1	4ufj	train	0.112063	IF7
Nc1nnc(-c2cnccc2N)s1	0.0394737	4wcf	train	0.128116	3KN
Oc1cnn(-c2cccc(C(F)(F)F)c2)c1	0.0897436	4y2s	train	0.136769	49P
NS(=O)(=O)c1cccc(-c2nn[nH]n2)c1	0.0897436	5a6n	train	0.168722	U7E
CC(C)(C)c1ccc(C2NC(=O)c3cccnc3N2)cc1	0.128205	5al1	train	0.159892	GN5
Nc1ncnc2c1ncn2C1OC(COP(=O)(O)OP(=O)(O)CP(=O)(O)O)C(O)C1O	0.0927835	5f2r	train	0.151509	ACP
CC(=O)NC1C(NC(=N)N)CC(C(=O)O)OC1C(O)C(O)CO	0.116279	6eku	train	0.112612	ZMR
N=C(N)c1ccccc1	0.0615385	1v2l	train	0.152031	BEN
N=C(N)c1ccccc1	0.0615385	1v2m	train	0.152031	BEN
CCSC1OC(CO)C(O)C(O)C1O	0.0540541	3zyh	train	0.132256	G0S
CCOC(=O)C1=C(Cl)CC(=O)N(C)C1	0.118421	5mgj	train	0.145024	7MX
COc1ccc(SCC(=O)Nc2c3c(nn2C)CCC3)cc1	0.137931	5orb	train	0.144233	JR6
CC([NH3+])C(=O)NC(CCCNC(=N)N)C(=O)NC(C(=O)NC(CCCC[NH3+])C(=O)NC(CCC(N)=O)C(=O)NC(C(=O)NC(C)C(=O)NC(C)C(=O)O)C(C)O)C(C)O	0.10101	5t8r	train	0.128956	10-mer
O=C(O)COP(=O)(O)O	0.0769231	1amk	train	0.161222	PGA
Nc1nc2c(ncn2C2OC(CO)C(O)C2OP(=O)(O)O)c(=O)[nH]1	0.139785	1det	train	0.139679	2GP
CO/C=C\C([NH3+])C(=O)O	0.0724638	1qm4	train	0.16392	AMB
OCC1OC(OC2C(O)C[NH2+]OC2CO)C(O)C(O)C1O	0.0617284	1w3k	train	0.151261	BGC-OXZ
Nc1ncnc2c1ncn2C1OC(COP(=O)(O)OP(=O)(O)OP(=O)(O)O)C(O)C1O	0.0947368	1xsc	train	0.183558	ATP
O=P(O)(O)OCCNS(=O)(=O)c1ccc(OC(F)(F)F)cc1	0.111111	2cli	train	0.135273	F9F
O=P(O)(O)OCCNS(=O)(=O)c1ccc(OC(F)(F)F)cc1	0.111111	2cll	train	0.137564	F9F
O=C1N=C(S)SC1Cc1ccc(C(F)(F)F)cc1	0.0886076	2exg	train	0.125027	STF
O=C(O)c1ccccc1Nc1cccc(C(F)(F)F)c1	0.12987	2pix	train	0.155352	FLF
CCCCCCCCCCCCCCCC(O)C(COC1OC(CO)C(O)C(O)C1O)NC(=O)CCCCCCC	0.0851064	2q7y	train	0.165727	IGC
CC(Oc1cc(-n2cnc3ccccc32)sc1C(N)=O)c1ccccc1C(F)(F)F	0.112245	2xnn	train	0.160187	430
O=C(O)c1cccc(CSCc2ccc(Cl)cc2Cl)c1	0.125	2ylp	train	0.15503	056
Cc1ccc(OCCn2c(SCCC(=O)O)nc3ccccc32)cc1	0.136364	2ylq	train	0.15503	YLQ
COc1ccc2c(c1)cc(CNS(=O)(=O)c1cc3ccccc3o1)n2CC(=O)O	0.113402	3ivg	train	0.121249	FG5
O=C(O)C(=O)CS(=O)(=O)O	0.0454545	3moe	train	0.130811	SPV
O=C(O)C1Cc2ccccc2N1C(=O)OCc1ccccc1	0.111111	3n46	train	0.172925	3N5
CC(C)SC1OC(CO)C(O)C(O)C1O	0.0675676	3t0b	train	0.104083	IPT
CC(=O)NC1C(OP(=O)(O)OP(=O)(O)OCC2OC(n3ccc(=O)[nH]c3=O)C(O)C2O)OC(CO)C(O)C1O	0.17	3upk	train	0.151423	UD1
CC(C)CC(NC(=O)C(Cc1ccccc1)NC(=O)C(CO)NC(=O)C(CCCC[NH3+])NC(=O)C1CCC[NH2+]1)C(=O)NC(C(=O)O)C(C)C	0.145631	3zmu	train	0.123474	6-mer
O=C(CS)NCCCCCC(=O)Nc1ccccc1	0.102564	4cqf	train	0.144302	9Z8
Cn1c(=O)c2[nH]cnc2n(C)c1=O	0.144928	4eoh	train	0.140542	TEP
C[C@@H](O)[C@H]([NH3+])C(=O)NS(=O)(=O)c1cccc(-c2ccc3[nH]ncc3c2)c1	0.122222	4hwt	train	0.156663	1B2
[NH2+]=C(N=O)NCC[C@H]([NH3+])C(=O)[O-]	0.0810811	4iu1	train	0.164664	NNH
OCC1OC(SC2OC(CO)C(O)C(O)C2O)C(O)C(O)C1O	0.0422535	4jc1	train	0.153179	TDG
CC(C)(C)c1ccc(O)c(O)c1	0.09375	4k7o	train	0.154741	EKZ
O=C(O)c1cc(O)c(O)c(Oc2cccc([N+](=O)[O-])c2)c1	0.1375	4kij	train	0.140727	KIJ
CC(C)CN1C(=O)/C(=C/c2ccc(O)cc2)SC1=S	0.0833333	4o24	train	0.155713	2Q0
CCC(C)N1C(=O)/C(=C\c2ccc(O)cc2)SC1=S	0.0833333	4o43	train	0.155713	2PW
N=C1NC(=O)/C(=C\c2ccc(N)cc2)S1	0.106667	4o5g	train	0.155713	2PV
O=C(O)CC(O)(CC(=O)O)C(=O)O	0.0625	4o61	train	0.152	CIT
O=c1ccn(C2OC(CO)C(OP(=O)(O)O)C2O)c(=O)[nH]1	0.156627	4wyz	train	0.171598	U3P
Nc1ncnc2c1ncn2C1OC(CO)C(O)C1O	0.0833333	4zme	train	0.184007	ADN
Cc1ccc2c(c1)SCC(=O)N2	0.142857	5aic	train	0.136769	TGX
COc1ccc(Cn2nnc3c2C(C)(O)CCC3OC(=O)NC(C)C)cc1	0.159574	5d6e	train	0.177385	94A
O=C(O)c1cc(-c2ccncc2)cc(-c2ccncc2)c1	0.134328	5dtk	train	0.163988	5F3
CNC(=O)c1cc(C(=O)c2c(Cl)cccc2Cl)c[nH]1	0.191781	5dtm	train	0.155816	5F4
O=c1[nH]c2[nH]c(=S)[nH]c(=O)c2[nH]1	0.0882353	5e3g	train	0.140552	5JQ
O=C(O)CCCn1ccc2nc(=O)c3cc(F)ccc3c-2c1	0.141176	5ewy	train	0.174606	5TQ
CCCCCCCCCCOc1cccc(COc2ccc([N+](=O)[O-])cc2C(=O)O)c1	0.107527	5hn9	train	0.151714	04W
CC(=O)NC(CCCNC(=N)N)C(=O)O	0.0921053	5jgi	train	0.150406	AAG
[NH3+]C1CCc2ccccc2CC1(O)O	0.144928	5mfr	train	0.107003	7MK
O=C(COc1cccc(F)c1)Nc1nc(-c2ccccn2)cs1	0.123596	5mys	train	0.14482	YP6
CCn1c(=O)c(=O)[nH]c2cc(C(=O)NC(c3cccc(F)c3)c3nccn3C)ccc21	0.212766	5o5f	train	0.139983	9LT
Cc1ccc(Nc2nsnc(Nc3ccc(C(N)=O)cc3)c2=O)cc1O	0.146341	5vt1	train	0.150841	9JS
[NH3+]Cc1cccc(Nc2[nH]nc3ncnc(Nc4cccc(O)c4)c23)c1	0.0879121	6fug	train	0.150631	E85
CC(C)CC(=O)Nc1cccc(-c2cccc(C[NH3+])c2)c1	0.111111	6fuj	train	0.16801	E8B
Cc1cc2ccnc(NC3CC4CCC(C3)[NH+]4C)c2[nH]c1=O	0.24359	6hdn	train	0.150794	FZB
O=C(O)Cc1cccs1	0.102941	1ajq	train	0.116212	SPA
Nc1ncnc2c1ncn2C1OC(CO)C(O)C1OP(=O)(O)O	0.108696	1rgk	train	0.141906	2AM
CCC(C)C([NH3+])C(=O)NC(C(=O)O)C(C)C	0.125	2tpi	train	0.150705	2-mer
CC(C)(COP(=O)(O)OP(=O)(O)OCC1OC(n2cnc3c(N)ncnc32)C(O)C1OP(=O)(O)O)C(O)C(=O)NCCC(=O)NCCS	0.150442	2wkt	train	0.144763	COA
CC[C@H](C)[C@H](NC(=O)[C@H](C)[NH3+])C(=O)N1CCC[C@H]1B([OH2+])[OH2+]	0.189873	2z3z	train	0.130384	AIO
CC[C@H](C)[C@H](NC(=O)[C@H](CO)NC(=O)C[NH3+])C(=O)N[C@H](C(=O)N[C@@H](CCCNC(N)=[NH2+])C(=O)N[C@@H](CCCC[NH3+])C(=O)N[C@@H](Cc1c[nH]c2ccccc12)C(=O)N[C@@H](CC(N)=O)C(=O)[O-])[C@@H](C)CC	0.136752	3q5u	train	0.142387	13-mer
CCCNc1nc(N)c(C(O)c2ccncc2)s1	0.0952381	3r8z	train	0.148752	Z63
Nc1nc2ccc(C(F)(F)F)cc2s1	0.0657895	3wk8	train	0.136769	S0E
CC[NH+](CC)CCNS(=O)(=O)Cc1ccc(C)cc1	0.105263	4b7z	train	0.126863	Q4Q
COC1(NC(=O)Cc2cccs2)C(=O)N2C(C(=O)O)=C(COC(N)=O)CSC21	0.131313	4kow	train	0.147771	CFX
O=C(CCCc1ccc2c(c1)CCCC2)NC1OC(CO)C(O)C(O)C1O	0.164706	4mi6	train	0.113839	26V
CC(C)CC(NC(=O)C(Cc1ccccc1)NC(=O)C(Cc1ccc(O)cc1)NC(=O)C(CC(=O)O)NC(=O)C1CCC[NH2+]1)C(=O)O	0.159574	4ny3	train	0.168841	6-mer
CC(NC(=O)C(NC(=O)C(CCC(N)=O)NC(=O)C([NH3+])CCCC[NH3+])C(C)O)C(=O)NC(CCCNC(=N)N)C(=O)NC(CCCC[N+](C)(C)C)C(=O)NC(CO)C(=O)O	0.0909091	4u68	train	0.125849	11-mer
O=c1[nH]cnc2c1ncn2C1OC2COP(=O)(O)OC2C1O	0.157303	5khh	train	0.166655	6SW
OCC1OC2OC3C(CO)OC(OC4C(CO)OC(OC5C(CO)OC(OC6C(CO)OC(OC7C(CO)OC(OC8C(CO)OC(OC9C(CO)OC(OC1C(O)C2O)C(O)C9O)C(O)C8O)C(O)C7O)C(O)C6O)C(O)C5O)C(O)C4O)C(O)C3O	0.0428571	5mka	train	0.134882	RCD
C=CCc1ccc(OCCC)c(-c2cc(/C=C/C(=O)O)ccc2O)c1	0.108696	5mkj	train	0.155557	4CU
CC(=O)N[C@H]1[C@@H](C[P@@](=O)(O)O[P@](=O)(O)OC/C=C(/C)CC/C=C(/C)CC/C=C(/C)CCC=C(C)C)O[C@H](CO)[C@@H](O)[C@@H]1O	0.115789	5ogl	train	0.0958612	9UB
CC(=O)Nc1cccc(-c2cc(C(=O)O)cc(-c3ccc4cccnc4c3)c2)c1	0.154762	5qb3	train	0.164588	AVM
CCOC(=O)c1ccnc2[nH]ccc12	0.16	6f20	train	0.148236	C9E
OCC1OC(OC2C(CO)OC(OC3C(CO)OC(OC4C(CO)OC(OC5C(CO)OC(O)C(O)C5O)C(O)C4O)C(O)C3O)C(O)C2O)C(O)C(O)C1O	0.0526316	1gu3	train	0.124987	5-mer
C[N+](C)(C)CCOC(=O)CCC(=O)OCC[N+](C)(C)C	0.0746269	2ha6	train	0.129507	SCK
Nc1ncnc2c([C@@H]3O[C@H](CO)[C@@H](O)[C@H]3O)n[nH]c12	0.0952381	2qtt	train	0.159269	FMC
CC[C@H](C)[C@H]([NH3+])C(=O)N[C@@H](CC(C)C)C(=O)N[C@@H](CCCC[NH3+])C(=O)N[C@@H](CCC(=O)[O-])C(=O)N1CCC[C@H]1C(=O)N[C@H](C(=O)N[C@@H](Cc1c[nH]cn1)C(=O)NCC(=O)N[C@H](C(=O)[O-])C(C)C)C(C)C	0.162602	2x4u	train	0.186841	9-mer
CSCC[C@H](NC(=O)[C@H](CO)NC(=O)CNC(=O)[C@H](C)NC(=O)[C@H](Cc1c[nH]c2ccccc12)NC(=O)[C@H](CC(N)=O)NC(=O)[C@H](CCC(=O)[O-])NC(=O)[C@H](CC(C)C)NC(=O)[C@H](CCC(=O)[O-])NC(=O)[C@H](CCCC[NH3+])NC(=O)[C@H](CCSC)NC(=O)[C@H](CC(=O)[O-])NC(=O)[C@H](CC(=O)[O-])NC(=O)[C@H](CC(=O)[O-])NC(=O)[C@H](CCC(=O)[O-])NC(=O)[C@H](CCC(=O)[O-])NC(=O)[C@H](CCC(=O)[O-])NC(=O)[C@@H]([NH3+])CCCC[NH3+])C(=O)[O-]	0.107692	3c3q	train	0.1517	18-mer
CNC(NC)NCCCC(NC(=O)CNC(=O)C(CCCNC(=N)N)NC(=O)C(C)[NH3+])C(=O)NCC(=O)NC(CCCNC(=N)N)C(=O)O	0.107527	3nth	train	0.1672	6-mer
CC1=CC(=O)C(C(C)C)=CC1=O	0.0735294	4hco	train	0.165092	IMW
Cc1cccn(O)c1=S	0.121212	4q7p	train	0.157218	3MH
O=c1ccn(C2OC(CO)C(OP(=O)(O)O)C2O)c(=O)[nH]1	0.156627	4rsk	train	0.160989	U3P
c1cncc(Nc2ncnn3cccc23)c1	0.0864198	4u43	train	0.146525	3D8
OCC1OC(OC2C(CO)OC(OC3C(CO)OC(O)C(O)C3O)C(O)C2O)C(O)C(O)C1O	0.0526316	5m28	train	0.134882	MLR
N=C1NC(=O)/C(=C/c2ccc(-c3ccc(C(=O)O)cc3)o2)S1	0.130952	2uze	train	0.146016	C95
CC(=O)NC1C(OC(C)C([NH3+])C(=O)O)OC(CO)C(O)C1OC1OC(CO)C(O)C(O)C1O	0.125	3aya	train	0.155285	3-mer
O=C(Nc1ccn(C2OC(CO)C(O)C(F)C2O)c(=O)n1)c1ccccc1	0.134831	3l7a	train	0.114478	DKY
CC(C)CC(NC(=O)C(C)NC(=O)C1CCCN1C(=O)C1CCCN1C(=O)C1CCC[NH2+]1)C(=O)N1CCCC1C(=O)NC(CO)C(=O)NC(CO)C(=O)NC(C)C(=O)N1CCCC1C(=O)NC(CO)C(=O)NCC(=O)O	0.152381	4cc2	train	0.142984	12-mer
CC(C)CC(NC(=O)C(C)NC(=O)C1CCCN1C(=O)C1CCC[NH2+]1)C(=O)N1CCCC1C(=O)NC(CO)C(=O)NC(CO)C(=O)NC(C)C(=O)N1CCCC1C(=O)NC(CO)C(N)=O	0.148515	4cc7	train	0.140476	12-mer
O=C(O)c1sc2cc(-n3c(S)nnc3-c3ccc(F)cc3)ccc2c1Cl	0.172414	4ijh	train	0.123829	1EJ
C[N+](C)(C)CCOP(=O)(O)OP(=O)(O)OCC1OC(n2ccc(=N)[nH]c2=O)C(O)C1O	0.138298	4zcs	train	0.13354	CDC
CC(C)CC(NC(=O)C(CC(C)C)NC(=O)C1CCCN1C(=O)C(CC(=O)O)NC(=O)C(Cc1ccccc1)NC(=O)C(CCCC[NH3+])NC(=O)C(CC(C)C)NC(=O)C(Cc1ccc(O)cc1)NC(=O)C(CC(C)C)NC(=O)C(COP(=O)(O)O)NC(=O)C(CCC(N)=O)NC(=O)C(CCCC[NH3+])NC(=O)C(CCCNC(=N)N)NC(=O)C(CC(C)C)NC(=O)C(C)NC(=O)C(CO)NC(=O)C(C)NC(=O)C(C)[NH3+])C(=O)O	0.161765	5ods	train	0.125459	18-mer
O=c1ccn(C2OC(COP(=O)(O)OP(=O)(O)OP(=O)(O)O)C(O)C2O)c(=O)[nH]1	0.136364	6czb	train	0.1277	UTP
CCC(C)C(NC(=O)C(CO)NC(=O)C(NC(=O)C(CCC(N)=O)NC(=O)C(CC(C)C)NC(=O)C(CC(=O)O)NC(C)=O)C(C)O)C(=O)O	0.113402	6exj	train	0.130632	7-mer
CC(CCC(=O)O)C1CCC2C3CCC4CC(O)CCC4(C)C3CC(O)C12C	0.108696	1e3v	train	0.140358	DXC
Nc1ncnc2c1ncn2C1OC(COP(=O)(O)O)C(O)C1O	0.1	1z6s	train	0.169388	AMP
CC(=O)SCC[N+](C)(C)C	0.0746269	2ha5	train	0.126463	AT3
C=CCc1ccc(O)c(-c2cc(/C=C/C)ccc2O)c1	0.0886076	3r5m	train	0.154031	MLO
CCC(NC(=O)C(CCCCNC(C)=O)NC(=O)C(C)NC(=O)CNC(=O)C[NH2+]C(O)C(CCCCNC(C)=O)NC(=O)C[NH3+])C(=O)O	0.13	3uvx	train	0.142383	11-mer
COc1cc2c(c(OC)c1OC)C1=CCC(=O)C(=O)C=C1C(NC(C)=O)CC2	0.197674	4lys	train	0.143373	2SJ
CC(C)C(NC(=O)C(Cc1ccc(O)cc1)NC(=O)C(Cc1ccc(O)cc1)NC(=O)C(CCC(=O)O)NC(=O)C(CCCC[NH3+])NC(=O)C(CC(=O)O)NC(=O)C(CCCC[NH3+])NC(=O)C([NH3+])CC(N)=O)C(=O)O	0.13	4nxr	train	0.120948	8-mer
CC(C)CC(NP(=O)(O)CNC(=O)OCc1ccccc1)C(=O)NC[NH3+]	0.123596	5n3v	train	0.137557	8L5
CC(C)CC(NC(=O)C([NH3+])CCCNC(=N)N)C(=O)NC(CCCNC(=N)N)C(=O)NC(C)C(=O)NC(CCCNC(=N)N)C(=O)O	0.101124	5yc1	train	0.138245	5-mer
NC(=[NH2+])c1ccc2[nH]c(-c3ccc[nH]c3=O)nc2c1	0.0941176	1ghv	train	0.167479	120
COc1ccc(C(=O)O)cc1	0.123077	1sv3	train	0.170315	ANN
CCC(C)C(NC(=O)C(C)NC(=O)C([NH3+])CC(C)C)C(=O)NC(Cc1ccc(O)cc1)C(=O)NC(CO)CO	0.126316	1t37	train	0.14631	5-mer
O=c1[nH]cnc2c1ncn2C1OC(COP(=O)(O)O)C(O)C1O	0.123596	1yfz	train	0.176742	IMP
CCC(C)C(NC(=O)C(C)NC(=O)C([NH3+])CC(C)C)C(=O)NC(Cc1ccc(O)cc1)C(=O)NC(CO)C(=O)O	0.125	1zm6	train	0.14631	5-mer
C[N+](C)(CCOP(=O)(O)O)CC(=O)c1ccc(-c2ccc(C3(O)C[N+](C)(C)CCO3)cc2)cc1	0.125	3feg	train	0.161499	HC7
CCC(C)C(NC(=O)C(C)NC(=O)C1CCCN1C(=O)C(NC(=O)C([NH3+])CC(=O)O)C(C)CC)C(=O)NC(Cc1ccc(O)cc1)C(=O)NC(CCCNC(=N)N)C(=O)NC(Cc1ccc(O)cc1)C(=O)NCC(=O)NC(CC(C)C)C(=O)NC(CCC(=O)O)C(=O)NCC(=O)NC(CC(C)C)C(=O)NC(CC(C)C)C(=O)O	0.174603	4a2a	train	0.13908	16-mer
Oc1ccc(-c2n[nH]c3cc(O)ccc23)cc1	0.0972222	4eeh	train	0.141954	HH6
NS(=O)(=O)c1ccc(/N=N/c2ccc(=O)[nH]c2O)cc1	0.115385	4ez3	train	0.147956	0S0
NC(=O)CC[C@H](NC(=O)[C@H](Cc1c[nH]cn1)NC(=O)[C@H](CO)NC(=O)[C@@H]([NH3+])CCCC[NH3+])C(=O)N[C@@H](CCC(=O)[O-])C(=O)[O-]	0.118812	4j82	train	0.160536	5-mer
Nc1ccccc1C(=O)O	0.107692	4owv	train	0.136868	BE2
O=C(O)C(=O)Nc1sc2c(c1C(=O)O)CC[NH2+]C2	0.113924	5ka7	train	0.154923	OTA
NS(=O)(=O)OCC1CC(n2ccc3c(NC4CCc5ccccc54)ncnc32)CC1O	0.161616	5l6i	train	0.11696	B39
O=P(O)(O)C[NH+]1C(CO)C(O)C(OC2OC(CO)C(O)C(O)C2O)C1CO	0.0833333	5vt4	train	0.1267	9KJ
COc1nc2ccccc2nc1CCC(=O)O	0.103896	6cec	train	0.157804	EY7
OC(C[NH2+]C1CC1)COc1cccc2ccccc12	0.1125	1dy4	train	0.166452	SNP
CSCC[C@H]([NH3+])C(=O)N1CCC[C@H]1C(=O)N1CCC[C@H]1C(=O)N[C@H](C(=O)N[C@@H](CC(C)C)C(=O)N1CCC[C@H]1C(=O)N[C@@H](Cc1cnc[nH]1)C(=O)N[C@@H](CCCNC(N)=[NH2+])C(=O)N[C@@H](CC(=O)[O-])C(=O)N[C@@H](Cc1c[nH]c2ccccc12)C(=O)O)[C@@H](C)O	0.153846	1n5z	train	0.141257	14-mer
Nc1ncccc1OCc1cccc2ccccc12	0.0897436	1wbw	train	0.155985	LI4
[NH3+][C@H](Cc1c[nH]cn1)C(=O)[O-]	0.109589	2ez7	train	0.156778	DHI
CC(C)CC(NC(=O)C(CCCNC(=N)N)NC(=O)C([NH3+])CCCNC(=N)N)C(=O)NC(CCC(N)=O)C(=O)NC(CCCC[NH3+])C(=O)NCC(=O)NC(CC(N)=O)C(=O)NC(CC(C)C)C(=O)N1CCCC1C(=O)NC(C(=O)NC(CCCNC(=N)N)C(=O)O)C(C)C	0.159664	2fys	train	0.155543	17-mer
CC(C)C[C@H](NC(=O)[C@H](C)NC(=O)[C@H](CCC(=O)[O-])NC(=O)[C@H](CCC(=O)[O-])NC(=O)[C@@H]([NH3+])CC(=O)[O-])C(=O)N[C@@H](CCCC[NH3+])C(=O)N[C@@H](CCC(N)=O)C(=O)N[C@@H](CC(C)C)C(=O)N[C@@H](C)C(=O)N[C@@H](CCC(=O)[O-])C(=O)N[C@@H](Cc1c[nH]c2ccccc12)C(=O)N[C@H](C(=O)N[C@@H](CO)C(=O)[O-])C(C)C	0.116667	3c3o	train	0.1517	13-mer
[truncated: 10,827 more rows]

## Sheet: Fig6
method	dnaB	dnaE	dnaG	glmU	gmk	gyrAB	ligA	murA	murC	murD	murF	rpoABCEZ	mean
AutoDock Vina	0.651396	0.471246	0.461289	0.393865	0.336791	0.709301	0.293606	0.567133	0.180003	0.486395	0.643157	0.588866	0.481921
DOCK6.9	0.529704	0.425076	0.361468	0.426305	0.550557	0.515539	0.422108	0.610224	0.255458	0.503153	0.497897	0.469568	0.463921
RF-Score	0.656546	0.623331	0.594644	0.617622	0.660425	0.640467	0.554359	0.520394	0.706658	0.631034	0.627348	0.656501	0.624111
RF-Score-VS	0.522275	0.46332	0.708121	0.74919	0.692791	0.533441	0.7523	0.614133	0.669068	0.628124	0.582363	0.697461	0.634382
PLEC Score	0.566131	0.555446	0.324697	0.282937	0.527556	0.482108	0.422767	0.56102	0.376143	0.386819	0.486343	0.642245	0.467851
NNScore	0.693841	0.630628	0.63523	0.624708	0.563753	0.629509	0.507424	0.610132	0.460726	0.517026	0.402797	0.626184	0.575163
DynamicBind	0.652764	0.67478	0.741491	0.753501	0.640759	0.501888	0.754673	0.753904	0.611268	0.696641	0.666229	0.722441	0.680862

## Sheet: SI Fig1-5
method	entryName	rank	rmsd	af2_pocket_rmsd	pocket_rmsd	clashScore	predicted_lddt	dataset	success	max_protein_train_similarity	max_ligand_train_similarity
DynamicBind	5zjy	1	5.34259	1.03762	1.15933	0.352734	0.55	PDBBind	FALSE	0.993453	0.844828
DynamicBind	5zjy	2	6.43749	1.03762	1.0462	0.595446	0.55	PDBBind	FALSE	0.993453	0.844828
DynamicBind	5zjy	3	5.22405	1.03762	1.04657	0.500315	0.54	PDBBind	FALSE	0.993453	0.844828
DynamicBind	5zjy	4	5.39422	1.03762	1.02818	0.453141	0.53	PDBBind	FALSE	0.993453	0.844828
DynamicBind	5zjy	5	5.03599	1.03762	1.13178	0.616427	0.54	PDBBind	FALSE	0.993453	0.844828
DynamicBind	5zjy	6	5.54128	1.03762	1.04638	0.670959	0.55	PDBBind	FALSE	0.993453	0.844828
DynamicBind	5zjy	7	4.88073	1.03762	1.12611	0.724	0.57	PDBBind	FALSE	0.993453	0.844828
DynamicBind	5zjy	8	5.60164	1.03762	1.09981	0.598435	0.53	PDBBind	FALSE	0.993453	0.844828
DynamicBind	5zjy	9	6.51184	1.03762	1.13582	0.522746	0.51	PDBBind	FALSE	0.993453	0.844828
DynamicBind	5zjy	10	7.36626	1.03762	1.06944	0.451755	0.5	PDBBind	FALSE	0.993453	0.844828
DynamicBind	5zjy	11	5.09264	1.03762	1.12326	1.0092	0.55	PDBBind	FALSE	0.993453	0.844828
DynamicBind	5zjy	12	7.77166	1.03762	1.10652	0.579687	0.5	PDBBind	FALSE	0.993453	0.844828
DynamicBind	5zjy	13	6.22177	1.03762	1.16883	0.613445	0.52	PDBBind	FALSE	0.993453	0.844828
DynamicBind	5zjy	14	5.76248	1.03762	1.07154	0.759587	0.54	PDBBind	FALSE	0.993453	0.844828
DynamicBind	5zjy	15	5.0495	1.03762	1.07014	0.740309	0.54	PDBBind	FALSE	0.993453	0.844828
DynamicBind	5zjy	16	5.81555	1.03762	1.16266	0.683493	0.52	PDBBind	FALSE	0.993453	0.844828
DynamicBind	5zjy	17	7.3863	1.03762	1.05873	0.619951	0.51	PDBBind	FALSE	0.993453	0.844828
DynamicBind	5zjy	18	5.49236	1.03762	1.15068	0.546127	0.5	PDBBind	FALSE	0.993453	0.844828
DynamicBind	5zjy	19	5.13881	1.03762	1.14571	0.707801	0.52	PDBBind	FALSE	0.993453	0.844828
DynamicBind	5zjy	20	6.42764	1.03762	1.11806	0.748894	0.53	PDBBind	FALSE	0.993453	0.844828
DynamicBind	5zjy	21	6.91979	1.03762	1.1	0.600091	0.5	PDBBind	FALSE	0.993453	0.844828
DynamicBind	5zjy	22	6.20528	1.03762	1.09559	0.591592	0.5	PDBBind	FALSE	0.993453	0.844828
DynamicBind	5zjy	23	7.0959	1.03762	1.13396	0.66805	0.5	PDBBind	FALSE	0.993453	0.844828
DynamicBind	5zjy	24	8.36726	1.03762	1.16753	0.398618	0.48	PDBBind	FALSE	0.993453	0.844828
DynamicBind	5zjy	25	6.57621	1.03762	1.02707	0.606778	0.49	PDBBind	FALSE	0.993453	0.844828
DynamicBind	5zjy	26	6.35039	1.03762	1.12041	0.507465	0.47	PDBBind	FALSE	0.993453	0.844828
DynamicBind	5zjy	27	7.4024	1.03762	1.08694	0.731395	0.5	PDBBind	FALSE	0.993453	0.844828
DynamicBind	5zjy	28	7.43215	1.03762	1.0651	0.399368	0.45	PDBBind	FALSE	0.993453	0.844828
DynamicBind	5zjy	29	5.83155	1.03762	1.04339	0.632264	0.49	PDBBind	FALSE	0.993453	0.844828
DynamicBind	5zjy	30	8.30184	1.03762	1.08312	0.449467	0.45	PDBBind	FALSE	0.993453	0.844828
DynamicBind	5zjy	31	5.70467	1.03762	1.15547	0.652149	0.48	PDBBind	FALSE	0.993453	0.844828
DynamicBind	5zjy	32	6.58647	1.03762	1.13522	0.623422	0.48	PDBBind	FALSE	0.993453	0.844828
DynamicBind	5zjy	33	5.62022	1.03762	1.14192	0.477077	0.45	PDBBind	FALSE	0.993453	0.844828
DynamicBind	5zjy	34	35.2822	1.03762	0.946658	0.426072	0.43	PDBBind	FALSE	0.993453	0.844828
DynamicBind	5zjy	35	6.93323	1.03762	0.997891	0.70802	0.49	PDBBind	FALSE	0.993453	0.844828
DynamicBind	5zjy	36	8.674	1.03762	1.12524	0.679608	0.48	PDBBind	FALSE	0.993453	0.844828
DynamicBind	5zjy	37	9.00661	1.03762	1.04653	0.660585	0.46	PDBBind	FALSE	0.993453	0.844828
DynamicBind	5zjy	38	7.82665	1.03762	1.15146	0.590394	0.44	PDBBind	FALSE	0.993453	0.844828
DynamicBind	5zjy	39	6.76981	1.03762	1.14554	0.702326	0.46	PDBBind	FALSE	0.993453	0.844828
DynamicBind	5zjy	40	7.89722	1.03762	1.04703	0.687644	0.46	PDBBind	FALSE	0.993453	0.844828
DynamicBind	5zjz	1	6.19899	1.27637	1.39481	0.402748	0.53	PDBBind	FALSE	0.993481	0.69403
DynamicBind	5zjz	2	5.88992	1.27637	1.33851	0.419302	0.56	PDBBind	FALSE	0.993481	0.69403
DynamicBind	5zjz	3	5.38702	1.27637	1.36656	0.406507	0.53	PDBBind	FALSE	0.993481	0.69403
DynamicBind	5zjz	4	5.73704	1.27637	1.3411	0.356999	0.52	PDBBind	FALSE	0.993481	0.69403
DynamicBind	5zjz	5	5.74814	1.27637	1.34266	0.472539	0.51	PDBBind	FALSE	0.993481	0.69403
DynamicBind	5zjz	6	5.44076	1.27637	1.38938	0.507872	0.5	PDBBind	FALSE	0.993481	0.69403
DynamicBind	5zjz	7	7.1991	1.27637	1.35635	0.418611	0.5	PDBBind	FALSE	0.993481	0.69403
DynamicBind	5zjz	8	4.32356	1.27637	1.3657	0.644884	0.52	PDBBind	FALSE	0.993481	0.69403
DynamicBind	5zjz	9	6.06379	1.27637	1.38379	0.415646	0.49	PDBBind	FALSE	0.993481	0.69403
DynamicBind	5zjz	10	5.58888	1.27637	1.45024	0.391639	0.49	PDBBind	FALSE	0.993481	0.69403
DynamicBind	5zjz	11	6.42631	1.27637	1.3631	0.516683	0.5	PDBBind	FALSE	0.993481	0.69403
DynamicBind	5zjz	12	6.04977	1.27637	1.38753	0.752313	0.52	PDBBind	FALSE	0.993481	0.69403
DynamicBind	5zjz	13	6.05681	1.27637	1.42344	0.527498	0.5	PDBBind	FALSE	0.993481	0.69403
DynamicBind	5zjz	14	4.8561	1.27637	1.45538	0.675741	0.5	PDBBind	FALSE	0.993481	0.69403
DynamicBind	5zjz	15	5.03386	1.27637	1.4122	0.553233	0.49	PDBBind	FALSE	0.993481	0.69403
DynamicBind	5zjz	16	5.90975	1.27637	1.42789	0.799836	0.52	PDBBind	FALSE	0.993481	0.69403
DynamicBind	5zjz	17	7.22329	1.27637	1.31893	0.358173	0.48	PDBBind	FALSE	0.993481	0.69403
DynamicBind	5zjz	18	5.78048	1.27637	1.36826	0.463011	0.48	PDBBind	FALSE	0.993481	0.69403
DynamicBind	5zjz	19	6.64263	1.27637	1.43368	0.585786	0.49	PDBBind	FALSE	0.993481	0.69403
DynamicBind	5zjz	20	6.73003	1.27637	1.43894	0.772846	0.5	PDBBind	FALSE	0.993481	0.69403
DynamicBind	5zjz	21	6.41452	1.27637	1.43096	0.614991	0.49	PDBBind	FALSE	0.993481	0.69403
DynamicBind	5zjz	22	7.09464	1.27637	1.46019	0.365903	0.45	PDBBind	FALSE	0.993481	0.69403
DynamicBind	5zjz	23	6.1872	1.27637	1.40748	0.661972	0.49	PDBBind	FALSE	0.993481	0.69403
DynamicBind	5zjz	24	6.3201	1.27637	1.40883	0.655222	0.48	PDBBind	FALSE	0.993481	0.69403
DynamicBind	5zjz	25	8.36772	1.27637	1.44017	0.459917	0.44	PDBBind	FALSE	0.993481	0.69403
DynamicBind	5zjz	26	7.1056	1.27637	1.40428	0.600053	0.45	PDBBind	FALSE	0.993481	0.69403
DynamicBind	5zjz	27	6.44255	1.27637	1.43624	0.744411	0.48	PDBBind	FALSE	0.993481	0.69403
DynamicBind	5zjz	28	6.40873	1.27637	1.38346	0.733557	0.48	PDBBind	FALSE	0.993481	0.69403
DynamicBind	5zjz	29	7.00099	1.27637	1.46415	0.6391	0.45	PDBBind	FALSE	0.993481	0.69403
DynamicBind	5zjz	30	11.797	1.27637	1.42835	0.488801	0.42	PDBBind	FALSE	0.993481	0.69403
DynamicBind	5zjz	31	8.23249	1.27637	1.40075	0.607958	0.43	PDBBind	FALSE	0.993481	0.69403
DynamicBind	5zjz	32	6.81701	1.27637	1.40395	0.819353	0.47	PDBBind	FALSE	0.993481	0.69403
DynamicBind	5zjz	33	6.00609	1.27637	1.44366	0.7898	0.46	PDBBind	FALSE	0.993481	0.69403
DynamicBind	5zjz	34	8.41326	1.27637	1.46998	0.688792	0.44	PDBBind	FALSE	0.993481	0.69403
DynamicBind	5zjz	35	7.06533	1.27637	1.35948	0.647027	0.44	PDBBind	FALSE	0.993481	0.69403
DynamicBind	5zjz	36	16.5341	1.27637	1.37152	0.631905	0.4	PDBBind	FALSE	0.993481	0.69403
DynamicBind	5zjz	37	9.41069	1.27637	1.72948	0.634607	0.36	PDBBind	FALSE	0.993481	0.69403
DynamicBind	5zjz	38	8.05571	1.27637	1.35667	0.76055	0.43	PDBBind	FALSE	0.993481	0.69403
DynamicBind	5zjz	39	8.4582	1.27637	1.37894	0.734337	0.42	PDBBind	FALSE	0.993481	0.69403
DynamicBind	5zjz	40	11.8425	1.27637	1.45823	0.704798	0.4	PDBBind	FALSE	0.993481	0.69403
DynamicBind	5zk5	1	7.40486	1.92014	1.82096	0.258313	0.49	PDBBind	FALSE	0.99797	0.545455
DynamicBind	5zk5	2	5.88149	1.92014	1.86047	0.414708	0.5	PDBBind	FALSE	0.99797	0.545455
DynamicBind	5zk5	3	7.29951	1.92014	1.76522	0.299785	0.49	PDBBind	FALSE	0.99797	0.545455
DynamicBind	5zk5	4	8.08587	1.92014	1.69761	0.487073	0.49	PDBBind	FALSE	0.99797	0.545455
DynamicBind	5zk5	5	8.58607	1.92014	1.78149	0.600105	0.52	PDBBind	FALSE	0.99797	0.545455
DynamicBind	5zk5	6	5.74853	1.92014	1.80702	0.469236	0.48	PDBBind	FALSE	0.99797	0.545455
DynamicBind	5zk5	7	7.47099	1.92014	1.80495	0.471491	0.48	PDBBind	FALSE	0.99797	0.545455
DynamicBind	5zk5	8	7.95022	1.92014	1.81008	0.703711	0.51	PDBBind	FALSE	0.99797	0.545455
DynamicBind	5zk5	9	6.92713	1.92014	1.79723	0.510836	0.48	PDBBind	FALSE	0.99797	0.545455
DynamicBind	5zk5	10	8.22613	1.92014	1.81587	0.27356	0.46	PDBBind	FALSE	0.99797	0.545455
DynamicBind	5zk5	11	6.65065	1.92014	1.70701	0.812206	0.52	PDBBind	FALSE	0.99797	0.545455
DynamicBind	5zk5	12	8.21175	1.92014	1.82271	0.534772	0.47	PDBBind	FALSE	0.99797	0.545455
DynamicBind	5zk5	13	7.43428	1.92014	1.76422	0.503807	0.46	PDBBind	FALSE	0.99797	0.545455
DynamicBind	5zk5	14	7.77912	1.92014	1.82088	0.464611	0.45	PDBBind	FALSE	0.99797	0.545455
DynamicBind	5zk5	15	9.60182	1.92014	1.75928	0.727973	0.47	PDBBind	FALSE	0.99797	0.545455
DynamicBind	5zk5	16	7.91864	1.92014	1.76846	0.730623	0.47	PDBBind	FALSE	0.99797	0.545455
DynamicBind	5zk5	17	8.18312	1.92014	1.76367	0.378211	0.43	PDBBind	FALSE	0.99797	0.545455
DynamicBind	5zk5	18	8.57317	1.92014	1.74229	0.567919	0.45	PDBBind	FALSE	0.99797	0.545455
DynamicBind	5zk5	19	8.11052	1.92014	1.80427	0.487589	0.44	PDBBind	FALSE	0.99797	0.545455
DynamicBind	5zk5	20	6.39428	1.92014	1.73215	0.754543	0.46	PDBBind	FALSE	0.99797	0.545455
DynamicBind	5zk5	21	8.47144	1.92014	1.79559	0.78226	0.46	PDBBind	FALSE	0.99797	0.545455
DynamicBind	5zk5	22	9.25748	1.92014	1.78684	0.556165	0.45	PDBBind	FALSE	0.99797	0.545455
DynamicBind	5zk5	23	8.58152	1.92014	1.76596	0.599995	0.45	PDBBind	FALSE	0.99797	0.545455
DynamicBind	5zk5	24	9.36113	1.92014	1.75692	0.800071	0.45	PDBBind	FALSE	0.99797	0.545455
DynamicBind	5zk5	25	7.77796	1.92014	1.78681	0.534008	0.41	PDBBind	FALSE	0.99797	0.545455
DynamicBind	5zk5	26	7.47706	1.92014	1.83804	0.454708	0.39	PDBBind	FALSE	0.99797	0.545455
DynamicBind	5zk5	27	7.40561	1.92014	1.76024	0.688609	0.43	PDBBind	FALSE	0.99797	0.545455
DynamicBind	5zk5	28	7.06468	1.92014	1.79751	0.823614	0.45	PDBBind	FALSE	0.99797	0.545455
DynamicBind	5zk5	29	8.4113	1.92014	1.73642	0.706972	0.42	PDBBind	FALSE	0.99797	0.545455
DynamicBind	5zk5	30	6.21827	1.92014	1.76014	0.566665	0.41	PDBBind	FALSE	0.99797	0.545455
DynamicBind	5zk5	31	7.55582	1.92014	1.80665	0.522171	0.39	PDBBind	FALSE	0.99797	0.545455
DynamicBind	5zk5	32	10.7774	1.92014	1.82136	0.719263	0.42	PDBBind	FALSE	0.99797	0.545455
DynamicBind	5zk5	33	14.0273	1.92014	1.70682	0.383897	0.34	PDBBind	FALSE	0.99797	0.545455
DynamicBind	5zk5	34	8.64938	1.92014	1.77053	0.830332	0.43	PDBBind	FALSE	0.99797	0.545455
DynamicBind	5zk5	35	7.8842	1.92014	1.73581	0.492403	0.35	PDBBind	FALSE	0.99797	0.545455
DynamicBind	5zk5	36	7.59903	1.92014	1.81079	0.745734	0.39	PDBBind	FALSE	0.99797	0.545455
DynamicBind	5zk5	37	9.1961	1.92014	1.8406	0.765049	0.39	PDBBind	FALSE	0.99797	0.545455
DynamicBind	5zk5	38	9.57335	1.92014	1.82257	0.777511	0.36	PDBBind	FALSE	0.99797	0.545455
DynamicBind	5zk5	39	8.89173	1.92014	1.84418	0.867189	0.38	PDBBind	FALSE	0.99797	0.545455
DynamicBind	5zk5	40	10.1854	1.92014	1.80679	0.887094	0.35	PDBBind	FALSE	0.99797	0.545455
DynamicBind	5zk7	1	6.46784	1.71465	1.53938	0.421272	0.64	PDBBind	FALSE	0.972641	0.661972
DynamicBind	5zk7	2	4.96092	1.71465	1.4766	0.492434	0.66	PDBBind	FALSE	0.972641	0.661972
DynamicBind	5zk7	3	4.87902	1.71465	1.50836	0.371764	0.61	PDBBind	FALSE	0.972641	0.661972
DynamicBind	5zk7	4	4.41109	1.71465	1.48293	0.278662	0.61	PDBBind	FALSE	0.972641	0.661972
DynamicBind	5zk7	5	5.078	1.71465	1.52102	0.430914	0.61	PDBBind	FALSE	0.972641	0.661972
DynamicBind	5zk7	6	4.61523	1.71465	1.46104	0.366976	0.61	PDBBind	FALSE	0.972641	0.661972
DynamicBind	5zk7	7	6.98579	1.71465	1.51789	0.49584	0.61	PDBBind	FALSE	0.972641	0.661972
DynamicBind	5zk7	8	5.56281	1.71465	1.43697	0.503329	0.61	PDBBind	FALSE	0.972641	0.661972
DynamicBind	5zk7	9	4.7339	1.71465	1.49892	0.568499	0.63	PDBBind	FALSE	0.972641	0.661972
DynamicBind	5zk7	10	5.05708	1.71465	1.51087	0.244097	0.58	PDBBind	FALSE	0.972641	0.661972
DynamicBind	5zk7	11	4.93507	1.71465	1.46446	0.402859	0.58	PDBBind	FALSE	0.972641	0.661972
DynamicBind	5zk7	12	4.68741	1.71465	1.50805	0.548981	0.61	PDBBind	FALSE	0.972641	0.661972
DynamicBind	5zk7	13	4.68474	1.71465	1.48108	0.361813	0.57	PDBBind	FALSE	0.972641	0.661972
DynamicBind	5zk7	14	4.86116	1.71465	1.53049	0.463984	0.58	PDBBind	FALSE	0.972641	0.661972
DynamicBind	5zk7	15	4.977	1.71465	1.50726	0.554366	0.58	PDBBind	FALSE	0.972641	0.661972
DynamicBind	5zk7	16	4.88469	1.71465	1.5118	0.750429	0.6	PDBBind	FALSE	0.972641	0.661972
DynamicBind	5zk7	17	6.34381	1.71465	1.44917	0.437641	0.57	PDBBind	FALSE	0.972641	0.661972
DynamicBind	5zk7	18	4.86271	1.71465	1.50607	0.708017	0.59	PDBBind	FALSE	0.972641	0.661972
DynamicBind	5zk7	19	5.30626	1.71465	1.55481	0.667454	0.59	PDBBind	FALSE	0.972641	0.661972
DynamicBind	5zk7	20	4.56553	1.71465	1.49801	0.578581	0.58	PDBBind	FALSE	0.972641	0.661972
DynamicBind	5zk7	21	4.89567	1.71465	1.54598	0.420814	0.57	PDBBind	FALSE	0.972641	0.661972
DynamicBind	5zk7	22	4.87569	1.71465	1.53062	0.377342	0.56	PDBBind	FALSE	0.972641	0.661972
DynamicBind	5zk7	23	5.28182	1.71465	1.45785	0.54217	0.58	PDBBind	FALSE	0.972641	0.661972
DynamicBind	5zk7	24	4.65637	1.71465	1.49785	0.445083	0.57	PDBBind	FALSE	0.972641	0.661972
DynamicBind	5zk7	25	5.15547	1.71465	1.47452	0.335912	0.55	PDBBind	FALSE	0.972641	0.661972
DynamicBind	5zk7	26	6.85161	1.71465	1.54182	0.172458	0.53	PDBBind	FALSE	0.972641	0.661972
DynamicBind	5zk7	27	4.98677	1.71465	1.4953	0.413823	0.55	PDBBind	FALSE	0.972641	0.661972
DynamicBind	5zk7	28	4.74715	1.71465	1.54669	0.458176	0.56	PDBBind	FALSE	0.972641	0.661972
DynamicBind	5zk7	29	5.29552	1.71465	1.57886	0.689185	0.57	PDBBind	FALSE	0.972641	0.661972
DynamicBind	5zk7	30	4.8283	1.71465	1.50934	0.249238	0.5	PDBBind	FALSE	0.972641	0.661972
DynamicBind	5zk7	31	5.03137	1.71465	1.49727	0.497067	0.56	PDBBind	FALSE	0.972641	0.661972
DynamicBind	5zk7	32	5.00883	1.71465	1.59179	0.413984	0.53	PDBBind	FALSE	0.972641	0.661972
DynamicBind	5zk7	33	5.10901	1.71465	1.52303	0.768706	0.57	PDBBind	FALSE	0.972641	0.661972
DynamicBind	5zk7	34	33.1423	1.71465	1.50553	0.640899	0.56	PDBBind	FALSE	0.972641	0.661972
DynamicBind	5zk7	35	11.8124	1.71465	1.52199	0.541468	0.53	PDBBind	FALSE	0.972641	0.661972
DynamicBind	5zk7	36	4.96769	1.71465	1.46311	0.557029	0.53	PDBBind	FALSE	0.972641	0.661972
DynamicBind	5zk7	37	32.4088	1.71465	1.51551	0.531202	0.5	PDBBind	FALSE	0.972641	0.661972
DynamicBind	5zk7	38	5.51141	1.71465	1.48974	0.622505	0.53	PDBBind	FALSE	0.972641	0.661972
DynamicBind	5zk7	39	4.84429	1.71465	1.4897	0.625598	0.51	PDBBind	FALSE	0.972641	0.661972
DynamicBind	5zk7	40	5.29761	1.71465	1.47102	0.617799	0.49	PDBBind	FALSE	0.972641	0.661972
DynamicBind	5zk9	1	5.51273	1.27112	1.10989	0.409465	0.52	PDBBind	FALSE	0.995551	0.827869
DynamicBind	5zk9	2	6.58811	1.27112	1.11197	0.534817	0.52	PDBBind	FALSE	0.995551	0.827869
DynamicBind	5zk9	3	7.31451	1.27112	1.10175	0.333904	0.51	PDBBind	FALSE	0.995551	0.827869
DynamicBind	5zk9	4	6.09193	1.27112	0.964478	0.537069	0.51	PDBBind	FALSE	0.995551	0.827869
DynamicBind	5zk9	5	8.97572	1.27112	1.10616	0.632811	0.52	PDBBind	FALSE	0.995551	0.827869
DynamicBind	5zk9	6	6.44556	1.27112	1.13363	0.581104	0.51	PDBBind	FALSE	0.995551	0.827869
DynamicBind	5zk9	7	8.07619	1.27112	1.13328	0.550693	0.5	PDBBind	FALSE	0.995551	0.827869
DynamicBind	5zk9	8	5.96251	1.27112	1.04151	0.587719	0.51	PDBBind	FALSE	0.995551	0.827869
DynamicBind	5zk9	9	5.69788	1.27112	1.08598	0.556271	0.5	PDBBind	FALSE	0.995551	0.827869
DynamicBind	5zk9	10	6.01894	1.27112	1.08808	0.86746	0.53	PDBBind	FALSE	0.995551	0.827869
DynamicBind	5zk9	11	8.44481	1.27112	1.16555	0.57649	0.5	PDBBind	FALSE	0.995551	0.827869
DynamicBind	5zk9	12	5.51449	1.27112	1.12603	0.53971	0.49	PDBBind	FALSE	0.995551	0.827869
DynamicBind	5zk9	13	7.21095	1.27112	1.11016	0.451393	0.48	PDBBind	FALSE	0.995551	0.827869
DynamicBind	5zk9	14	8.28229	1.27112	1.10439	0.816738	0.51	PDBBind	FALSE	0.995551	0.827869
DynamicBind	5zk9	15	8.66294	1.27112	1.11296	0.59078	0.49	PDBBind	FALSE	0.995551	0.827869
DynamicBind	5zk9	16	8.07484	1.27112	1.12731	0.320713	0.47	PDBBind	FALSE	0.995551	0.827869
DynamicBind	5zk9	17	6.59286	1.27112	1.09874	0.705316	0.49	PDBBind	FALSE	0.995551	0.827869
DynamicBind	5zk9	18	6.04692	1.27112	1.12955	0.601244	0.47	PDBBind	FALSE	0.995551	0.827869
DynamicBind	5zk9	19	6.82063	1.27112	1.11898	0.632933	0.48	PDBBind	FALSE	0.995551	0.827869
DynamicBind	5zk9	19	6.10958	1.27112	1.08929	0.446504	0.46	PDBBind	FALSE	0.995551	0.827869
DynamicBind	5zk9	21	5.63131	1.27112	1.1014	0.696959	0.49	PDBBind	FALSE	0.995551	0.827869
DynamicBind	5zk9	22	6.04858	1.27112	1.13077	0.449176	0.45	PDBBind	FALSE	0.995551	0.827869
DynamicBind	5zk9	23	6.51692	1.27112	1.10121	0.649765	0.47	PDBBind	FALSE	0.995551	0.827869
DynamicBind	5zk9	24	13.9447	1.27112	1.09714	0.38002	0.44	PDBBind	FALSE	0.995551	0.827869
DynamicBind	5zk9	25	9.62035	1.27112	1.14334	0.468713	0.45	PDBBind	FALSE	0.995551	0.827869
DynamicBind	5zk9	26	12.2853	1.27112	1.09867	0.674959	0.47	PDBBind	FALSE	0.995551	0.827869
DynamicBind	5zk9	27	5.42076	1.27112	1.07329	0.631231	0.47	PDBBind	FALSE	0.995551	0.827869
DynamicBind	5zk9	28	6.21989	1.27112	1.13036	0.517973	0.45	PDBBind	FALSE	0.995551	0.827869
DynamicBind	5zk9	29	5.89325	1.27112	1.15811	0.699165	0.47	PDBBind	FALSE	0.995551	0.827869
DynamicBind	5zk9	30	8.14619	1.27112	1.02902	0.691106	0.47	PDBBind	FALSE	0.995551	0.827869
DynamicBind	5zk9	31	7.86634	1.27112	1.19127	0.626308	0.45	PDBBind	FALSE	0.995551	0.827869
DynamicBind	5zk9	32	6.79332	1.27112	1.07186	0.765301	0.47	PDBBind	FALSE	0.995551	0.827869
DynamicBind	5zk9	32	7.11253	1.27112	1.0738	0.556299	0.43	PDBBind	FALSE	0.995551	0.827869
DynamicBind	5zk9	34	8.95474	1.27112	1.08945	0.496017	0.42	PDBBind	FALSE	0.995551	0.827869
DynamicBind	5zk9	35	6.10944	1.27112	1.08172	0.611566	0.43	PDBBind	FALSE	0.995551	0.827869
DynamicBind	5zk9	36	8.0966	1.27112	1.14115	0.72995	0.44	PDBBind	FALSE	0.995551	0.827869
DynamicBind	5zk9	37	6.60897	1.27112	1.13183	0.666143	0.43	PDBBind	FALSE	0.995551	0.827869
DynamicBind	5zk9	38	8.10401	1.27112	1.14505	0.845997	0.43	PDBBind	FALSE	0.995551	0.827869
DynamicBind	5zk9	39	8.99724	1.27112	1.11314	0.745521	0.42	PDBBind	FALSE	0.995551	0.827869
DynamicBind	5zk9	40	11.4218	1.27112	1.12785	0.708026	0.35	PDBBind	FALSE	0.995551	0.827869
DynamicBind	5zlf	1	8.13614	1.56131	1.96055	0.515659	0.62	PDBBind	FALSE	0.26557	1
DynamicBind	5zlf	2	5.81286	1.56131	1.95926	0.483849	0.61	PDBBind	FALSE	0.26557	1
DynamicBind	5zlf	3	5.55292	1.56131	1.89864	0.495165	0.6	PDBBind	FALSE	0.26557	1
DynamicBind	5zlf	4	7.31144	1.56131	1.91801	0.586369	0.62	PDBBind	FALSE	0.26557	1
DynamicBind	5zlf	5	4.17334	1.56131	1.9018	0.566178	0.61	PDBBind	FALSE	0.26557	1
DynamicBind	5zlf	6	5.75781	1.56131	1.94595	0.649868	0.63	PDBBind	FALSE	0.26557	1
DynamicBind	5zlf	7	6.92582	1.56131	1.85406	0.627838	0.61	PDBBind	FALSE	0.26557	1
DynamicBind	5zlf	8	4.66313	1.56131	1.8968	0.579057	0.59	PDBBind	FALSE	0.26557	1
DynamicBind	5zlf	9	4.90441	1.56131	1.92094	0.458211	0.58	PDBBind	FALSE	0.26557	1
DynamicBind	5zlf	10	5.26685	1.56131	1.92887	0.56354	0.59	PDBBind	FALSE	0.26557	1
DynamicBind	5zlf	11	5.05626	1.56131	1.96269	0.521299	0.58	PDBBind	FALSE	0.26557	1
DynamicBind	5zlf	12	5.30923	1.56131	1.91398	0.512517	0.57	PDBBind	FALSE	0.26557	1
DynamicBind	5zlf	13	4.17763	1.56131	1.88296	0.635317	0.59	PDBBind	FALSE	0.26557	1
DynamicBind	5zlf	14	7.66961	1.56131	2.01337	0.836429	0.59	PDBBind	FALSE	0.26557	1
DynamicBind	5zlf	15	7.35885	1.56131	1.96602	0.901122	0.6	PDBBind	FALSE	0.26557	1
DynamicBind	5zlf	16	7.70013	1.56131	1.93767	0.814787	0.59	PDBBind	FALSE	0.26557	1
DynamicBind	5zlf	17	7.62827	1.56131	2.01184	0.850405	0.59	PDBBind	FALSE	0.26557	1
DynamicBind	5zlf	18	5.65686	1.56131	1.93027	0.621414	0.57	PDBBind	FALSE	0.26557	1
DynamicBind	5zlf	19	4.31066	1.56131	1.91317	0.540681	0.56	PDBBind	FALSE	0.26557	1
DynamicBind	5zlf	20	7.85496	1.56131	1.96238	0.542967	0.56	PDBBind	FALSE	0.26557	1
DynamicBind	5zlf	21	4.51632	1.56131	1.90244	0.673527	0.57	PDBBind	FALSE	0.26557	1
DynamicBind	5zlf	22	5.68378	1.56131	1.92997	0.856401	0.59	PDBBind	FALSE	0.26557	1
DynamicBind	5zlf	23	7.31305	1.56131	1.93132	0.77946	0.57	PDBBind	FALSE	0.26557	1
DynamicBind	5zlf	24	3.87602	1.56131	1.8998	0.460108	0.55	PDBBind	FALSE	0.26557	1
DynamicBind	5zlf	25	5.70629	1.56131	1.83468	0.676906	0.56	PDBBind	FALSE	0.26557	1
DynamicBind	5zlf	26	7.33504	1.56131	1.99965	0.926035	0.58	PDBBind	FALSE	0.26557	1
DynamicBind	5zlf	27	7.83191	1.56131	1.82151	0.589036	0.55	PDBBind	FALSE	0.26557	1
DynamicBind	5zlf	28	7.65324	1.56131	1.96667	0.827931	0.57	PDBBind	FALSE	0.26557	1
DynamicBind	5zlf	29	7.52956	1.56131	1.9706	0.805835	0.56	PDBBind	FALSE	0.26557	1
DynamicBind	5zlf	30	6.57509	1.56131	1.88393	0.634702	0.55	PDBBind	FALSE	0.26557	1
DynamicBind	5zlf	31	4.42063	1.56131	1.91109	0.543352	0.54	PDBBind	FALSE	0.26557	1
DynamicBind	5zlf	32	7.84937	1.56131	1.9971	0.794529	0.55	PDBBind	FALSE	0.26557	1
DynamicBind	5zlf	33	6.81856	1.56131	1.97799	0.828557	0.55	PDBBind	FALSE	0.26557	1
DynamicBind	5zlf	34	7.37656	1.56131	1.88706	0.636792	0.55	PDBBind	FALSE	0.26557	1
DynamicBind	5zlf	35	7.53388	1.56131	2.01773	0.888247	0.55	PDBBind	FALSE	0.26557	1
DynamicBind	5zlf	36	6.38245	1.56131	1.95399	0.890022	0.55	PDBBind	FALSE	0.26557	1
DynamicBind	5zlf	37	7.70385	1.56131	1.95466	0.680361	0.53	PDBBind	FALSE	0.26557	1
DynamicBind	5zlf	38	7.95422	1.56131	1.97268	0.841571	0.55	PDBBind	FALSE	0.26557	1
DynamicBind	5zlf	39	8.10063	1.56131	1.93876	0.707645	0.53	PDBBind	FALSE	0.26557	1
DynamicBind	5zlf	40	7.71255	1.56131	1.87306	0.920808	0.53	PDBBind	FALSE	0.26557	1
DynamicBind	5zml	1	9.79865	1.33691	1.21552	0.413247	0.48	PDBBind	FALSE	1	0.8
DynamicBind	5zml	2	7.56883	1.33691	1.25257	0.586981	0.5	PDBBind	FALSE	1	0.8
DynamicBind	5zml	3	7.9149	1.33691	1.2065	0.412521	0.48	PDBBind	FALSE	1	0.8
DynamicBind	5zml	4	6.84601	1.33691	1.21941	0.677269	0.51	PDBBind	FALSE	1	0.8
DynamicBind	5zml	5	7.51241	1.33691	1.15503	0.5091	0.48	PDBBind	FALSE	1	0.8
DynamicBind	5zml	6	6.25616	1.33691	1.15236	0.707075	0.5	PDBBind	FALSE	1	0.8
DynamicBind	5zml	7	7.96959	1.33691	1.19329	0.450013	0.48	PDBBind	FALSE	1	0.8
DynamicBind	5zml	8	6.1477	1.33691	1.21341	0.609658	0.48	PDBBind	FALSE	1	0.8
DynamicBind	5zml	9	6.93076	1.33691	1.18431	0.798041	0.51	PDBBind	FALSE	1	0.8
DynamicBind	5zml	10	8.40482	1.33691	1.21114	0.751649	0.49	PDBBind	FALSE	1	0.8
DynamicBind	5zml	11	6.41081	1.33691	1.21527	0.580617	0.48	PDBBind	FALSE	1	0.8
DynamicBind	5zml	12	6.39277	1.33691	1.22673	0.827607	0.5	PDBBind	FALSE	1	0.8
DynamicBind	5zml	13	7.13314	1.33691	1.23277	0.76374	0.49	PDBBind	FALSE	1	0.8
DynamicBind	5zml	14	9.14902	1.33691	1.26797	0.416359	0.47	PDBBind	FALSE	1	0.8
DynamicBind	5zml	15	7.97979	1.33691	1.20885	0.564041	0.47	PDBBind	FALSE	1	0.8
DynamicBind	5zml	16	6.13313	1.33691	1.16741	0.652537	0.48	PDBBind	FALSE	1	0.8
DynamicBind	5zml	17	6.90424	1.33691	1.22499	0.435463	0.45	PDBBind	FALSE	1	0.8
DynamicBind	5zml	18	7.91912	1.33691	1.2187	0.404703	0.45	PDBBind	FALSE	1	0.8
DynamicBind	5zml	19	9.39924	1.33691	1.22058	0.312091	0.44	PDBBind	FALSE	1	0.8
DynamicBind	5zml	20	5.99831	1.33691	1.1731	0.600629	0.47	PDBBind	FALSE	1	0.8
DynamicBind	5zml	21	6.55016	1.33691	1.16632	0.793347	0.48	PDBBind	FALSE	1	0.8
DynamicBind	5zml	22	8.50485	1.33691	1.24599	0.528988	0.46	PDBBind	FALSE	1	0.8
DynamicBind	5zml	23	6.82905	1.33691	1.19886	0.537057	0.45	PDBBind	FALSE	1	0.8
DynamicBind	5zml	24	7.00871	1.33691	1.1801	0.740128	0.47	PDBBind	FALSE	1	0.8
DynamicBind	5zml	25	6.36862	1.33691	1.16633	0.83857	0.47	PDBBind	FALSE	1	0.8
DynamicBind	5zml	26	6.6652	1.33691	1.23224	0.807446	0.47	PDBBind	FALSE	1	0.8
DynamicBind	5zml	27	7.56521	1.33691	1.18281	0.714001	0.46	PDBBind	FALSE	1	0.8
DynamicBind	5zml	28	8.60038	1.33691	1.1445	0.43409	0.42	PDBBind	FALSE	1	0.8
DynamicBind	5zml	29	10.965	1.33691	1.18711	0.400538	0.41	PDBBind	FALSE	1	0.8
DynamicBind	5zml	30	15.3148	1.33691	1.23998	0.636126	0.45	PDBBind	FALSE	1	0.8
DynamicBind	5zml	31	7.731	1.33691	1.18431	0.531825	0.43	PDBBind	FALSE	1	0.8
DynamicBind	5zml	32	9.24558	1.33691	1.21512	0.57527	0.43	PDBBind	FALSE	1	0.8
DynamicBind	5zml	33	9.79034	1.33691	1.19572	0.597001	0.43	PDBBind	FALSE	1	0.8
DynamicBind	5zml	34	6.86568	1.33691	1.17793	0.610294	0.44	PDBBind	FALSE	1	0.8
DynamicBind	5zml	35	9.44441	1.33691	1.2289	0.41108	0.35	PDBBind	FALSE	1	0.8
DynamicBind	5zml	36	10.8456	1.33691	1.17816	0.471999	0.37	PDBBind	FALSE	1	0.8
DynamicBind	5zml	37	8.20415	1.33691	1.27368	0.633094	0.41	PDBBind	FALSE	1	0.8
DynamicBind	5zml	38	9.02327	1.33691	1.25906	0.714988	0.42	PDBBind	FALSE	1	0.8
DynamicBind	5zml	39	8.54259	1.33691	1.27465	0.651715	0.4	PDBBind	FALSE	1	0.8
DynamicBind	5zml	40	7.68054	1.33691	1.24794	0.739031	0.38	PDBBind	FALSE	1	0.8
DynamicBind	5zr3	1	3.20469	5.00282	1.61683	0.383441	0.62	PDBBind	FALSE	0.997762	0.297619
DynamicBind	5zr3	2	2.62579	5.00282	1.66782	0.37004	0.61	PDBBind	FALSE	0.997762	0.297619
DynamicBind	5zr3	3	2.89413	5.00282	1.66768	0.353546	0.61	PDBBind	FALSE	0.997762	0.297619
DynamicBind	5zr3	4	2.84027	5.00282	1.70387	0.393865	0.61	PDBBind	FALSE	0.997762	0.297619
DynamicBind	5zr3	5	2.87418	5.00282	1.69455	0.347904	0.61	PDBBind	FALSE	0.997762	0.297619
DynamicBind	5zr3	6	3.1264	5.00282	1.7453	0.399221	0.61	PDBBind	FALSE	0.997762	0.297619
DynamicBind	5zr3	7	3.00499	5.00282	1.7249	0.397069	0.61	PDBBind	FALSE	0.997762	0.297619
DynamicBind	5zr3	8	2.51642	5.00282	1.79782	0.325277	0.6	PDBBind	FALSE	0.997762	0.297619
DynamicBind	5zr3	9	2.63561	5.00282	2.16518	0.4005	0.61	PDBBind	FALSE	0.997762	0.297619
DynamicBind	5zr3	10	2.58343	5.00282	1.78792	0.433879	0.61	PDBBind	FALSE	0.997762	0.297619
DynamicBind	5zr3	11	3.20433	5.00282	1.68503	0.363107	0.6	PDBBind	FALSE	0.997762	0.297619
DynamicBind	5zr3	12	2.68622	5.00282	1.79095	0.383419	0.59	PDBBind	FALSE	0.997762	0.297619
DynamicBind	5zr3	13	2.80949	5.00282	1.85615	0.367976	0.59	PDBBind	FALSE	0.997762	0.297619
DynamicBind	5zr3	14	2.96478	5.00282	1.74103	0.403284	0.59	PDBBind	FALSE	0.997762	0.297619
DynamicBind	5zr3	15	2.33198	5.00282	1.69177	0.478308	0.59	PDBBind	FALSE	0.997762	0.297619
DynamicBind	5zr3	16	2.82122	5.00282	1.71633	0.406989	0.59	PDBBind	FALSE	0.997762	0.297619
DynamicBind	5zr3	17	2.50088	5.00282	1.9479	0.380179	0.58	PDBBind	FALSE	0.997762	0.297619
DynamicBind	5zr3	18	2.76894	5.00282	1.80836	0.411459	0.59	PDBBind	FALSE	0.997762	0.297619
DynamicBind	5zr3	19	3.40824	5.00282	1.91364	0.617229	0.58	PDBBind	FALSE	0.997762	0.297619
DynamicBind	5zr3	20	2.86186	5.00282	1.84558	0.512573	0.58	PDBBind	FALSE	0.997762	0.297619
DynamicBind	5zr3	21	8.48913	5.00282	1.67295	0.228589	0.53	PDBBind	FALSE	0.997762	0.297619
DynamicBind	5zr3	22	8.43148	5.00282	1.67966	0.234964	0.52	PDBBind	FALSE	0.997762	0.297619
DynamicBind	5zr3	23	6.94524	5.00282	1.83201	0.237691	0.51	PDBBind	FALSE	0.997762	0.297619
DynamicBind	5zr3	24	8.87089	5.00282	1.6891	0.380235	0.54	PDBBind	FALSE	0.997762	0.297619
DynamicBind	5zr3	25	6.45351	5.00282	1.58844	0.391232	0.55	PDBBind	FALSE	0.997762	0.297619
DynamicBind	5zr3	26	2.19014	5.00282	1.75832	0.507524	0.57	PDBBind	FALSE	0.997762	0.297619
DynamicBind	5zxk	1	3.85125	1.31251	1.45369	0.61303	0.74	PDBBind	FALSE	0.992314	1
DynamicBind	5zxk	2	3.20881	1.31251	1.43983	0.670021	0.74	PDBBind	FALSE	0.992314	1
DynamicBind	5zxk	3	3.79537	1.31251	1.45237	0.629542	0.74	PDBBind	FALSE	0.992314	1
DynamicBind	5zxk	4	3.1225	1.31251	1.45275	0.734077	0.74	PDBBind	FALSE	0.992314	1
DynamicBind	5zxk	5	3.7121	1.31251	1.43494	0.726543	0.74	PDBBind	FALSE	0.992314	1
DynamicBind	5zxk	6	3.80354	1.31251	1.45681	0.643644	0.73	PDBBind	FALSE	0.992314	1
DynamicBind	5zxk	7	3.72798	1.31251	1.45424	0.669332	0.74	PDBBind	FALSE	0.992314	1
DynamicBind	5zxk	8	3.4905	1.31251	1.44206	0.578023	0.73	PDBBind	FALSE	0.992314	1
DynamicBind	5zxk	9	3.59188	1.31251	1.47585	0.764129	0.74	PDBBind	FALSE	0.992314	1
DynamicBind	5zxk	10	3.76113	1.31251	1.47659	0.868687	0.75	PDBBind	FALSE	0.992314	1
DynamicBind	5zxk	11	3.39415	1.31251	1.49565	0.853258	0.75	PDBBind	FALSE	0.992314	1
DynamicBind	5zxk	12	3.77852	1.31251	1.45101	0.596442	0.72	PDBBind	FALSE	0.992314	1
DynamicBind	5zxk	13	3.85981	1.31251	1.4594	0.655753	0.73	PDBBind	FALSE	0.992314	1
DynamicBind	5zxk	14	3.60058	1.31251	1.46725	0.779702	0.74	PDBBind	FALSE	0.992314	1
DynamicBind	5zxk	15	4.08578	1.31251	1.47989	0.722957	0.73	PDBBind	FALSE	0.992314	1
DynamicBind	5zxk	16	3.26617	1.31251	1.42709	0.731795	0.73	PDBBind	FALSE	0.992314	1
DynamicBind	5zxk	17	3.90319	1.31251	1.47174	0.637404	0.72	PDBBind	FALSE	0.992314	1
DynamicBind	5zxk	18	3.82754	1.31251	1.44453	0.600729	0.71	PDBBind	FALSE	0.992314	1
DynamicBind	5zxk	19	3.52896	1.31251	1.47334	0.816781	0.73	PDBBind	FALSE	0.992314	1
DynamicBind	5zxk	20	3.69218	1.31251	1.46578	0.545636	0.71	PDBBind	FALSE	0.992314	1
DynamicBind	5zxk	21	3.56034	1.31251	1.46387	0.691721	0.73	PDBBind	FALSE	0.992314	1
DynamicBind	5zxk	22	4.09171	1.31251	1.46142	0.672875	0.72	PDBBind	FALSE	0.992314	1
DynamicBind	5zxk	23	3.83571	1.31251	1.46742	0.619043	0.71	PDBBind	FALSE	0.992314	1
DynamicBind	5zxk	24	3.60762	1.31251	1.4828	0.769951	0.73	PDBBind	FALSE	0.992314	1
DynamicBind	5zxk	25	3.58665	1.31251	1.47072	0.881221	0.73	PDBBind	FALSE	0.992314	1
DynamicBind	5zxk	25	3.45063	1.31251	1.46904	0.688206	0.71	PDBBind	FALSE	0.992314	1
DynamicBind	5zxk	27	3.53581	1.31251	1.44316	0.749229	0.72	PDBBind	FALSE	0.992314	1
DynamicBind	5zxk	28	3.68501	1.31251	1.47591	0.626777	0.7	PDBBind	FALSE	0.992314	1
DynamicBind	5zxk	29	3.47386	1.31251	1.47769	0.650599	0.7	PDBBind	FALSE	0.992314	1
DynamicBind	5zxk	30	3.93574	1.31251	1.45917	0.646837	0.7	PDBBind	FALSE	0.992314	1
DynamicBind	5zxk	31	3.82482	1.31251	1.46679	0.793115	0.72	PDBBind	FALSE	0.992314	1
DynamicBind	5zxk	32	3.59858	1.31251	1.47317	0.741994	0.71	PDBBind	FALSE	0.992314	1
DynamicBind	5zxk	33	3.57915	1.31251	1.44114	0.62713	0.69	PDBBind	FALSE	0.992314	1
DynamicBind	5zxk	34	3.72824	1.31251	1.46112	0.665348	0.7	PDBBind	FALSE	0.992314	1
DynamicBind	5zxk	35	3.9855	1.31251	1.46541	0.724446	0.7	PDBBind	FALSE	0.992314	1
DynamicBind	5zxk	36	3.54032	1.31251	1.42196	0.845034	0.71	PDBBind	FALSE	0.992314	1
DynamicBind	5zxk	37	3.83865	1.31251	1.45013	0.772859	0.7	PDBBind	FALSE	0.992314	1
DynamicBind	5zxk	38	3.68552	1.31251	1.44882	0.764752	0.7	PDBBind	FALSE	0.992314	1
DynamicBind	5zxk	39	3.30536	1.31251	1.45731	0.761297	0.7	PDBBind	FALSE	0.992314	1
DynamicBind	5zxk	40	3.56244	1.31251	1.4788	0.728381	0.68	PDBBind	FALSE	0.992314	1
DynamicBind	6a1c	1	4.35189	1.58841	1.38422	0.0888555	0.72	PDBBind	FALSE	1	0.257143
DynamicBind	6a1c	2	1.82323	1.58841	1.383	0.130153	0.72	PDBBind	TRUE	1	0.257143
DynamicBind	6a1c	3	1.50506	1.58841	1.43587	0.120368	0.71	PDBBind	TRUE	1	0.257143
DynamicBind	6a1c	4	1.63746	1.58841	1.34998	0.0504206	0.71	PDBBind	TRUE	1	0.257143
DynamicBind	6a1c	5	1.61119	1.58841	1.36139	0.139442	0.71	PDBBind	TRUE	1	0.257143
DynamicBind	6a1c	6	4.47394	1.58841	1.38544	0.124009	0.71	PDBBind	FALSE	1	0.257143
DynamicBind	6a1c	7	4.47818	1.58841	1.37814	0.133713	0.71	PDBBind	FALSE	1	0.257143
DynamicBind	6a1c	8	4.42196	1.58841	1.37478	0.125965	0.71	PDBBind	FALSE	1	0.257143
DynamicBind	6a1c	9	4.50557	1.58841	1.36901	0.112246	0.71	PDBBind	FALSE	1	0.257143
DynamicBind	6a1c	10	1.53206	1.58841	1.37291	0.1127	0.7	PDBBind	TRUE	1	0.257143
DynamicBind	6a1c	11	1.16	1.58841	1.3236	0.096328	0.7	PDBBind	TRUE	1	0.257143
DynamicBind	6a1c	12	4.4286	1.58841	1.35812	0.119837	0.7	PDBBind	FALSE	1	0.257143
DynamicBind	6a1c	13	1.29168	1.58841	1.34039	0.130599	0.7	PDBBind	TRUE	1	0.257143
DynamicBind	6a1c	14	4.38038	1.58841	1.37481	0.152667	0.71	PDBBind	FALSE	1	0.257143
DynamicBind	6a1c	15	1.19899	1.58841	1.34331	0.120783	0.7	PDBBind	TRUE	1	0.257143
DynamicBind	6a1c	16	1.4481	1.58841	1.3522	0.143882	0.7	PDBBind	TRUE	1	0.257143
DynamicBind	6a1c	17	4.49222	1.58841	1.3843	0.178255	0.7	PDBBind	FALSE	1	0.257143
DynamicBind	6a1c	18	4.48972	1.58841	1.3703	0.141556	0.69	PDBBind	FALSE	1	0.257143
DynamicBind	6a1c	19	4.43957	1.58841	1.37247	0.240509	0.7	PDBBind	FALSE	1	0.257143
DynamicBind	6a1c	20	5.67387	1.58841	1.43536	0.189695	0.68	PDBBind	FALSE	1	0.257143
DynamicBind	6a1c	21	7.21086	1.58841	1.42892	0.153719	0.68	PDBBind	FALSE	1	0.257143
DynamicBind	6a1c	22	2.34709	1.58841	1.23676	0.199237	0.68	PDBBind	FALSE	1	0.257143
DynamicBind	6a1c	23	1.54714	1.58841	1.37966	0.243186	0.69	PDBBind	TRUE	1	0.257143
DynamicBind	6a1c	24	5.72781	1.58841	1.48844	0.259189	0.69	PDBBind	FALSE	1	0.257143
DynamicBind	6a1c	25	5.77752	1.58841	1.4775	0.146948	0.68	PDBBind	FALSE	1	0.257143
DynamicBind	6a1c	26	7.24308	1.58841	1.4898	0.0996806	0.66	PDBBind	FALSE	1	0.257143
DynamicBind	6a1c	27	2.61373	1.58841	1.24384	0.246938	0.68	PDBBind	FALSE	1	0.257143
DynamicBind	6a1c	28	4.4385	1.58841	1.35501	0.238899	0.68	PDBBind	FALSE	1	0.257143
DynamicBind	6a1c	29	2.93873	1.58841	1.34569	0.207559	0.68	PDBBind	FALSE	1	0.257143
DynamicBind	6a1c	30	5.54682	1.58841	1.50342	0.241223	0.68	PDBBind	FALSE	1	0.257143
DynamicBind	6a1c	31	4.43833	1.58841	1.38004	0.338201	0.68	PDBBind	FALSE	1	0.257143
DynamicBind	6a1c	32	5.76775	1.58841	1.45324	0.276677	0.68	PDBBind	FALSE	1	0.257143
DynamicBind	6a1c	33	5.76963	1.58841	1.46531	0.190674	0.67	PDBBind	FALSE	1	0.257143
DynamicBind	6a1c	34	7.39584	1.58841	1.48343	0.17241	0.67	PDBBind	FALSE	1	0.257143
DynamicBind	6a1c	35	4.98092	1.58841	1.32474	0.216766	0.68	PDBBind	FALSE	1	0.257143
DynamicBind	6a1c	36	5.8237	1.58841	1.47774	0.205396	0.67	PDBBind	FALSE	1	0.257143
DynamicBind	6a1c	37	5.87968	1.58841	1.48143	0.151066	0.66	PDBBind	FALSE	1	0.257143
DynamicBind	6a1c	38	5.27254	1.58841	1.4629	0.243267	0.67	PDBBind	FALSE	1	0.257143
DynamicBind	6a1c	39	4.43184	1.58841	1.35097	0.281754	0.66	PDBBind	FALSE	1	0.257143
DynamicBind	6a1c	40	4.61968	1.58841	1.3589	0.581084	0.64	PDBBind	FALSE	1	0.257143
DynamicBind	6a6k	1	2.65496	3.41924	1.70283	0.217511	0.74	PDBBind	FALSE	0.997181	0.53125
DynamicBind	6a6k	2	2.74153	3.41924	1.70795	0.221609	0.74	PDBBind	FALSE	0.997181	0.53125
DynamicBind	6a6k	3	2.76215	3.41924	1.77524	0.338133	0.74	PDBBind	FALSE	0.997181	0.53125
DynamicBind	6a6k	4	2.86241	3.41924	1.67721	0.367339	0.75	PDBBind	FALSE	0.997181	0.53125
DynamicBind	6a6k	5	2.67563	3.41924	1.69322	0.396898	0.74	PDBBind	FALSE	0.997181	0.53125
DynamicBind	6a6k	6	2.85941	3.41924	1.68326	0.379663	0.74	PDBBind	FALSE	0.997181	0.53125
DynamicBind	6a6k	7	2.98805	3.41924	1.65519	0.363665	0.73	PDBBind	FALSE	0.997181	0.53125
DynamicBind	6a6k	8	2.90952	3.41924	1.67502	0.343032	0.73	PDBBind	FALSE	0.997181	0.53125
DynamicBind	6a6k	9	2.63388	3.41924	1.67437	0.38972	0.73	PDBBind	FALSE	0.997181	0.53125
DynamicBind	6a6k	10	2.74865	3.41924	1.69809	0.320839	0.73	PDBBind	FALSE	0.997181	0.53125
DynamicBind	6a6k	11	2.54094	3.41924	1.65812	0.458591	0.74	PDBBind	FALSE	0.997181	0.53125
DynamicBind	6a6k	12	3.01617	3.41924	1.66808	0.358648	0.73	PDBBind	FALSE	0.997181	0.53125
DynamicBind	6a6k	13	2.67875	3.41924	1.63537	0.399209	0.73	PDBBind	FALSE	0.997181	0.53125
DynamicBind	6a6k	14	2.66369	3.41924	1.67816	0.337337	0.73	PDBBind	FALSE	0.997181	0.53125
DynamicBind	6a6k	15	3.06311	3.41924	1.62702	0.417758	0.73	PDBBind	FALSE	0.997181	0.53125
DynamicBind	6a6k	16	2.90209	3.41924	1.71153	0.480191	0.73	PDBBind	FALSE	0.997181	0.53125
DynamicBind	6a6k	17	1.38257	3.41924	1.69579	0.293651	0.71	PDBBind	TRUE	0.997181	0.53125
DynamicBind	6a6k	18	1.53167	3.41924	1.6725	0.309071	0.71	PDBBind	TRUE	0.997181	0.53125
DynamicBind	6a6k	19	1.64026	3.41924	1.76857	0.250543	0.7	PDBBind	TRUE	0.997181	0.53125
DynamicBind	6a6k	20	2.96672	3.41924	1.68023	0.407267	0.73	PDBBind	FALSE	0.997181	0.53125
DynamicBind	6a6k	21	1.43383	3.41924	1.64501	0.296626	0.71	PDBBind	TRUE	0.997181	0.53125
DynamicBind	6a6k	22	2.74367	3.41924	1.67342	0.378058	0.72	PDBBind	FALSE	0.997181	0.53125
DynamicBind	6a6k	23	2.86377	3.41924	1.71538	0.45541	0.73	PDBBind	FALSE	0.997181	0.53125
DynamicBind	6a6k	24	2.97443	3.41924	1.71034	0.374196	0.72	PDBBind	FALSE	0.997181	0.53125
DynamicBind	6a6k	25	1.24311	3.41924	1.73683	0.350658	0.71	PDBBind	FALSE	0.997181	0.53125
DynamicBind	6a6k	26	2.68613	3.41924	1.66914	0.434442	0.73	PDBBind	FALSE	0.997181	0.53125
DynamicBind	6a6k	27	2.75438	3.41924	1.70618	0.425568	0.72	PDBBind	FALSE	0.997181	0.53125
DynamicBind	6a6k	28	1.23426	3.41924	1.67762	0.306861	0.7	PDBBind	TRUE	0.997181	0.53125
DynamicBind	6a6k	29	1.1078	3.41924	1.70082	0.345596	0.7	PDBBind	TRUE	0.997181	0.53125
DynamicBind	6a6k	30	2.5032	3.41924	1.71222	0.430657	0.72	PDBBind	FALSE	0.997181	0.53125
DynamicBind	6a6k	30	1.54294	3.41924	1.68955	0.321774	0.7	PDBBind	TRUE	0.997181	0.53125
DynamicBind	6a6k	32	1.16441	3.41924	1.67536	0.283563	0.69	PDBBind	TRUE	0.997181	0.53125
DynamicBind	6a6k	33	1.47656	3.41924	1.68182	0.311397	0.69	PDBBind	TRUE	0.997181	0.53125
DynamicBind	6a6k	34	1.19367	3.41924	1.73983	0.218396	0.67	PDBBind	TRUE	0.997181	0.53125
DynamicBind	6a6k	35	1.56252	3.41924	1.67779	0.468135	0.72	PDBBind	FALSE	0.997181	0.53125
DynamicBind	6a6k	36	1.31631	3.41924	1.69527	0.382876	0.7	PDBBind	FALSE	0.997181	0.53125
DynamicBind	6a6k	37	1.41369	3.41924	1.70608	0.39244	0.69	PDBBind	FALSE	0.997181	0.53125
DynamicBind	6a6k	38	1.32349	3.41924	1.65367	0.379704	0.68	PDBBind	FALSE	0.997181	0.53125
DynamicBind	6a6k	39	1.69563	3.41924	1.71258	0.466842	0.69	PDBBind	FALSE	0.997181	0.53125
DynamicBind	6a6k	40	0.972128	3.41924	1.63489	0.473921	0.69	PDBBind	FALSE	0.997181	0.53125
DynamicBind	6a73	1	4.0285	2.41283	2.3436	0.377789	0.59	PDBBind	FALSE	0.237402	1
DynamicBind	6a73	2	7.56535	2.41283	2.37726	0.427131	0.6	PDBBind	FALSE	0.237402	1
DynamicBind	6a73	3	7.04459	2.41283	2.39139	0.357091	0.59	PDBBind	FALSE	0.237402	1
DynamicBind	6a73	4	4.38143	2.41283	2.37404	0.376075	0.59	PDBBind	FALSE	0.237402	1
DynamicBind	6a73	5	6.7865	2.41283	2.36559	0.476076	0.6	PDBBind	FALSE	0.237402	1
DynamicBind	6a73	6	6.76666	2.41283	2.36849	0.360781	0.58	PDBBind	FALSE	0.237402	1
DynamicBind	6a73	7	5.29889	2.41283	2.34421	0.339488	0.58	PDBBind	FALSE	0.237402	1
DynamicBind	6a73	8	4.90257	2.41283	2.38145	0.442453	0.59	PDBBind	FALSE	0.237402	1
DynamicBind	6a73	9	4.48879	2.41283	2.38065	0.438019	0.59	PDBBind	FALSE	0.237402	1
DynamicBind	6a73	10	8.06117	2.41283	2.36958	0.390458	0.59	PDBBind	FALSE	0.237402	1
DynamicBind	6a73	11	5.33577	2.41283	2.33389	0.365082	0.58	PDBBind	FALSE	0.237402	1
DynamicBind	6a73	12	5.3385	2.41283	2.36925	0.471206	0.59	PDBBind	FALSE	0.237402	1
DynamicBind	6a73	13	4.67718	2.41283	2.36595	0.522431	0.59	PDBBind	FALSE	0.237402	1
DynamicBind	6a73	14	8.06198	2.41283	2.33653	0.615379	0.6	PDBBind	FALSE	0.237402	1
DynamicBind	6a73	15	7.98919	2.41283	2.37302	0.462377	0.58	PDBBind	FALSE	0.237402	1
DynamicBind	6a73	16	7.27565	2.41283	2.35581	0.463193	0.57	PDBBind	FALSE	0.237402	1
DynamicBind	6a73	17	7.33533	2.41283	2.36718	0.393015	0.56	PDBBind	FALSE	0.237402	1
DynamicBind	6a73	18	7.38183	2.41283	2.32429	0.456452	0.57	PDBBind	FALSE	0.237402	1
DynamicBind	6a73	19	5.24619	2.41283	2.3256	0.513548	0.58	PDBBind	FALSE	0.237402	1
DynamicBind	6a73	20	7.54341	2.41283	2.36866	0.477968	0.57	PDBBind	FALSE	0.237402	1
DynamicBind	6a73	21	4.68222	2.41283	2.37078	0.416873	0.56	PDBBind	FALSE	0.237402	1
DynamicBind	6a73	22	6.56451	2.41283	2.38712	0.413854	0.56	PDBBind	FALSE	0.237402	1
DynamicBind	6a73	23	4.78317	2.41283	2.35	0.362405	0.55	PDBBind	FALSE	0.237402	1
DynamicBind	6a73	24	7.02538	2.41283	2.34123	0.454915	0.56	PDBBind	FALSE	0.237402	1
DynamicBind	6a73	25	6.44174	2.41283	2.36747	0.331178	0.54	PDBBind	FALSE	0.237402	1
DynamicBind	6a73	26	6.62562	2.41283	2.34924	0.565601	0.57	PDBBind	FALSE	0.237402	1
DynamicBind	6a73	27	6.72415	2.41283	2.35591	0.485669	0.56	PDBBind	FALSE	0.237402	1
DynamicBind	6a73	28	7.96052	2.41283	2.35056	0.703673	0.57	PDBBind	FALSE	0.237402	1
DynamicBind	6a73	29	6.35194	2.41283	2.35869	0.37787	0.54	PDBBind	FALSE	0.237402	1
DynamicBind	6a73	30	7.12405	2.41283	2.37582	0.474504	0.56	PDBBind	FALSE	0.237402	1
DynamicBind	6a73	31	6.99232	2.41283	2.35802	0.640458	0.57	PDBBind	FALSE	0.237402	1
DynamicBind	6a73	32	4.37657	2.41283	2.39229	0.419584	0.55	PDBBind	FALSE	0.237402	1
DynamicBind	6a73	33	7.69644	2.41283	2.35655	0.401778	0.54	PDBBind	FALSE	0.237402	1
DynamicBind	6a73	34	6.63449	2.41283	2.37088	0.521657	0.56	PDBBind	FALSE	0.237402	1
DynamicBind	6a73	34	6.81815	2.41283	2.38128	0.394707	0.52	PDBBind	FALSE	0.237402	1
DynamicBind	6a73	36	7.2612	2.41283	2.34949	0.510524	0.55	PDBBind	FALSE	0.237402	1
DynamicBind	6a73	37	6.69802	2.41283	2.36412	0.490108	0.55	PDBBind	FALSE	0.237402	1
DynamicBind	6a73	38	7.65849	2.41283	2.36126	0.603453	0.56	PDBBind	FALSE	0.237402	1
DynamicBind	6a73	39	5.66368	2.41283	2.40493	0.482347	0.53	PDBBind	FALSE	0.237402	1
DynamicBind	6a73	40	6.16044	2.41283	2.35634	0.565661	0.51	PDBBind	FALSE	0.237402	1
DynamicBind	6agt	1	0.81156	0.745882	0.702627	0.140845	0.77	PDBBind	TRUE	0.954827	0.465517
DynamicBind	6agt	2	0.908723	0.745882	0.707994	0.149809	0.77	PDBBind	TRUE	0.954827	0.465517
DynamicBind	6agt	3	0.798496	0.745882	0.705466	0.142659	0.77	PDBBind	TRUE	0.954827	0.465517
DynamicBind	6agt	4	0.854925	0.745882	0.707538	0.127322	0.77	PDBBind	TRUE	0.954827	0.465517
DynamicBind	6agt	5	0.938109	0.745882	0.697686	0.140951	0.77	PDBBind	TRUE	0.954827	0.465517
DynamicBind	6agt	6	1.18254	0.745882	0.688154	0.125057	0.77	PDBBind	TRUE	0.954827	0.465517
DynamicBind	6agt	7	0.911084	0.745882	0.70434	0.122331	0.77	PDBBind	TRUE	0.954827	0.465517
DynamicBind	6agt	8	1.01961	0.745882	0.709565	0.175084	0.77	PDBBind	TRUE	0.954827	0.465517
DynamicBind	6agt	9	1.64584	0.745882	0.710332	0.192763	0.77	PDBBind	TRUE	0.954827	0.465517
DynamicBind	6agt	10	1.05916	0.745882	0.708873	0.153348	0.76	PDBBind	TRUE	0.954827	0.465517
DynamicBind	6agt	11	0.81288	0.745882	0.699148	0.131296	0.76	PDBBind	TRUE	0.954827	0.465517
DynamicBind	6agt	12	1.50703	0.745882	0.712418	0.19521	0.77	PDBBind	TRUE	0.954827	0.465517
DynamicBind	6agt	13	0.995468	0.745882	0.703587	0.148241	0.76	PDBBind	TRUE	0.954827	0.465517
DynamicBind	6agt	14	1.42848	0.745882	0.703194	0.215192	0.77	PDBBind	TRUE	0.954827	0.465517
DynamicBind	6agt	15	1.19186	0.745882	0.700752	0.187034	0.76	PDBBind	TRUE	0.954827	0.465517
DynamicBind	6agt	16	1.09526	0.745882	0.712411	0.156695	0.76	PDBBind	TRUE	0.954827	0.465517
DynamicBind	6agt	17	1.02925	0.745882	0.689824	0.153934	0.76	PDBBind	TRUE	0.954827	0.465517
DynamicBind	6agt	18	0.875397	0.745882	0.703168	0.160488	0.76	PDBBind	TRUE	0.954827	0.465517
DynamicBind	6agt	19	1.4242	0.745882	0.70367	0.228355	0.77	PDBBind	TRUE	0.954827	0.465517
DynamicBind	6agt	20	1.31267	0.745882	0.701817	0.204709	0.76	PDBBind	TRUE	0.954827	0.465517
DynamicBind	6agt	21	1.17299	0.745882	0.713652	0.197528	0.76	PDBBind	TRUE	0.954827	0.465517
DynamicBind	6agt	22	1.07277	0.745882	0.70494	0.152067	0.75	PDBBind	TRUE	0.954827	0.465517
DynamicBind	6agt	23	0.978199	0.745882	0.711861	0.157217	0.75	PDBBind	TRUE	0.954827	0.465517
DynamicBind	6agt	24	1.48257	0.745882	0.69133	0.205996	0.76	PDBBind	TRUE	0.954827	0.465517
DynamicBind	6agt	25	1.13994	0.745882	0.711708	0.183373	0.76	PDBBind	TRUE	0.954827	0.465517
DynamicBind	6agt	26	1.27384	0.745882	0.691782	0.169194	0.75	PDBBind	TRUE	0.954827	0.465517
DynamicBind	6agt	27	0.77512	0.745882	0.703831	0.156332	0.75	PDBBind	TRUE	0.954827	0.465517
DynamicBind	6agt	28	1.04443	0.745882	0.71537	0.169569	0.75	PDBBind	TRUE	0.954827	0.465517
DynamicBind	6agt	29	1.14814	0.745882	0.703777	0.150414	0.75	PDBBind	TRUE	0.954827	0.465517
DynamicBind	6agt	30	0.995727	0.745882	0.700128	0.154975	0.75	PDBBind	TRUE	0.954827	0.465517
DynamicBind	6agt	31	1.15336	0.745882	0.701241	0.184778	0.75	PDBBind	TRUE	0.954827	0.465517
DynamicBind	6agt	32	1.09114	0.745882	0.705351	0.17929	0.75	PDBBind	TRUE	0.954827	0.465517
DynamicBind	6agt	33	1.38298	0.745882	0.707306	0.185275	0.75	PDBBind	TRUE	0.954827	0.465517
DynamicBind	6agt	34	1.15472	0.745882	0.713822	0.178581	0.75	PDBBind	TRUE	0.954827	0.465517
DynamicBind	6agt	35	1.20056	0.745882	0.710758	0.16492	0.75	PDBBind	TRUE	0.954827	0.465517
DynamicBind	6agt	36	1.24652	0.745882	0.719017	0.224413	0.75	PDBBind	TRUE	0.954827	0.465517
DynamicBind	6agt	37	1.50254	0.745882	0.68667	0.223501	0.75	PDBBind	TRUE	0.954827	0.465517
DynamicBind	6agt	38	1.60626	0.745882	0.694829	0.230231	0.75	PDBBind	TRUE	0.954827	0.465517
DynamicBind	6agt	39	1.68793	0.745882	0.709302	0.223286	0.74	PDBBind	TRUE	0.954827	0.465517
DynamicBind	6agt	40	1.88279	0.745882	0.70225	0.273887	0.74	PDBBind	TRUE	0.954827	0.465517
DynamicBind	6ahs	1	5.67085	0.480818	0.614322	0.302637	0.68	PDBBind	FALSE	1	0.267857
DynamicBind	6ahs	2	5.58834	0.480818	0.639458	0.314982	0.68	PDBBind	FALSE	1	0.267857
DynamicBind	6ahs	3	5.64694	0.480818	0.622536	0.296334	0.68	PDBBind	FALSE	1	0.267857
DynamicBind	6ahs	4	5.5017	0.480818	0.629889	0.338581	0.68	PDBBind	FALSE	1	0.267857
DynamicBind	6ahs	5	6.73115	0.480818	0.62732	0.304891	0.68	PDBBind	FALSE	1	0.267857
DynamicBind	6ahs	6	5.52799	0.480818	0.634841	0.348293	0.68	PDBBind	FALSE	1	0.267857
DynamicBind	6ahs	7	5.48974	0.480818	0.634757	0.30746	0.67	PDBBind	FALSE	1	0.267857
DynamicBind	6ahs	8	5.35929	0.480818	0.63444	0.468468	0.68	PDBBind	FALSE	1	0.267857
DynamicBind	6ahs	9	5.53355	0.480818	0.629471	0.328988	0.67	PDBBind	FALSE	1	0.267857
DynamicBind	6ahs	10	5.4186	0.480818	0.648838	0.468134	0.67	PDBBind	FALSE	1	0.267857
DynamicBind	6ahs	11	5.49564	0.480818	0.639924	0.37666	0.67	PDBBind	FALSE	1	0.267857
DynamicBind	6ahs	12	5.35184	0.480818	0.630358	0.492826	0.68	PDBBind	FALSE	1	0.267857
DynamicBind	6ahs	13	5.1639	0.480818	0.631903	0.473825	0.67	PDBBind	FALSE	1	0.267857
DynamicBind	6ahs	14	5.31825	0.480818	0.631748	0.491097	0.67	PDBBind	FALSE	1	0.267857
DynamicBind	6ahs	15	5.20847	0.480818	0.635721	0.527264	0.68	PDBBind	FALSE	1	0.267857
DynamicBind	6ahs	16	6.78876	0.480818	0.621299	0.286314	0.67	PDBBind	FALSE	1	0.267857
DynamicBind	6ahs	17	5.08237	0.480818	0.63489	0.476461	0.67	PDBBind	FALSE	1	0.267857
DynamicBind	6ahs	18	5.24448	0.480818	0.64139	0.45665	0.67	PDBBind	FALSE	1	0.267857
DynamicBind	6ahs	19	6.78797	0.480818	0.60849	0.347496	0.67	PDBBind	FALSE	1	0.267857
DynamicBind	6ahs	20	5.42636	0.480818	0.639339	0.454768	0.67	PDBBind	FALSE	1	0.267857
DynamicBind	6ahs	21	6.3342	0.480818	0.631765	0.328962	0.67	PDBBind	FALSE	1	0.267857
DynamicBind	6ahs	22	5.31562	0.480818	0.650383	0.477458	0.67	PDBBind	FALSE	1	0.267857
DynamicBind	6ahs	23	5.36548	0.480818	0.641386	0.416069	0.67	PDBBind	FALSE	1	0.267857
DynamicBind	6ahs	24	5.29534	0.480818	0.636325	0.503146	0.67	PDBBind	FALSE	1	0.267857
DynamicBind	6ahs	25	5.41022	0.480818	0.645738	0.491528	0.67	PDBBind	FALSE	1	0.267857
DynamicBind	6ahs	26	5.6801	0.480818	0.665307	0.360123	0.67	PDBBind	FALSE	1	0.267857
DynamicBind	6ahs	27	5.3087	0.480818	0.641282	0.490253	0.67	PDBBind	FALSE	1	0.267857
DynamicBind	6ahs	28	6.85901	0.480818	0.59506	0.420488	0.67	PDBBind	FALSE	1	0.267857
DynamicBind	6ahs	29	5.47362	0.480818	0.650676	0.483144	0.67	PDBBind	FALSE	1	0.267857
DynamicBind	6ahs	30	5.00955	0.480818	0.653605	0.44448	0.65	PDBBind	FALSE	1	0.267857
DynamicBind	6ahs	31	5.03895	0.480818	0.624574	0.563527	0.67	PDBBind	FALSE	1	0.267857
DynamicBind	6ahs	32	5.42722	0.480818	0.640555	0.53162	0.67	PDBBind	FALSE	1	0.267857
DynamicBind	6ahs	33	5.31441	0.480818	0.635851	0.495111	0.66	PDBBind	FALSE	1	0.267857
DynamicBind	6ahs	34	7.15141	0.480818	0.5937	0.468514	0.64	PDBBind	FALSE	1	0.267857
DynamicBind	6ahs	35	5.29948	0.480818	0.616771	0.521928	0.66	PDBBind	FALSE	1	0.267857
DynamicBind	6ahs	36	5.19696	0.480818	0.630691	0.552271	0.66	PDBBind	FALSE	1	0.267857
DynamicBind	6ahs	37	5.1818	0.480818	0.619979	0.48745	0.64	PDBBind	FALSE	1	0.267857
DynamicBind	6ahs	38	5.21271	0.480818	0.617232	0.505303	0.65	PDBBind	FALSE	1	0.267857
DynamicBind	6ahs	39	5.04814	0.480818	0.65477	0.583042	0.65	PDBBind	FALSE	1	0.267857
DynamicBind	6ahs	40	5.38088	0.480818	0.627131	0.570654	0.64	PDBBind	FALSE	1	0.267857
DynamicBind	6bqd	1	0.89582	0.978416	0.821387	0.190923	0.74	PDBBind	TRUE	0.980117	1
DynamicBind	6bqd	2	0.64158	0.978416	0.828435	0.161672	0.73	PDBBind	TRUE	0.980117	1
DynamicBind	6bqd	3	0.883277	0.978416	0.836674	0.205328	0.73	PDBBind	TRUE	0.980117	1
DynamicBind	6bqd	4	0.422588	0.978416	0.828698	0.168578	0.73	PDBBind	TRUE	0.980117	1
DynamicBind	6bqd	5	0.375061	0.978416	0.845056	0.158303	0.73	PDBBind	TRUE	0.980117	1
DynamicBind	6bqd	6	1.23366	0.978416	0.848868	0.10621	0.72	PDBBind	TRUE	0.980117	1
DynamicBind	6bqd	7	0.855488	0.978416	0.827767	0.231337	0.73	PDBBind	TRUE	0.980117	1
DynamicBind	6bqd	8	0.45997	0.978416	0.834821	0.129007	0.73	PDBBind	TRUE	0.980117	1
DynamicBind	6bqd	9	1.14223	0.978416	0.849608	0.102885	0.72	PDBBind	TRUE	0.980117	1
DynamicBind	6bqd	10	0.98097	0.978416	0.826998	0.249326	0.73	PDBBind	TRUE	0.980117	1
DynamicBind	6bqd	11	0.410596	0.978416	0.831357	0.172121	0.73	PDBBind	TRUE	0.980117	1
DynamicBind	6bqd	12	0.640592	0.978416	0.838465	0.127856	0.72	PDBBind	TRUE	0.980117	1
DynamicBind	6bqd	13	0.807523	0.978416	0.835135	0.198157	0.73	PDBBind	TRUE	0.980117	1
DynamicBind	6bqd	14	1.15079	0.978416	0.847487	0.122906	0.72	PDBBind	TRUE	0.980117	1
DynamicBind	6bqd	15	0.560979	0.978416	0.833158	0.155078	0.72	PDBBind	TRUE	0.980117	1
DynamicBind	6bqd	16	1.10478	0.978416	0.849684	0.0846522	0.72	PDBBind	TRUE	0.980117	1
DynamicBind	6bqd	17	0.937838	0.978416	0.829585	0.223546	0.72	PDBBind	TRUE	0.980117	1
DynamicBind	6bqd	18	0.536873	0.978416	0.834845	0.102948	0.72	PDBBind	TRUE	0.980117	1
DynamicBind	6bqd	19	3.15985	0.978416	0.87415	0.157731	0.72	PDBBind	FALSE	0.980117	1
DynamicBind	6bqd	20	0.745968	0.978416	0.839886	0.191867	0.72	PDBBind	TRUE	0.980117	1
DynamicBind	6bqd	21	1.05631	0.978416	0.849775	0.102405	0.72	PDBBind	TRUE	0.980117	1
DynamicBind	6bqd	22	3.01547	0.978416	0.876444	0.185812	0.72	PDBBind	FALSE	0.980117	1
DynamicBind	6bqd	23	2.9517	0.978416	0.879824	0.174198	0.72	PDBBind	FALSE	0.980117	1
DynamicBind	6bqd	24	2.95753	0.978416	0.872127	0.277237	0.72	PDBBind	FALSE	0.980117	1
DynamicBind	6bqd	25	1.19973	0.978416	0.848092	0.123101	0.72	PDBBind	TRUE	0.980117	1
DynamicBind	6bqd	26	1.0805	0.978416	0.842231	0.124411	0.71	PDBBind	TRUE	0.980117	1
DynamicBind	6bqd	27	1.36591	0.978416	0.841534	0.258563	0.72	PDBBind	TRUE	0.980117	1
DynamicBind	6bqd	28	2.83234	0.978416	0.870443	0.472577	0.72	PDBBind	FALSE	0.980117	1
DynamicBind	6bqd	29	1.28277	0.978416	0.825758	0.421056	0.72	PDBBind	FALSE	0.980117	1
DynamicBind	6bqd	30	1.36642	0.978416	0.836786	0.375553	0.72	PDBBind	FALSE	0.980117	1
DynamicBind	6bqd	31	3.34096	0.978416	0.852082	0.64451	0.72	PDBBind	FALSE	0.980117	1
DynamicBind	6bqd	32	3.00884	0.978416	0.867062	0.409296	0.71	PDBBind	FALSE	0.980117	1
DynamicBind	6bqd	33	3.05711	0.978416	0.865729	0.572204	0.71	PDBBind	FALSE	0.980117	1
DynamicBind	6bqd	34	1.92424	0.978416	0.874803	0.286129	0.71	PDBBind	TRUE	0.980117	1
DynamicBind	6bqd	35	1.53962	0.978416	0.843448	0.462231	0.71	PDBBind	FALSE	0.980117	1
DynamicBind	6bqd	36	1.30168	0.978416	0.82792	0.550813	0.71	PDBBind	FALSE	0.980117	1
DynamicBind	6bqd	37	1.69827	0.978416	0.841424	0.531564	0.71	PDBBind	FALSE	0.980117	1
DynamicBind	6bqd	38	1.69225	0.978416	0.850583	0.647111	0.71	PDBBind	FALSE	0.980117	1
DynamicBind	6bqd	39	1.67376	0.978416	0.845713	0.580763	0.71	PDBBind	FALSE	0.980117	1
DynamicBind	6bqd	40	1.6808	0.978416	0.840971	0.667799	0.71	PDBBind	FALSE	0.980117	1
DynamicBind	6c85	1	2.71442	0.731866	1.08545	0.261905	0.55	PDBBind	FALSE	0.304114	0.3125
DynamicBind	6c85	2	2.30879	0.731866	1.11986	0.208583	0.55	PDBBind	FALSE	0.304114	0.3125
DynamicBind	6c85	3	2.5185	0.731866	1.12724	0.247814	0.55	PDBBind	FALSE	0.304114	0.3125
DynamicBind	6c85	4	3.36748	0.731866	1.03387	0.272101	0.55	PDBBind	FALSE	0.304114	0.3125
DynamicBind	6c85	5	2.52303	0.731866	1.16983	0.227026	0.55	PDBBind	FALSE	0.304114	0.3125
DynamicBind	6c85	6	3.39757	0.731866	1.16102	0.373539	0.57	PDBBind	FALSE	0.304114	0.3125
DynamicBind	6c85	7	3.16451	0.731866	1.14796	0.358672	0.57	PDBBind	FALSE	0.304114	0.3125
DynamicBind	6c85	8	2.48276	0.731866	1.14792	0.313973	0.55	PDBBind	FALSE	0.304114	0.3125
DynamicBind	6c85	9	2.53273	0.731866	1.1708	0.391594	0.55	PDBBind	FALSE	0.304114	0.3125
DynamicBind	6c85	10	2.44668	0.731866	1.32951	0.177351	0.54	PDBBind	FALSE	0.304114	0.3125
DynamicBind	6c85	11	2.78876	0.731866	1.3226	0.247731	0.54	PDBBind	FALSE	0.304114	0.3125
DynamicBind	6c85	12	3.3544	0.731866	1.10406	0.323963	0.55	PDBBind	FALSE	0.304114	0.3125
DynamicBind	6c85	13	2.48268	0.731866	1.0999	0.319873	0.55	PDBBind	FALSE	0.304114	0.3125
DynamicBind	6c85	14	2.90167	0.731866	1.29432	0.120387	0.54	PDBBind	FALSE	0.304114	0.3125
DynamicBind	6c85	15	3.3867	0.731866	1.06715	0.296399	0.55	PDBBind	FALSE	0.304114	0.3125
DynamicBind	6c85	16	3.04647	0.731866	1.14795	0.359623	0.55	PDBBind	FALSE	0.304114	0.3125
DynamicBind	6c85	17	2.66657	0.731866	1.18008	0.289405	0.55	PDBBind	FALSE	0.304114	0.3125
DynamicBind	6c85	18	2.44293	0.731866	1.11838	0.335868	0.55	PDBBind	FALSE	0.304114	0.3125
DynamicBind	6c85	19	2.67423	0.731866	1.03655	0.301357	0.55	PDBBind	FALSE	0.304114	0.3125
DynamicBind	6c85	20	3.4946	0.731866	1.19945	0.254664	0.54	PDBBind	FALSE	0.304114	0.3125
DynamicBind	6c85	21	3.0763	0.731866	1.10555	0.416837	0.55	PDBBind	FALSE	0.304114	0.3125
DynamicBind	6c85	22	2.80069	0.731866	1.16734	0.27986	0.54	PDBBind	FALSE	0.304114	0.3125
DynamicBind	6c85	23	2.18676	0.731866	1.28515	0.346747	0.55	PDBBind	FALSE	0.304114	0.3125
DynamicBind	6c85	24	2.23545	0.731866	1.26028	0.143421	0.53	PDBBind	FALSE	0.304114	0.3125
DynamicBind	6c85	25	2.63577	0.731866	1.23262	0.317526	0.54	PDBBind	FALSE	0.304114	0.3125
DynamicBind	6c85	26	2.73107	0.731866	1.23434	0.300411	0.54	PDBBind	FALSE	0.304114	0.3125
DynamicBind	6c85	27	2.48927	0.731866	1.30043	0.136778	0.53	PDBBind	FALSE	0.304114	0.3125
DynamicBind	6c85	28	2.51025	0.731866	1.2532	0.257707	0.53	PDBBind	FALSE	0.304114	0.3125
DynamicBind	6c85	29	2.69914	0.731866	1.24799	0.129286	0.52	PDBBind	FALSE	0.304114	0.3125
DynamicBind	6c85	30	3.16957	0.731866	1.25289	0.313341	0.53	PDBBind	FALSE	0.304114	0.3125
DynamicBind	6c85	31	2.48303	0.731866	1.3444	0.326238	0.53	PDBBind	FALSE	0.304114	0.3125
DynamicBind	6c85	32	2.77373	0.731866	1.17128	0.263366	0.52	PDBBind	FALSE	0.304114	0.3125
DynamicBind	6c85	33	3.21261	0.731866	1.24716	0.390956	0.54	PDBBind	FALSE	0.304114	0.3125
DynamicBind	6c85	34	2.60427	0.731866	1.27098	0.262047	0.52	PDBBind	FALSE	0.304114	0.3125
DynamicBind	6c85	35	2.61333	0.731866	1.31353	0.518476	0.53	PDBBind	FALSE	0.304114	0.3125
DynamicBind	6c85	36	3.1856	0.731866	1.26153	0.340596	0.52	PDBBind	FALSE	0.304114	0.3125
DynamicBind	6c85	37	2.71724	0.731866	1.35864	0.518977	0.53	PDBBind	FALSE	0.304114	0.3125
DynamicBind	6c85	38	3.01283	0.731866	1.23075	0.394057	0.52	PDBBind	FALSE	0.304114	0.3125
DynamicBind	6c85	39	3.28447	0.731866	1.24165	0.582874	0.52	PDBBind	FALSE	0.304114	0.3125
DynamicBind	6c85	40	3.65268	0.731866	1.26826	0.397002	0.51	PDBBind	FALSE	0.304114	0.3125
DynamicBind	6cjj	1	1.49154	2.31266	1.3527	0.15842	0.7	PDBBind	TRUE	0.904995	1
DynamicBind	6cjj	2	2.38138	2.31266	1.48031	0.123015	0.7	PDBBind	FALSE	0.904995	1
DynamicBind	6cjj	3	2.3309	2.31266	1.44366	0.136598	0.69	PDBBind	FALSE	0.904995	1
DynamicBind	6cjj	4	2.62502	2.31266	1.26255	0.168771	0.7	PDBBind	FALSE	0.904995	1
[truncated: 88,396 more rows]

## Sheet: SI Fig6
entryName	rmsd
2HKA	2.618
1PZY	1.112
2WKW	2.405
1GZF	2.467
